# Supplementary material for: Evolutionary routes to biochemical innovation revealed by integrative analysis of a plant-defense related specialized metabolic pathway
Source: eLife. 2017 Aug 30;6:e28468. doi: 10.7554/eLife.28468 (PMC5595436; doi:10.7554/eLife.28468)
Supplement: Figure 1—source data 3. — zip file includes dry weights of all samples, QuanLynx method files and the output files used to make Figure 1C,D,E and Figure 1—figure supplement 2. [file elife-28468-fig1-data3.zip]

Archive with 23 entries (23 files):
- 22min_Atropa_1.qld
- 22min_Atropa_1.txt
- 22min_Atropa_2.qld
- 22min_Atropa_2.txt
- 22min_Hyoscyamus_All.qld
- 22min_Hyoscyamus_All.txt
- 22min_Iochroma_All.qld
- 22min_Iochroma_All.txt
- 22min_NalataWhite_All.qld
- 22min_NalataWhite_All.txt
- 22min_NalataYellow_All.qld
- 22min_NalataYellow_All.txt
- 22min_Nigrum_All.qld
- 22min_Nigrum_All.txt
- 22min_PhyAlkekengii_All.qld
- 22min_PhyAlkekengii_All.txt
- 22min_PhyViscosa_All.qld
- 22min_PhyViscosa_All.txt
- 22min_Quitoense.qld
- 22min_Quitoense_All.txt
- 22min_Salpiglossis_All.qld
- 22min_Salpiglossis_All.txt
- NYBG_DryWeights.xlsx
