# Supplementary material for: Evolutionary routes to biochemical innovation revealed by integrative analysis of a plant-defense related specialized metabolic pathway
Source: eLife. 2017 Aug 30;6:e28468. doi: 10.7554/eLife.28468 (PMC5595436; doi:10.7554/eLife.28468)
Supplement: Figure 1—source data 3. — zip file includes dry weights of all samples, QuanLynx method files and the output files used to make Figure 1C,D,E and Figure 1—figure supplement 2. [file elife-28468-fig1-data3.zip › 22min_Atropa_1.txt]

Quantify Compound Summary Report 

Printed Tue May 17 10:01:21 2016

Compound 1:  internal standard

	#	Name	Type	Std. Conc	RT	Area	IS Area	Response	Primary Flags	Conc.	%Dev
1	1	111813_43		1.000	5.40	33.272		33.272	bb		

Compound 2:  S3:14 (4,5,5)

	#	Name	Type	Std. Conc	RT	Area	IS Area	Response	Primary Flags	Conc.	%Dev
1	1	111813_43		1.000	7.14	27.764	33.272	0.834	bb		

Compound 3:  S3:17 (3,5,9)

	#	Name	Type	Std. Conc	RT	Area	IS Area	Response	Primary Flags	Conc.	%Dev
1	1	111813_43		1.000	7.94	243.331	33.272	7.313	bb		

Compound 4:  S3:18 (5,5,8)

	#	Name	Type	Std. Conc	RT	Area	IS Area	Response	Primary Flags	Conc.	%Dev
1	1	111813_43		1.000	8.22	226.112	33.272	6.796	bb		

Compound 5:  S3:18 (3,5,10)

	#	Name	Type	Std. Conc	RT	Area	IS Area	Response	Primary Flags	Conc.	%Dev
1	1	111813_43		1.000	8.62	1641.848	33.272	49.346	bb		

Compound 6:  S3:19 (5,5,9)

	#	Name	Type	Std. Conc	RT	Area	IS Area	Response	Primary Flags	Conc.	%Dev
1	1	111813_43		1.000	8.92	1140.772	33.272	34.286	bb		

Compound 7:  S3:19 (3,5,11)

	#	Name	Type	Std. Conc	RT	Area	IS Area	Response	Primary Flags	Conc.	%Dev
1	1	111813_43		1.000	9.13	7298.401	33.272	219.356	bb		

Compound 8:  S3:19 (5,5,9)

	#	Name	Type	Std. Conc	RT	Area	IS Area	Response	Primary Flags	Conc.	%Dev
1	1	111813_43		1.000	9.38	623.784	33.272	18.748	bb		

Compound 9:  S3:20 (5,5,10)

	#	Name	Type	Std. Conc	RT	Area	IS Area	Response	Primary Flags	Conc.	%Dev
1	1	111813_43		1.000	9.68	12083.617	33.272	363.177	bb		

Compound 10:  S3:20 (4,5,11)

	#	Name	Type	Std. Conc	RT	Area	IS Area	Response	Primary Flags	Conc.	%Dev
1	1	111813_43		1.000	9.93	697.090	33.272	20.951	bb		

Compound 11:  S3:20 (3,5,12)

	#	Name	Type	Std. Conc	RT	Area	IS Area	Response	Primary Flags	Conc.	%Dev
1	1	111813_43		1.000	10.18	828.649	33.272	24.905	bb		

Compound 12:  S3:21 (5,5,11)

	#	Name	Type	Std. Conc	RT	Area	IS Area	Response	Primary Flags	Conc.	%Dev
1	1	111813_43		1.000	10.52	2984.493	33.272	89.700	bb		

Compound 13:  S3:21 (4,5,12)

	#	Name	Type	Std. Conc	RT	Area	IS Area	Response	Primary Flags	Conc.	%Dev
1	1	111813_43		1.000	10.76	5442.609	33.272	163.579	bb		

Compound 14:  S3:22 (5,5,12)

	#	Name	Type	Std. Conc	RT	Area	IS Area	Response	Primary Flags	Conc.	%Dev
1	1	111813_43		1.000	11.37	10143.612	33.272	304.869	bb		
