# Supplementary material for: Evolutionary routes to biochemical innovation revealed by integrative analysis of a plant-defense related specialized metabolic pathway
Source: eLife. 2017 Aug 30;6:e28468. doi: 10.7554/eLife.28468 (PMC5595436; doi:10.7554/eLife.28468)
Supplement: Figure 1—source data 3. — zip file includes dry weights of all samples, QuanLynx method files and the output files used to make Figure 1C,D,E and Figure 1—figure supplement 2. [file elife-28468-fig1-data3.zip › 22min_Atropa_2.txt]

Quantify Compound Summary Report 

Printed Tue May 17 10:03:21 2016

Compound 1:  internal standard

	#	Name	Type	Std. Conc	RT	Area	IS Area	Response	Primary Flags	Conc.	%Dev
1	1	111813_24		1.000	5.39	22.498		22.498	bb		

Compound 2:  S3:14 (4,5,5)

	#	Name	Type	Std. Conc	RT	Area	IS Area	Response	Primary Flags	Conc.	%Dev
1	1	111813_24		1.000	7.14	0.872	22.498	0.039	bb		

Compound 3:  S3:17 (3,5,9)

	#	Name	Type	Std. Conc	RT	Area	IS Area	Response	Primary Flags	Conc.	%Dev
1	1	111813_24		1.000	7.93	122.290	22.498	5.436	bb		

Compound 4:  S3:18 (5,5,8)

	#	Name	Type	Std. Conc	RT	Area	IS Area	Response	Primary Flags	Conc.	%Dev
1	1	111813_24		1.000	8.39	59.701	22.498	2.654	bb		

Compound 5:  S3:18 (3,5,10)

	#	Name	Type	Std. Conc	RT	Area	IS Area	Response	Primary Flags	Conc.	%Dev
1	1	111813_24		1.000	8.60	356.585	22.498	15.850	bb		

Compound 6:  S3:19 (5,5,9)

	#	Name	Type	Std. Conc	RT	Area	IS Area	Response	Primary Flags	Conc.	%Dev
1	1	111813_24		1.000	8.91	251.931	22.498	11.198	bb		

Compound 7:  S3:19 (3,5,11)

	#	Name	Type	Std. Conc	RT	Area	IS Area	Response	Primary Flags	Conc.	%Dev
1	1	111813_24		1.000	9.12	972.920	22.498	43.245	bb		

Compound 8:  S3:19 (5,5,9)

	#	Name	Type	Std. Conc	RT	Area	IS Area	Response	Primary Flags	Conc.	%Dev
1	1	111813_24		1.000	9.37	112.407	22.498	4.996	bb		

Compound 9:  S3:20 (5,5,10)

	#	Name	Type	Std. Conc	RT	Area	IS Area	Response	Primary Flags	Conc.	%Dev
1	1	111813_24		1.000	9.69	2642.498	22.498	117.455	bb		

Compound 10:  S3:20 (4,5,11)

	#	Name	Type	Std. Conc	RT	Area	IS Area	Response	Primary Flags	Conc.	%Dev
1	1	111813_24		1.000	9.91	81.755	22.498	3.634	bb		

Compound 11:  S3:20 (3,5,12)

	#	Name	Type	Std. Conc	RT	Area	IS Area	Response	Primary Flags	Conc.	%Dev
1	1	111813_24		1.000	10.17	71.194	22.498	3.164	bb		

Compound 12:  S3:21 (5,5,11)

	#	Name	Type	Std. Conc	RT	Area	IS Area	Response	Primary Flags	Conc.	%Dev
1	1	111813_24		1.000	10.51	318.605	22.498	14.161	bb		

Compound 13:  S3:21 (4,5,12)

	#	Name	Type	Std. Conc	RT	Area	IS Area	Response	Primary Flags	Conc.	%Dev
1	1	111813_24		1.000	10.75	242.767	22.498	10.791	bb		

Compound 14:  S3:22 (5,5,12)

	#	Name	Type	Std. Conc	RT	Area	IS Area	Response	Primary Flags	Conc.	%Dev
1	1	111813_24		1.000	11.35	697.409	22.498	30.999	bb		
