# Supplementary material for: Evolutionary routes to biochemical innovation revealed by integrative analysis of a plant-defense related specialized metabolic pathway
Source: eLife. 2017 Aug 30;6:e28468. doi: 10.7554/eLife.28468 (PMC5595436; doi:10.7554/eLife.28468)
Supplement: Figure 1—source data 3. — zip file includes dry weights of all samples, QuanLynx method files and the output files used to make Figure 1C,D,E and Figure 1—figure supplement 2. [file elife-28468-fig1-data3.zip › 22min_Hyoscyamus_All.txt]

Quantify Compound Summary Report 

Printed Tue May 17 12:04:39 2016

Compound 1:  internal standard

	#	Name	Type	Std. Conc	RT	Area	IS Area	Response	Primary Flags	Conc.	%Dev
1	1	111813_32		1.000	5.39	36.655	36.655	1.000	bb		
2	2	111813_33		1.000	5.39	36.272	36.272	1.000	bb		
3	3	111813_34		1.000	5.38	45.234	45.234	1.000	bb		

Compound 2:  S4:15 (2,4,4,5)

	#	Name	Type	Std. Conc	RT	Area	IS Area	Response	Primary Flags	Conc.	%Dev
1	1	111813_32		1.000	6.22	992.763	36.655	27.084	bb		
2	2	111813_33		1.000	6.23	589.886	36.272	16.263	bb		
3	3	111813_34		1.000	6.22	405.500	45.234	8.964	bb		

Compound 3:  S3:17 (4,5,8)

	#	Name	Type	Std. Conc	RT	Area	IS Area	Response	Primary Flags	Conc.	%Dev
1	1	111813_32		1.000	6.68	1152.949	36.655	31.454	bb		
2	2	111813_33		1.000	6.69	537.649	36.272	14.823	bb		
3	3	111813_34		1.000	6.67	355.652	45.234	7.862	bb		

Compound 4:  S4:16 (2,4,5,5)

	#	Name	Type	Std. Conc	RT	Area	IS Area	Response	Primary Flags	Conc.	%Dev
1	1	111813_32		1.000	6.77	2860.083	36.655	78.027	bb		
2	2	111813_33		1.000	6.79	1972.245	36.272	54.374	bb		
3	3	111813_34		1.000	6.77	1655.815	45.234	36.606	bb		

Compound 5:  S4:17 (2,5,5,5)

	#	Name	Type	Std. Conc	RT	Area	IS Area	Response	Primary Flags	Conc.	%Dev
1	1	111813_32		1.000	7.33	9485.878	36.655	258.788	bb		
2	2	111813_33		1.000	7.34	6100.542	36.272	168.189	bb		
3	3	111813_34		1.000	7.31	5068.691	45.234	112.055	bb		

Compound 6:  S4:16 (2,4,5,5)

	#	Name	Type	Std. Conc	RT	Area	IS Area	Response	Primary Flags	Conc.	%Dev
1	1	111813_32		1.000	7.83	291.244	36.655	7.946	bb		
2	2	111813_33		1.000	7.84	619.262	36.272	17.073	bb		
3	3	111813_34		1.000	7.82	780.639	45.234	17.258	bb		

Compound 7:  S4:18 (2,4,4,8)

	#	Name	Type	Std. Conc	RT	Area	IS Area	Response	Primary Flags	Conc.	%Dev
1	1	111813_32		1.000	8.15	737.607	36.655	20.123	bb		
2	2	111813_33		1.000	8.16	818.581	36.272	22.568	bb		
3	3	111813_34		1.000	8.14	774.752	45.234	17.128	bb		

Compound 8:  S3:18 (5,5,8)

	#	Name	Type	Std. Conc	RT	Area	IS Area	Response	Primary Flags	Conc.	%Dev
1	1	111813_32		1.000	8.31	2213.200	36.655	60.379	bb		
2	2	111813_33		1.000	8.32	4780.806	36.272	131.804	bb		
3	3	111813_34		1.000	8.32	5993.632	45.234	132.503	bb		

Compound 9:  S3:18 (5,5,8)

	#	Name	Type	Std. Conc	RT	Area	IS Area	Response	Primary Flags	Conc.	%Dev
1	1	111813_32		1.000	8.59	1559.392	36.655	42.542	bb		
2	2	111813_33		1.000	8.60	1884.249	36.272	51.948	bb		
3	3	111813_34		1.000	8.58	2139.208	45.234	47.292	bb		

Compound 10:  S4:19 (2,4,5,8)

	#	Name	Type	Std. Conc	RT	Area	IS Area	Response	Primary Flags	Conc.	%Dev
1	1	111813_32		1.000	8.47	471.644	36.655	12.867	bb		
2	2	111813_33		1.000	8.47	668.022	36.272	18.417	bb		
3	3	111813_34		1.000	8.46	302.863	45.234	6.695	bb		

Compound 11:  S4:19 (2,4,5,8)

	#	Name	Type	Std. Conc	RT	Area	IS Area	Response	Primary Flags	Conc.	%Dev
1	1	111813_32		1.000	8.72	6358.263	36.655	173.462	bb		
2	2	111813_33		1.000	8.73	6202.464	36.272	170.999	bb		
3	3	111813_34		1.000	8.71	6921.503	45.234	153.015	bb		

Compound 12:  S3:19 (5,5,9)

	#	Name	Type	Std. Conc	RT	Area	IS Area	Response	Primary Flags	Conc.	%Dev
1	1	111813_32		1.000	8.86	261.745	36.655	7.141	bb		
2	2	111813_33		1.000	8.87	455.140	36.272	12.548	bb		
3	3	111813_34		1.000	8.85	293.152	45.234	6.481	bb		

Compound 13:  S3:19 (4,5,10)

	#	Name	Type	Std. Conc	RT	Area	IS Area	Response	Primary Flags	Conc.	%Dev
1	1	111813_32		1.000	9.01	1037.084	36.655	28.293	bb		
2	2	111813_33		1.000	9.03	1016.497	36.272	28.024	bb		
3	3	111813_34		1.000	9.00	754.678	45.234	16.684	bb		

Compound 14:  S3:19 (4,5,10)

	#	Name	Type	Std. Conc	RT	Area	IS Area	Response	Primary Flags	Conc.	%Dev
1	1	111813_32		1.000	9.13	9001.139	36.655	245.564	bb		
2	2	111813_33		1.000	9.22	9395.819	36.272	259.038	bb		
3	3	111813_34		1.000	9.20	11634.604	45.234	257.209	bb		

Compound 15:  S4:20 (2,5,5,8)

	#	Name	Type	Std. Conc	RT	Area	IS Area	Response	Primary Flags	Conc.	%Dev
1	1	111813_32		1.000			36.655				
2	2	111813_33		1.000	9.29	3.265	36.272	0.090	bb		
3	3	111813_34		1.000	9.31	1.910	45.234	0.042	bb		

Compound 16:  S4:20 (2,4,5,9)

	#	Name	Type	Std. Conc	RT	Area	IS Area	Response	Primary Flags	Conc.	%Dev
1	1	111813_32		1.000	9.48	1100.752	36.655	30.030	bb		
2	2	111813_33		1.000	9.48	426.416	36.272	11.756	bb		
3	3	111813_34		1.000	9.45	225.846	45.234	4.993	bb		

Compound 17:  S4:20 (2,4,4,10)

	#	Name	Type	Std. Conc	RT	Area	IS Area	Response	Primary Flags	Conc.	%Dev
1	1	111813_32		1.000	9.63	1672.659	36.655	45.632	bb		
2	2	111813_33		1.000	9.63	818.214	36.272	22.558	bb		
3	3	111813_34		1.000	9.62	1111.811	45.234	24.579	bb		

Compound 18:  S3:20 (5,5,10)

	#	Name	Type	Std. Conc	RT	Area	IS Area	Response	Primary Flags	Conc.	%Dev
1	1	111813_32		1.000	9.78	9782.738	36.655	266.887	bb		
2	2	111813_33		1.000	9.80	9931.230	36.272	273.799	bb		
3	3	111813_34		1.000	9.76	12276.956	45.234	271.410	bb		

Compound 19:  S3:20 (4,5,11)

	#	Name	Type	Std. Conc	RT	Area	IS Area	Response	Primary Flags	Conc.	%Dev
1	1	111813_32		1.000	9.92	2552.666	36.655	69.640	bb		
2	2	111813_33		1.000			36.272				
3	3	111813_34		1.000	9.98	444.534	45.234	9.827	bb		

Compound 20:  S4:21 (2,5,5,9)

	#	Name	Type	Std. Conc	RT	Area	IS Area	Response	Primary Flags	Conc.	%Dev
1	1	111813_32		1.000	10.09	5853.838	36.655	159.701	bb		
2	2	111813_33		1.000	10.10	2712.125	36.272	74.772	bb		
3	3	111813_34		1.000	10.08	2222.240	45.234	49.128	bb		

Compound 21:  S4:21 (2,4,5,10)

	#	Name	Type	Std. Conc	RT	Area	IS Area	Response	Primary Flags	Conc.	%Dev
1	1	111813_32		1.000	10.27	11045.459	36.655	301.336	bb		
2	2	111813_33		1.000	10.29	6866.819	36.272	189.315	bb		
3	3	111813_34		1.000	10.25	8528.945	45.234	188.552	bb		

Compound 22:  S3:21 (5,5,11)

	#	Name	Type	Std. Conc	RT	Area	IS Area	Response	Primary Flags	Conc.	%Dev
1	1	111813_32		1.000	10.41	1245.147	36.655	33.969	bb		
2	2	111813_33		1.000	10.43	860.564	36.272	23.725	bb		
3	3	111813_34		1.000	10.40	801.116	45.234	17.710	bb		

Compound 23:  S3:21 (4,5,12)

	#	Name	Type	Std. Conc	RT	Area	IS Area	Response	Primary Flags	Conc.	%Dev
1	1	111813_32		1.000	10.61	5895.782	36.655	160.845	bb		
2	2	111813_33		1.000	10.62	2951.950	36.272	81.384	bb		
3	3	111813_34		1.000	10.59	2926.862	45.234	64.705	bb		

Compound 24:  S3:21 (4,5,12)

	#	Name	Type	Std. Conc	RT	Area	IS Area	Response	Primary Flags	Conc.	%Dev
1	1	111813_32		1.000	10.77	14528.592	36.655	396.360	bb		
2	2	111813_33		1.000	10.77	12185.244	36.272	335.941	bb		
3	3	111813_34		1.000	10.75	13388.141	45.234	295.975	bb		

Compound 25:  S4:22 (2,5,5,10)

	#	Name	Type	Std. Conc	RT	Area	IS Area	Response	Primary Flags	Conc.	%Dev
1	1	111813_32		1.000	10.91	12873.991	36.655	351.221	bb		
2	2	111813_33		1.000	10.92	11088.968	36.272	305.717	bb		
3	3	111813_34		1.000	10.89	12357.094	45.234	273.182	bb		

Compound 26:  S4:22 (2,5,5,10)

	#	Name	Type	Std. Conc	RT	Area	IS Area	Response	Primary Flags	Conc.	%Dev
1	1	111813_32		1.000	11.09	1182.372	36.655	32.257	bb		
2	2	111813_33		1.000	11.10	170.250	36.272	4.694	bb		
3	3	111813_34		1.000	11.08	130.688	45.234	2.889	bb		

Compound 27:  S4:22 (2,5,5,10)

	#	Name	Type	Std. Conc	RT	Area	IS Area	Response	Primary Flags	Conc.	%Dev
1	1	111813_32		1.000	11.29	780.580	36.655	21.295	bb		
2	2	111813_33		1.000	11.30	215.256	36.272	5.934	bb		
3	3	111813_34		1.000	11.28	202.525	45.234	4.477	bb		

Compound 28:  S3:22 (5,5,12)

	#	Name	Type	Std. Conc	RT	Area	IS Area	Response	Primary Flags	Conc.	%Dev
1	1	111813_32		1.000	11.43	14979.803	36.655	408.670	bb		
2	2	111813_33		1.000	11.45	12551.738	36.272	346.045	bb		
3	3	111813_34		1.000	11.44	13944.705	45.234	308.279	bb		

Compound 29:  S4:23 (2,5,5,11)

	#	Name	Type	Std. Conc	RT	Area	IS Area	Response	Primary Flags	Conc.	%Dev
1	1	111813_32		1.000	11.72	5340.330	36.655	145.692	bb		
2	2	111813_33		1.000	11.73	1082.601	36.272	29.847	bb		
3	3	111813_34		1.000	11.71	975.591	45.234	21.568	bb		

Compound 30:  S4:23 (2,4,5,12)

	#	Name	Type	Std. Conc	RT	Area	IS Area	Response	Primary Flags	Conc.	%Dev
1	1	111813_32		1.000	11.93	6764.675	36.655	184.550	bb		
2	2	111813_33		1.000	11.94	2284.169	36.272	62.973	bb		
3	3	111813_34		1.000	11.92	2607.672	45.234	57.648	bb		

Compound 31:  S3:23 (5,5,13)

	#	Name	Type	Std. Conc	RT	Area	IS Area	Response	Primary Flags	Conc.	%Dev
1	1	111813_32		1.000	12.06	1016.882	36.655	27.742	bb		
2	2	111813_33		1.000	12.06	426.615	36.272	11.762	bb		
3	3	111813_34		1.000	12.08	670.143	45.234	14.815	bb		

Compound 32:  S4:24 (2,5,5,12)

	#	Name	Type	Std. Conc	RT	Area	IS Area	Response	Primary Flags	Conc.	%Dev
1	1	111813_32		1.000	12.54	12195.765	36.655	332.718	bb		
2	2	111813_33		1.000	12.55	6132.983	36.272	169.083	bb		
3	3	111813_34		1.000	12.53	7434.013	45.234	164.346	bb		
