# Supplementary material for: Evolutionary routes to biochemical innovation revealed by integrative analysis of a plant-defense related specialized metabolic pathway
Source: eLife. 2017 Aug 30;6:e28468. doi: 10.7554/eLife.28468 (PMC5595436; doi:10.7554/eLife.28468)
Supplement: Figure 1—source data 3. — zip file includes dry weights of all samples, QuanLynx method files and the output files used to make Figure 1C,D,E and Figure 1—figure supplement 2. [file elife-28468-fig1-data3.zip › 22min_Iochroma_All.txt]

Quantify Compound Summary Report 

Printed Tue May 17 10:16:29 2016

Compound 1:  internal standard

	#	Name	Type	Std. Conc	RT	Area	IS Area	Response	Primary Flags	Conc.	%Dev
1	1	111813_06		1.000	5.38	11.497		11.497	bb		
2	2	111813_07		1.000	5.38	11.410		11.410	bb		
3	3	111813_08		1.000	5.37	0.180		0.180	bb		
4	4	111813_09		1.000	5.37	16.950		16.950	bb		
5	5	111813_10		1.000	5.38	16.525		16.525	bb		

Compound 2:  S3:13 (4,4,5)

	#	Name	Type	Std. Conc	RT	Area	IS Area	Response	Primary Flags	Conc.	%Dev
1	1	111813_06		1.000	5.49	325.185	11.497	28.284	bb		
2	2	111813_07		1.000	5.50	9.859	11.410	0.864	bb		
3	3	111813_08		1.000	5.55	0.343	0.180	1.906	bb		
4	4	111813_09		1.000	5.50	441.579	16.950	26.052	bb		
5	5	111813_10		1.000	5.49	140.622	16.525	8.510	bb		

Compound 3:  S3:14 (4,5,5)

	#	Name	Type	Std. Conc	RT	Area	IS Area	Response	Primary Flags	Conc.	%Dev
1	1	111813_06		1.000	5.74	487.669	11.497	42.417	bb		
2	2	111813_07		1.000	5.75	4.302	11.410	0.377	bb		
3	3	111813_08		1.000			0.180				
4	4	111813_09		1.000	5.75	320.057	16.950	18.882	bb		
5	5	111813_10		1.000	5.75	26.780	16.525	1.621	bb		

Compound 4:  S3:14 (4,5,5)

	#	Name	Type	Std. Conc	RT	Area	IS Area	Response	Primary Flags	Conc.	%Dev
1	1	111813_06		1.000	5.83	1204.817	11.497	104.794	bb		
2	2	111813_07		1.000	5.84	11.130	11.410	0.975	bb		
3	3	111813_08		1.000			0.180				
4	4	111813_09		1.000	5.83	1201.857	16.950	70.906	bb		
5	5	111813_10		1.000	5.83	67.800	16.525	4.103	bb		

Compound 5:  S3:14 (4,5,5)

	#	Name	Type	Std. Conc	RT	Area	IS Area	Response	Primary Flags	Conc.	%Dev
1	1	111813_06		1.000	5.99	4298.636	11.497	373.892	bb		
2	2	111813_07		1.000	5.99	770.528	11.410	67.531	bb		
3	3	111813_08		1.000			0.180				
4	4	111813_09		1.000	6.00	4929.394	16.950	290.820	bb		
5	5	111813_10		1.000	5.98	4088.012	16.525	247.383	bb		

Compound 6:  S3:15 (5,5,5)

	#	Name	Type	Std. Conc	RT	Area	IS Area	Response	Primary Flags	Conc.	%Dev
1	1	111813_06		1.000	6.37	1639.975	11.497	142.644	bb		
2	2	111813_07		1.000	6.36	50.463	11.410	4.423	bb		
3	3	111813_08		1.000			0.180				
4	4	111813_09		1.000	6.36	1354.004	16.950	79.882	bb		
5	5	111813_10		1.000	6.36	34.664	16.525	2.098	bb		

Compound 7:  S3:15 (5,5,5)

	#	Name	Type	Std. Conc	RT	Area	IS Area	Response	Primary Flags	Conc.	%Dev
1	1	111813_06		1.000	6.51	4522.469	11.497	393.361	bb		
2	2	111813_07		1.000	6.50	3771.392	11.410	330.534	bb		
3	3	111813_08		1.000			0.180				
4	4	111813_09		1.000	6.50	4829.667	16.950	284.936	bb		
5	5	111813_10		1.000	6.50	5764.858	16.525	348.857	bb		

Compound 8:  S3:16 (5,5,6)

	#	Name	Type	Std. Conc	RT	Area	IS Area	Response	Primary Flags	Conc.	%Dev
1	1	111813_06		1.000	6.99	164.500	11.497	14.308	bb		
2	2	111813_07		1.000	6.99	136.669	11.410	11.978	bb		
3	3	111813_08		1.000			0.180				
4	4	111813_09		1.000	6.98	228.879	16.950	13.503	bb		
5	5	111813_10		1.000	6.98	126.994	16.525	7.685	bb		

Compound 9:  S3:17 (4,5,8)

	#	Name	Type	Std. Conc	RT	Area	IS Area	Response	Primary Flags	Conc.	%Dev
1	1	111813_06		1.000	7.81	117.605	11.497	10.229	bb		
2	2	111813_07		1.000	7.80	36.902	11.410	3.234	bb		
3	3	111813_08		1.000			0.180				
4	4	111813_09		1.000	7.82	115.751	16.950	6.829	bb		
5	5	111813_10		1.000	7.82	41.107	16.525	2.488	bb		

Compound 10:  S3:18 (5,5,8)

	#	Name	Type	Std. Conc	RT	Area	IS Area	Response	Primary Flags	Conc.	%Dev
1	1	111813_06		1.000	8.29	790.119	11.497	68.724	bb		
2	2	111813_07		1.000	8.28	1303.411	11.410	114.234	bb		
3	3	111813_08		1.000			0.180				
4	4	111813_09		1.000	8.31	1091.971	16.950	64.423	bb		
5	5	111813_10		1.000	8.30	906.808	16.525	54.875	bb		

Compound 11:  S3:19 (4,5,10)

	#	Name	Type	Std. Conc	RT	Area	IS Area	Response	Primary Flags	Conc.	%Dev
1	1	111813_06		1.000	9.20	2278.687	11.497	198.198	bb		
2	2	111813_07		1.000	9.17	1783.206	11.410	156.284	bb		
3	3	111813_08		1.000			0.180				
4	4	111813_09		1.000	9.19	1942.550	16.950	114.605	bb		
5	5	111813_10		1.000	9.20	1188.289	16.525	71.909	bb		

Compound 12:  S3:20 (5,5,10)

	#	Name	Type	Std. Conc	RT	Area	IS Area	Response	Primary Flags	Conc.	%Dev
1	1	111813_06		1.000	9.75	6279.598	11.497	546.194	bb		
2	2	111813_07		1.000	9.77	9920.737	11.410	869.477	bb		
3	3	111813_08		1.000			0.180				
4	4	111813_09		1.000	9.78	7797.491	16.950	460.029	bb		
5	5	111813_10		1.000	9.77	7668.329	16.525	464.044	bb		

Compound 13:  S3:21 (5,5,11)

	#	Name	Type	Std. Conc	RT	Area	IS Area	Response	Primary Flags	Conc.	%Dev
1	1	111813_06		1.000	10.57	1494.240	11.497	129.968	bb		
2	2	111813_07		1.000	10.57	2072.115	11.410	181.605	bb		
3	3	111813_08		1.000			0.180				
4	4	111813_09		1.000	10.58	2264.775	16.950	133.615	bb		
5	5	111813_10		1.000	10.59	2090.896	16.525	126.529	bb		

Compound 14:  S3:21 (4,5,12)

	#	Name	Type	Std. Conc	RT	Area	IS Area	Response	Primary Flags	Conc.	%Dev
1	1	111813_06		1.000	10.82	5924.779	11.497	515.333	bb		
2	2	111813_07		1.000	10.81	4926.608	11.410	431.780	bb		
3	3	111813_08		1.000			0.180				
4	4	111813_09		1.000	10.84	5787.314	16.950	341.434	bb		
5	5	111813_10		1.000	10.81	4134.401	16.525	250.191	bb		

Compound 15:  S3:22 (5,5,12)

	#	Name	Type	Std. Conc	RT	Area	IS Area	Response	Primary Flags	Conc.	%Dev
1	1	111813_06		1.000	11.17	634.877	11.497	55.221	bb		
2	2	111813_07		1.000	11.02	3772.887	11.410	330.665	bb		
3	3	111813_08		1.000			0.180				
4	4	111813_09		1.000	11.18	2799.610	16.950	165.169	bb		
5	5	111813_10		1.000	11.17	725.120	16.525	43.880	bb		

Compound 16:  S3:22 (5,5,12)

	#	Name	Type	Std. Conc	RT	Area	IS Area	Response	Primary Flags	Conc.	%Dev
1	1	111813_06		1.000	11.43	10752.875	11.497	935.277	bb		
2	2	111813_07		1.000	11.44	13747.150	11.410	1204.833	bb		
3	3	111813_08		1.000			0.180				
4	4	111813_09		1.000	11.43	11906.998	16.950	702.478	bb		
5	5	111813_10		1.000	11.46	11941.607	16.525	722.639	bb		

Compound 17:  S4:24 (4,5,5,10)

	#	Name	Type	Std. Conc	RT	Area	IS Area	Response	Primary Flags	Conc.	%Dev
1	1	111813_06		1.000	11.59	2889.558	11.497	251.331	bb		
2	2	111813_07		1.000	11.59	2445.314	11.410	214.313	bb		
3	3	111813_08		1.000			0.180				
4	4	111813_09		1.000	11.60	6387.118	16.950	376.821	bb		
5	5	111813_10		1.000	11.60	1366.336	16.525	82.683	bb		

Compound 18:  S4:25 (5,5,5,10)

	#	Name	Type	Std. Conc	RT	Area	IS Area	Response	Primary Flags	Conc.	%Dev
1	1	111813_06		1.000	12.16	4660.597	11.497	405.375	bb		
2	2	111813_07		1.000	12.19	4375.773	11.410	383.503	bb		
3	3	111813_08		1.000			0.180				
4	4	111813_09		1.000	12.19	10081.543	16.950	594.781	bb		
5	5	111813_10		1.000	12.17	2579.027	16.525	156.068	bb		

Compound 19:  S4:25 (4,4,5,12)

	#	Name	Type	Std. Conc	RT	Area	IS Area	Response	Primary Flags	Conc.	%Dev
1	1	111813_06		1.000	12.53	910.195	11.497	79.168	bb		
2	2	111813_07		1.000	12.53	556.776	11.410	48.797	bb		
3	3	111813_08		1.000			0.180				
4	4	111813_09		1.000	12.55	2155.237	16.950	127.153	bb		
5	5	111813_10		1.000	12.55	256.597	16.525	15.528	bb		

Compound 20:  S4:26 (4,5,5,12)

	#	Name	Type	Std. Conc	RT	Area	IS Area	Response	Primary Flags	Conc.	%Dev
1	1	111813_06		1.000	12.90	530.232	11.497	46.119	bb		
2	2	111813_07		1.000	12.90	375.091	11.410	32.874	bb		
3	3	111813_08		1.000			0.180				
4	4	111813_09		1.000	12.93	1504.775	16.950	88.777	bb		
5	5	111813_10		1.000	12.92	383.217	16.525	23.190	bb		

Compound 21:  S4:26 (4,5,5,12)

	#	Name	Type	Std. Conc	RT	Area	IS Area	Response	Primary Flags	Conc.	%Dev
1	1	111813_06		1.000	13.09	6571.405	11.497	571.576	bb		
2	2	111813_07		1.000	13.08	4917.333	11.410	430.967	bb		
3	3	111813_08		1.000			0.180				
4	4	111813_09		1.000	13.11	10581.590	16.950	624.283	bb		
5	5	111813_10		1.000	13.10	3842.242	16.525	232.511	bb		

Compound 22:  S4:27 (5,5,5,12)

	#	Name	Type	Std. Conc	RT	Area	IS Area	Response	Primary Flags	Conc.	%Dev
1	1	111813_06		1.000	13.55	4.841	11.497	0.421	bb		
2	2	111813_07		1.000			11.410				
3	3	111813_08		1.000			0.180				
4	4	111813_09		1.000	13.65	19.800	16.950	1.168	bb		
5	5	111813_10		1.000	13.62	7.392	16.525	0.447	bb		
