# Supplementary material for: Evolutionary routes to biochemical innovation revealed by integrative analysis of a plant-defense related specialized metabolic pathway
Source: eLife. 2017 Aug 30;6:e28468. doi: 10.7554/eLife.28468 (PMC5595436; doi:10.7554/eLife.28468)
Supplement: Figure 1—source data 3. — zip file includes dry weights of all samples, QuanLynx method files and the output files used to make Figure 1C,D,E and Figure 1—figure supplement 2. [file elife-28468-fig1-data3.zip › 22min_NalataWhite_All.txt]

Quantify Compound Summary Report 

Printed Wed May 18 15:14:16 2016

Compound 1:  internal standard

	#	Name	Type	Std. Conc	RT	Area	IS Area	Response	Primary Flags	Conc.	%Dev
1	1	111813_73		1.000	5.37	57.908		57.908	bb		
2	2	111813_74		1.000	5.37	46.086		46.086	bb		
3	3	111813_75		1.000	5.36	45.127		45.127	bb		

Compound 2:  S3:18 (5,5,8)

	#	Name	Type	Std. Conc	RT	Area	IS Area	Response	Primary Flags	Conc.	%Dev
1	1	111813_73		1.000	7.15	2707.857	57.908	46.761	bb		
2	2	111813_74		1.000	7.15	1473.462	46.086	31.972	bb		
3	3	111813_75		1.000	7.14	1130.097	45.127	25.043	bb		

Compound 3:  S4:19 (2,5,5,7)

	#	Name	Type	Std. Conc	RT	Area	IS Area	Response	Primary Flags	Conc.	%Dev
1	1	111813_73		1.000	7.58	9261.476	57.908	159.934	bb		
2	2	111813_74		1.000	7.59	6999.266	46.086	151.874	bb		
3	3	111813_75		1.000	7.59	6340.555	45.127	140.505	bb		

Compound 4:  S4:18 (2,3,5,8)

	#	Name	Type	Std. Conc	RT	Area	IS Area	Response	Primary Flags	Conc.	%Dev
1	1	111813_73		1.000	7.79	2537.756	57.908	43.824	bb		
2	2	111813_74		1.000	7.81	1184.323	46.086	25.698	bb		
3	3	111813_75		1.000	7.80	905.548	45.127	20.067	bb		

Compound 5:  S4:20 (2,5,5,8)

	#	Name	Type	Std. Conc	RT	Area	IS Area	Response	Primary Flags	Conc.	%Dev
1	1	111813_73		1.000	8.09	8690.274	57.908	150.070	bb		
2	2	111813_74		1.000	8.08	6706.706	46.086	145.526	bb		
3	3	111813_75		1.000	8.08	7854.691	45.127	174.057	bb		

Compound 6:  S3:20 (6,6,8)

	#	Name	Type	Std. Conc	RT	Area	IS Area	Response	Primary Flags	Conc.	%Dev
1	1	111813_73		1.000	8.51	1604.387	57.908	27.706	bb		
2	2	111813_74		1.000	8.51	714.215	46.086	15.497	bb		
3	3	111813_75		1.000	8.52	549.015	45.127	12.166	bb		

Compound 7:  S4:19 (2,4,5,8)

	#	Name	Type	Std. Conc	RT	Area	IS Area	Response	Primary Flags	Conc.	%Dev
1	1	111813_73		1.000	8.60	1107.696	57.908	19.129	bb		
2	2	111813_74		1.000	8.62	1094.643	46.086	23.752	bb		
3	3	111813_75		1.000	8.61	442.865	45.127	9.814	bb		

Compound 8:  S4:21 (2,5,6,8)

	#	Name	Type	Std. Conc	RT	Area	IS Area	Response	Primary Flags	Conc.	%Dev
1	1	111813_73		1.000	8.78	4662.097	57.908	80.509	bb		
2	2	111813_74		1.000	8.78	3325.613	46.086	72.161	bb		
3	3	111813_75		1.000	8.79	2574.992	45.127	57.061	bb		

Compound 9:  S3:19 (5,6,8)

	#	Name	Type	Std. Conc	RT	Area	IS Area	Response	Primary Flags	Conc.	%Dev
1	1	111813_73		1.000	8.91	6717.196	57.908	115.998	bb		
2	2	111813_74		1.000	8.92	3895.287	46.086	84.522	bb		
3	3	111813_75		1.000	8.93	3249.515	45.127	72.008	bb		

Compound 10:  S4:20 (2,5,5,8)

	#	Name	Type	Std. Conc	RT	Area	IS Area	Response	Primary Flags	Conc.	%Dev
1	1	111813_73		1.000	9.14	9864.523	57.908	170.348	bb		
2	2	111813_74		1.000	9.16	6414.339	46.086	139.182	bb		
3	3	111813_75		1.000	9.15	5386.605	45.127	119.365	bb		

Compound 11:  S3:20 (4,8,8)

	#	Name	Type	Std. Conc	RT	Area	IS Area	Response	Primary Flags	Conc.	%Dev
1	1	111813_73		1.000	9.58	2252.255	57.908	38.894	bb		
2	2	111813_74		1.000	9.59	1422.644	46.086	30.869	bb		
3	3	111813_75		1.000	9.60	988.429	45.127	21.903	db		

Compound 12:  S4:22 (2,4,8,8)

	#	Name	Type	Std. Conc	RT	Area	IS Area	Response	Primary Flags	Conc.	%Dev
1	1	111813_73		1.000	9.65	3181.552	57.908	54.941	bb		
2	2	111813_74		1.000	9.66	2606.663	46.086	56.561	bb		
3	3	111813_75		1.000	9.67	1735.057	45.127	38.448	bb		

Compound 13:  S3:20 (4,8,8)

	#	Name	Type	Std. Conc	RT	Area	IS Area	Response	Primary Flags	Conc.	%Dev
1	1	111813_73		1.000	9.75	2313.470	57.908	39.951	bb		
2	2	111813_74		1.000	9.75	1533.395	46.086	33.272	bb		
3	3	111813_75		1.000	9.76	969.412	45.127	21.482	bb		

Compound 14:  S4:21 (2,5,6,8)

	#	Name	Type	Std. Conc	RT	Area	IS Area	Response	Primary Flags	Conc.	%Dev
1	1	111813_73		1.000	9.92	16383.401	57.908	282.921	bb		
2	2	111813_74		1.000	9.92	10869.679	46.086	235.856	bb		
3	3	111813_75		1.000	9.93	8665.253	45.127	192.019	bb		

Compound 15:  S3:21 (5,8,8)

	#	Name	Type	Std. Conc	RT	Area	IS Area	Response	Primary Flags	Conc.	%Dev
1	1	111813_73		1.000	10.16	2871.770	57.908	49.592	bb		
2	2	111813_74		1.000	10.16	1969.388	46.086	42.733	bb		
3	3	111813_75		1.000	10.17	1224.708	45.127	27.139	bb		

Compound 16:  S4:23 (2,5,8,8)

	#	Name	Type	Std. Conc	RT	Area	IS Area	Response	Primary Flags	Conc.	%Dev
1	1	111813_73		1.000	10.22	8272.750	57.908	142.860	bb		
2	2	111813_74		1.000	10.23	6081.070	46.086	131.950	bb		
3	3	111813_75		1.000	10.23	5471.869	45.127	121.255	bb		

Compound 17:  S3:21 (5,8,8)

	#	Name	Type	Std. Conc	RT	Area	IS Area	Response	Primary Flags	Conc.	%Dev
1	1	111813_73		1.000	10.32	10841.897	57.908	187.226	bb		
2	2	111813_74		1.000	10.33	8997.844	46.086	195.240	bb		
3	3	111813_75		1.000	10.33	7994.905	45.127	177.165	bb		

Compound 18:  S3:23 (7,8,8)

	#	Name	Type	Std. Conc	RT	Area	IS Area	Response	Primary Flags	Conc.	%Dev
1	1	111813_73		1.000	10.64	4162.091	57.908	71.874	bb		
2	2	111813_74		1.000	10.63	3325.707	46.086	72.163	bb		
3	3	111813_75		1.000	10.64	1955.794	45.127	43.340	bb		

Compound 19:  S4:22 (2,4,8,8)

	#	Name	Type	Std. Conc	RT	Area	IS Area	Response	Primary Flags	Conc.	%Dev
1	1	111813_73		1.000	10.79	2686.192	57.908	46.387	bb		
2	2	111813_74		1.000	10.78	1808.621	46.086	39.244	bb		
3	3	111813_75		1.000	10.80	1200.822	45.127	26.610	bb		

Compound 20:  S5:23 (2,2,5,6,8)

	#	Name	Type	Std. Conc	RT	Area	IS Area	Response	Primary Flags	Conc.	%Dev
1	1	111813_73		1.000	11.03	9391.830	57.908	162.185	bb		
2	2	111813_74		1.000	11.03	6030.360	46.086	130.850	bb		
3	3	111813_75		1.000	11.04	4580.447	45.127	101.501	bb		

Compound 21:  S3:24 (8,8,8)

	#	Name	Type	Std. Conc	RT	Area	IS Area	Response	Primary Flags	Conc.	%Dev
1	1	111813_73		1.000	11.21	3892.323	57.908	67.216	bb		
2	2	111813_74		1.000	11.22	2973.525	46.086	64.521	bb		
3	3	111813_75		1.000	11.23	1998.165	45.127	44.279	bb		

Compound 22:  S4:23 (2,5,8,8)

	#	Name	Type	Std. Conc	RT	Area	IS Area	Response	Primary Flags	Conc.	%Dev
1	1	111813_73		1.000	11.38	8075.466	57.908	139.453	bb		
2	2	111813_74		1.000	11.38	7613.597	46.086	165.204	bb		
3	3	111813_75		1.000	11.39	7572.283	45.127	167.799	bb		

Compound 23:  S5:23 (2,2,6,6,8)

	#	Name	Type	Std. Conc	RT	Area	IS Area	Response	Primary Flags	Conc.	%Dev
1	1	111813_73		1.000	11.70	1366.545	57.908	23.599	bb		
2	2	111813_74		1.000	11.71	725.211	46.086	15.736	bb		
3	3	111813_75		1.000	11.72	561.608	45.127	12.445	bb		

Compound 24:  S5:24 (2,2,4,8,8)

	#	Name	Type	Std. Conc	RT	Area	IS Area	Response	Primary Flags	Conc.	%Dev
1	1	111813_73		1.000	11.84	2171.977	57.908	37.507	bb		
2	2	111813_74		1.000	11.84	1710.742	46.086	37.121	bb		
3	3	111813_75		1.000	11.84	887.156	45.127	19.659	bb		

Compound 25:  S4:24 (2,6,8,8)

	#	Name	Type	Std. Conc	RT	Area	IS Area	Response	Primary Flags	Conc.	%Dev
1	1	111813_73		1.000	12.00	7104.427	57.908	122.685	bb		
2	2	111813_74		1.000	12.04	4637.403	46.086	100.625	bb		
3	3	111813_75		1.000	12.01	1686.606	45.127	37.375	bb		

Compound 26:  S5:24 (2,2,5,8,8)

	#	Name	Type	Std. Conc	RT	Area	IS Area	Response	Primary Flags	Conc.	%Dev
1	1	111813_73		1.000	12.40	12673.896	57.908	218.863	bb		
2	2	111813_74		1.000	12.40	9016.454	46.086	195.644	bb		
3	3	111813_75		1.000	12.41	8053.354	45.127	178.460	bb		

Compound 27:  S5:25 (2,2,6,8,8)

	#	Name	Type	Std. Conc	RT	Area	IS Area	Response	Primary Flags	Conc.	%Dev
1	1	111813_73		1.000	13.01	5868.711	57.908	101.345	bb		
2	2	111813_74		1.000	13.01	3580.935	46.086	77.701	bb		
3	3	111813_75		1.000	13.01	1278.374	45.127	28.328	bb		

Compound 28:  S4:18 (2,8,8,8)

	#	Name	Type	Std. Conc	RT	Area	IS Area	Response	Primary Flags	Conc.	%Dev
1	1	111813_73		1.000	13.34	4825.375	57.908	83.328	bb		
2	2	111813_74		1.000	13.33	3732.980	46.086	81.000	bb		
3	3	111813_75		1.000	13.34	2278.861	45.127	50.499	bb		

Compound 29:  S5:28 (2,2,8,8,8)

	#	Name	Type	Std. Conc	RT	Area	IS Area	Response	Primary Flags	Conc.	%Dev
1	1	111813_73		1.000	14.14	4163.309	57.908	71.895	bb		
2	2	111813_74		1.000	14.15	3668.455	46.086	79.600	bb		
3	3	111813_75		1.000	14.13	1926.416	45.127	42.689	bb		
