# Supplementary material for: Evolutionary routes to biochemical innovation revealed by integrative analysis of a plant-defense related specialized metabolic pathway
Source: eLife. 2017 Aug 30;6:e28468. doi: 10.7554/eLife.28468 (PMC5595436; doi:10.7554/eLife.28468)
Supplement: Figure 1—source data 3. — zip file includes dry weights of all samples, QuanLynx method files and the output files used to make Figure 1C,D,E and Figure 1—figure supplement 2. [file elife-28468-fig1-data3.zip › 22min_NalataYellow_All.txt]

Quantify Compound Summary Report 

Printed Thu May 19 15:23:56 2016

Compound 1:  internal standard

	#	Name	Type	Std. Conc	RT	Area	IS Area	Response	Primary Flags	Conc.	%Dev
1	1	111813_70		1.000	5.38	70.350		70.350	bb		
2	2	111813_71		1.000	5.36	73.322		73.322	bb		
3	3	111813_72		1.000	5.36	57.342		57.342	bb		

Compound 2:  S3:18 (5,5,8)

	#	Name	Type	Std. Conc	RT	Area	IS Area	Response	Primary Flags	Conc.	%Dev
1	1	111813_70		1.000	7.23	318.880	70.350	4.533	bb		
2	2	111813_71		1.000			73.322				
3	3	111813_72		1.000	7.15	46.973	57.342	0.819	bb		

Compound 3:  S4:19 (2,5,5,7)

	#	Name	Type	Std. Conc	RT	Area	IS Area	Response	Primary Flags	Conc.	%Dev
1	1	111813_70		1.000	7.58	12394.107	70.350	176.178	bb		
2	2	111813_71		1.000	7.57	10298.794	73.322	140.460	bb		
3	3	111813_72		1.000	7.60	10660.156	57.342	185.905	bb		

Compound 4:  S4:18 (2,3,5,8)

	#	Name	Type	Std. Conc	RT	Area	IS Area	Response	Primary Flags	Conc.	%Dev
1	1	111813_70		1.000			70.350				
2	2	111813_71		1.000			73.322				
3	3	111813_72		1.000			57.342				

Compound 5:  S4:20 (2,5,5,8)

	#	Name	Type	Std. Conc	RT	Area	IS Area	Response	Primary Flags	Conc.	%Dev
1	1	111813_70		1.000	8.07	7177.866	70.350	102.031	bb		
2	2	111813_71		1.000	8.17	5992.218	73.322	81.725	bb		
3	3	111813_72		1.000	8.09	5883.529	57.342	102.604	bb		

Compound 6:  S4:19 (2,4,5,8)

	#	Name	Type	Std. Conc	RT	Area	IS Area	Response	Primary Flags	Conc.	%Dev
1	1	111813_70		1.000	8.65	13384.559	70.350	190.257	bb		
2	2	111813_71		1.000	8.65	8626.295	73.322	117.649	bb		
3	3	111813_72		1.000	8.68	10038.876	57.342	175.070	bb		

Compound 7:  S4:21 (2,5,6,8)

	#	Name	Type	Std. Conc	RT	Area	IS Area	Response	Primary Flags	Conc.	%Dev
1	1	111813_70		1.000	8.77	2522.807	70.350	35.861	bb		
2	2	111813_71		1.000	8.73	1024.582	73.322	13.974	bb		
3	3	111813_72		1.000	8.86	1911.533	57.342	33.336	bb		

Compound 8:  S3:19 (5,6,8)

	#	Name	Type	Std. Conc	RT	Area	IS Area	Response	Primary Flags	Conc.	%Dev
1	1	111813_70		1.000	8.91	4710.576	70.350	66.959	bb		
2	2	111813_71		1.000	8.90	2620.405	73.322	35.738	bb		
3	3	111813_72		1.000	8.92	3812.579	57.342	66.488	bb		

Compound 9:  S4:20 (2,5,5,8)

	#	Name	Type	Std. Conc	RT	Area	IS Area	Response	Primary Flags	Conc.	%Dev
1	1	111813_70		1.000	9.23	18397.352	70.350	261.512	bb		
2	2	111813_71		1.000	9.23	11933.483	73.322	162.754	bb		
3	3	111813_72		1.000	9.25	13804.444	57.342	240.739	bb		

Compound 10:  S3:20 (4,8,8)

	#	Name	Type	Std. Conc	RT	Area	IS Area	Response	Primary Flags	Conc.	%Dev
1	1	111813_70		1.000	9.59	636.163	70.350	9.043	bb		
2	2	111813_71		1.000	9.57	199.151	73.322	2.716	bb		
3	3	111813_72		1.000	9.59	387.538	57.342	6.758	bb		

Compound 11:  S4:22 (2,4,8,8)

	#	Name	Type	Std. Conc	RT	Area	IS Area	Response	Primary Flags	Conc.	%Dev
1	1	111813_70		1.000	9.68	12754.188	70.350	181.296	bb		
2	2	111813_71		1.000	9.67	9888.979	73.322	134.871	bb		
3	3	111813_72		1.000	9.70	10375.648	57.342	180.943	bb		

Compound 12:  S3:20 (4,8,8)

	#	Name	Type	Std. Conc	RT	Area	IS Area	Response	Primary Flags	Conc.	%Dev
1	1	111813_70		1.000	9.74	4493.122	70.350	63.868	bb		
2	2	111813_71		1.000	9.74	3474.375	73.322	47.385	bb		
3	3	111813_72		1.000	9.75	4202.186	57.342	73.283	bb		

Compound 13:  S4:21 (2,5,6,8)

	#	Name	Type	Std. Conc	RT	Area	IS Area	Response	Primary Flags	Conc.	%Dev
1	1	111813_70		1.000	9.91	14018.513	70.350	199.268	bb		
2	2	111813_71		1.000	9.92	7317.713	73.322	99.802	bb		
3	3	111813_72		1.000	9.95	9680.635	57.342	168.823	bb		

Compound 14:  S3:21 (5,8,8)

	#	Name	Type	Std. Conc	RT	Area	IS Area	Response	Primary Flags	Conc.	%Dev
1	1	111813_70		1.000	10.14	384.420	70.350	5.464	bb		
2	2	111813_71		1.000	10.16	44.889	73.322	0.612	bb		
3	3	111813_72		1.000	10.17	164.665	57.342	2.872	bb		

Compound 15:  S4:23 (2,5,8,8)

	#	Name	Type	Std. Conc	RT	Area	IS Area	Response	Primary Flags	Conc.	%Dev
1	1	111813_70		1.000	10.24	7780.023	70.350	110.590	bb		
2	2	111813_71		1.000	10.24	4309.469	73.322	58.775	bb		
3	3	111813_72		1.000	10.26	5807.170	57.342	101.273	bb		

Compound 16:  S3:21 (5,8,8)

	#	Name	Type	Std. Conc	RT	Area	IS Area	Response	Primary Flags	Conc.	%Dev
1	1	111813_70		1.000	10.32	8779.791	70.350	124.802	bb		
2	2	111813_71		1.000	10.32	5907.875	73.322	80.574	bb		
3	3	111813_72		1.000	10.34	7744.766	57.342	135.063	bb		

Compound 17:  S3:23 (7,8,8)

	#	Name	Type	Std. Conc	RT	Area	IS Area	Response	Primary Flags	Conc.	%Dev
1	1	111813_70		1.000	10.63	1245.505	70.350	17.704	bb		
2	2	111813_71		1.000	10.63	602.802	73.322	8.221	bb		
3	3	111813_72		1.000	10.65	826.030	57.342	14.405	bb		

Compound 18:  S4:22 (2,4,8,8)

	#	Name	Type	Std. Conc	RT	Area	IS Area	Response	Primary Flags	Conc.	%Dev
1	1	111813_70		1.000	10.80	6668.836	70.350	94.795	bb		
2	2	111813_71		1.000	10.79	5031.964	73.322	68.628	bb		
3	3	111813_72		1.000	10.81	5286.197	57.342	92.187	bb		

Compound 19:  S5:23 (2,2,5,6,8)

	#	Name	Type	Std. Conc	RT	Area	IS Area	Response	Primary Flags	Conc.	%Dev
1	1	111813_70		1.000	11.03	11391.640	70.350	161.928	bb		
2	2	111813_71		1.000	11.02	2574.495	73.322	35.112	bb		
3	3	111813_72		1.000	11.05	9455.239	57.342	164.892	bb		

Compound 20:  S3:24 (8,8,8)

	#	Name	Type	Std. Conc	RT	Area	IS Area	Response	Primary Flags	Conc.	%Dev
1	1	111813_70		1.000	11.21	598.333	70.350	8.505	bb		
2	2	111813_71		1.000			73.322				
3	3	111813_72		1.000	11.23	231.505	57.342	4.037	bb		

Compound 21:  S4:23 (2,5,8,8)

	#	Name	Type	Std. Conc	RT	Area	IS Area	Response	Primary Flags	Conc.	%Dev
1	1	111813_70		1.000	11.42	10534.104	70.350	149.739	bb		
2	2	111813_71		1.000	11.42	7412.792	73.322	101.099	bb		
3	3	111813_72		1.000	11.44	8381.691	57.342	146.170	bb		

Compound 22:  S5:23 (2,2,6,6,8)

	#	Name	Type	Std. Conc	RT	Area	IS Area	Response	Primary Flags	Conc.	%Dev
1	1	111813_70		1.000	11.74	871.824	70.350	12.393	bb		
2	2	111813_71		1.000	11.73	887.282	73.322	12.101	bb		
3	3	111813_72		1.000	11.76	853.767	57.342	14.889	bb		

Compound 23:  S5:24 (2,2,4,8,8)

	#	Name	Type	Std. Conc	RT	Area	IS Area	Response	Primary Flags	Conc.	%Dev
1	1	111813_70		1.000	11.82	3099.875	70.350	44.064	bb		
2	2	111813_71		1.000	11.82	2420.444	73.322	33.011	bb		
3	3	111813_72		1.000	11.84	2798.080	57.342	48.796	bb		

Compound 24:  S4:24 (2,6,8,8)

	#	Name	Type	Std. Conc	RT	Area	IS Area	Response	Primary Flags	Conc.	%Dev
1	1	111813_70		1.000	12.04	3297.808	70.350	46.877	bb		
2	2	111813_71		1.000	12.03	339.140	73.322	4.625	bb		
3	3	111813_72		1.000	12.05	951.729	57.342	16.597	bb		

Compound 25:  S5:24 (2,2,5,8,8)

	#	Name	Type	Std. Conc	RT	Area	IS Area	Response	Primary Flags	Conc.	%Dev
1	1	111813_70		1.000	12.40	13623.379	70.350	193.651	bb		
2	2	111813_71		1.000	12.40	5122.577	73.322	69.864	bb		
3	3	111813_72		1.000	12.42	5370.654	57.342	93.660	bb		

Compound 26:  S5:25 (2,2,6,8,8)

	#	Name	Type	Std. Conc	RT	Area	IS Area	Response	Primary Flags	Conc.	%Dev
1	1	111813_70		1.000	13.01	2148.697	70.350	30.543	bb		
2	2	111813_71		1.000	13.01	364.715	73.322	4.974	bb		
3	3	111813_72		1.000	13.02	1420.900	57.342	24.779	bb		

Compound 27:  S4:18 (2,8,8,8)

	#	Name	Type	Std. Conc	RT	Area	IS Area	Response	Primary Flags	Conc.	%Dev
1	1	111813_70		1.000	13.32	1709.125	70.350	24.295	bb		
2	2	111813_71		1.000	13.33	526.085	73.322	7.175	bb		
3	3	111813_72		1.000	13.33	1023.243	57.342	17.845	bb		

Compound 28:  S5:28 (2,2,8,8,8)

	#	Name	Type	Std. Conc	RT	Area	IS Area	Response	Primary Flags	Conc.	%Dev
1	1	111813_70		1.000	14.13	1851.459	70.350	26.318	bb		
2	2	111813_71		1.000	14.13	633.158	73.322	8.635	bb		
3	3	111813_72		1.000	14.13	1184.570	57.342	20.658	bb		
