# Supplementary material for: Evolutionary routes to biochemical innovation revealed by integrative analysis of a plant-defense related specialized metabolic pathway
Source: eLife. 2017 Aug 30;6:e28468. doi: 10.7554/eLife.28468 (PMC5595436; doi:10.7554/eLife.28468)
Supplement: Figure 1—source data 3. — zip file includes dry weights of all samples, QuanLynx method files and the output files used to make Figure 1C,D,E and Figure 1—figure supplement 2. [file elife-28468-fig1-data3.zip › 22min_PhyAlkekengii_All.txt]

Quantify Compound Summary Report 

Printed Tue May 17 18:37:24 2016

Compound 1:  internal standard

	#	Name	Type	Std. Conc	RT	Area	IS Area	Response	Primary Flags	Conc.	%Dev
1	1	111813_51		1.000	5.38	27.899		27.899	bb		
2	2	111813_52		1.000	5.37	36.683		36.683	bb		
3	3	111813_53		1.000	5.36	32.369		32.369	bb		

Compound 2:  S2:12 (6,6)

	#	Name	Type	Std. Conc	RT	Area	IS Area	Response	Primary Flags	Conc.	%Dev
1	1	111813_51		1.000			27.899				
2	2	111813_52		1.000			36.683				
3	3	111813_53		1.000	5.30	143.962	32.369	4.448	bb		

Compound 3:  S2:12 (4,8)

	#	Name	Type	Std. Conc	RT	Area	IS Area	Response	Primary Flags	Conc.	%Dev
1	1	111813_51		1.000			27.899				
2	2	111813_52		1.000	5.59	0.315	36.683	0.009	bb		
3	3	111813_53		1.000	5.57	165.547	32.369	5.114	bb		

Compound 4:  S2:13 (5,8)

	#	Name	Type	Std. Conc	RT	Area	IS Area	Response	Primary Flags	Conc.	%Dev
1	1	111813_51		1.000	6.01	0.325	27.899	0.012	bb		
2	2	111813_52		1.000	5.97	0.364	36.683	0.010	bb		
3	3	111813_53		1.000	5.97	1211.339	32.369	37.423	bb		

Compound 5:  S2:14 (6,8)

	#	Name	Type	Std. Conc	RT	Area	IS Area	Response	Primary Flags	Conc.	%Dev
1	1	111813_51		1.000	6.50	1.258	27.899	0.045	bb		
2	2	111813_52		1.000	6.50	0.932	36.683	0.025	bb		
3	3	111813_53		1.000	6.50	2634.199	32.369	81.380	bb		

Compound 6:  S2:14 (6,8)

	#	Name	Type	Std. Conc	RT	Area	IS Area	Response	Primary Flags	Conc.	%Dev
1	1	111813_51		1.000	6.70	0.378	27.899	0.014	bb		
2	2	111813_52		1.000	6.71	0.552	36.683	0.015	bb		
3	3	111813_53		1.000	6.70	572.444	32.369	17.685	bb		

Compound 7:  S2:14 (6,8)

	#	Name	Type	Std. Conc	RT	Area	IS Area	Response	Primary Flags	Conc.	%Dev
1	1	111813_51		1.000	6.70	0.378	27.899	0.014	bb		
2	2	111813_52		1.000	6.71	0.552	36.683	0.015	bb		
3	3	111813_53		1.000	6.70	572.444	32.369	17.685	bb		

Compound 8:  S3:16 (5,5,6)

	#	Name	Type	Std. Conc	RT	Area	IS Area	Response	Primary Flags	Conc.	%Dev
1	1	111813_51		1.000	7.12	0.479	27.899	0.017	bb		
2	2	111813_52		1.000	7.10	0.281	36.683	0.008	bb		
3	3	111813_53		1.000	7.10	1833.208	32.369	56.635	bb		

Compound 9:  S3:17 (5,6,6)

	#	Name	Type	Std. Conc	RT	Area	IS Area	Response	Primary Flags	Conc.	%Dev
1	1	111813_51		1.000			27.899				
2	2	111813_52		1.000	7.37	0.272	36.683	0.007	bb		
3	3	111813_53		1.000	7.47	887.411	32.369	27.415	bb		

Compound 10:  S2:16 (8,8)

	#	Name	Type	Std. Conc	RT	Area	IS Area	Response	Primary Flags	Conc.	%Dev
1	1	111813_51		1.000	7.54	0.435	27.899	0.016	bb		
2	2	111813_52		1.000	7.52	0.616	36.683	0.017	bb		
3	3	111813_53		1.000	7.55	2925.340	32.369	90.375	bb		

Compound 11:  S3:17 (5,6,6)

	#	Name	Type	Std. Conc	RT	Area	IS Area	Response	Primary Flags	Conc.	%Dev
1	1	111813_51		1.000	7.66	0.181	27.899	0.006	bb		
2	2	111813_52		1.000	7.60	0.275	36.683	0.007	bb		
3	3	111813_53		1.000	7.63	2402.213	32.369	74.213	bb		

Compound 12:  S3:17 (4,5,8)

	#	Name	Type	Std. Conc	RT	Area	IS Area	Response	Primary Flags	Conc.	%Dev
1	1	111813_51		1.000	7.73	0.865	27.899	0.031	bb		
2	2	111813_52		1.000	7.73	0.129	36.683	0.004	bb		
3	3	111813_53		1.000	7.72	1539.128	32.369	47.549	bb		

Compound 13:  S3:18 (6,6,6)

	#	Name	Type	Std. Conc	RT	Area	IS Area	Response	Primary Flags	Conc.	%Dev
1	1	111813_51		1.000	7.95	0.297	27.899	0.011	bb		
2	2	111813_52		1.000	7.96	0.207	36.683	0.006	bb		
3	3	111813_53		1.000	8.04	2466.114	32.369	76.188	bb		

Compound 14:  S3:18 (4,6,8)

	#	Name	Type	Std. Conc	RT	Area	IS Area	Response	Primary Flags	Conc.	%Dev
1	1	111813_51		1.000	8.14	0.159	27.899	0.006	bb		
2	2	111813_52		1.000			36.683				
3	3	111813_53		1.000	8.16	964.670	32.369	29.802	bb		

Compound 15:  S3:18 (6,6,6)

	#	Name	Type	Std. Conc	RT	Area	IS Area	Response	Primary Flags	Conc.	%Dev
1	1	111813_51		1.000	8.22	1.911	27.899	0.068	bb		
2	2	111813_52		1.000			36.683				
3	3	111813_53		1.000	8.22	1239.483	32.369	38.292	bb		

Compound 16:  S3:18 (4,6,8)

	#	Name	Type	Std. Conc	RT	Area	IS Area	Response	Primary Flags	Conc.	%Dev
1	1	111813_51		1.000			27.899				
2	2	111813_52		1.000	8.30	1.376	36.683	0.038	bb		
3	3	111813_53		1.000	8.29	9636.931	32.369	297.721	bb		

Compound 17:  S3:19 (5,6,8)

	#	Name	Type	Std. Conc	RT	Area	IS Area	Response	Primary Flags	Conc.	%Dev
1	1	111813_51		1.000	8.92	19.022	27.899	0.682	bb		
2	2	111813_52		1.000	8.91	12.212	36.683	0.333	bb		
3	3	111813_53		1.000	8.92	8769.298	32.369	270.917	bb		

Compound 18:  S3:20 (6,6,8)

	#	Name	Type	Std. Conc	RT	Area	IS Area	Response	Primary Flags	Conc.	%Dev
1	1	111813_51		1.000			27.899				
2	2	111813_52		1.000	9.21	0.243	36.683	0.007	bb		
3	3	111813_53		1.000	9.12	844.508	32.369	26.090	bb		

Compound 19:  S3:20 (6,6,8)

	#	Name	Type	Std. Conc	RT	Area	IS Area	Response	Primary Flags	Conc.	%Dev
1	1	111813_51		1.000	9.33	2.004	27.899	0.072	bb		
2	2	111813_52		1.000	9.30	1.135	36.683	0.031	bb		
3	3	111813_53		1.000	9.31	8623.103	32.369	266.400	bb		

Compound 20:  S3:20 (6,6,8)

	#	Name	Type	Std. Conc	RT	Area	IS Area	Response	Primary Flags	Conc.	%Dev
1	1	111813_51		1.000	9.59	80.760	27.899	2.895	bb		
2	2	111813_52		1.000	9.57	72.108	36.683	1.966	bb		
3	3	111813_53		1.000	9.59	12641.308	32.369	390.537	bb		

Compound 21:  S3:20 (6,6,8)

	#	Name	Type	Std. Conc	RT	Area	IS Area	Response	Primary Flags	Conc.	%Dev
1	1	111813_51		1.000	9.77	5.546	27.899	0.199	bb		
2	2	111813_52		1.000	9.76	5.378	36.683	0.147	bb		
3	3	111813_53		1.000	9.83	732.190	32.369	22.620	bb		

Compound 22:  S3:21 (5,8,8)

	#	Name	Type	Std. Conc	RT	Area	IS Area	Response	Primary Flags	Conc.	%Dev
1	1	111813_51		1.000	10.27	2.446	27.899	0.088	bb		
2	2	111813_52		1.000	10.26	1.818	36.683	0.050	bb		
3	3	111813_53		1.000	10.25	1699.030	32.369	52.489	bb		

Compound 23:  S4:22 (4,6,6,6)

	#	Name	Type	Std. Conc	RT	Area	IS Area	Response	Primary Flags	Conc.	%Dev
1	1	111813_51		1.000	10.38	5.079	27.899	0.182	bb		
2	2	111813_52		1.000	10.35	5.791	36.683	0.158	bb		
3	3	111813_53		1.000	10.35	3493.756	32.369	107.935	bb		

Compound 24:  S3:23 (6,8,9)

	#	Name	Type	Std. Conc	RT	Area	IS Area	Response	Primary Flags	Conc.	%Dev
1	1	111813_51		1.000	10.61	1.244	27.899	0.045	bb		
2	2	111813_52		1.000	10.56	0.946	36.683	0.026	bb		
3	3	111813_53		1.000	10.59	891.281	32.369	27.535	bb		

Compound 25:  S3:22 (6,8,8)

	#	Name	Type	Std. Conc	RT	Area	IS Area	Response	Primary Flags	Conc.	%Dev
1	1	111813_51		1.000	10.67	0.462	27.899	0.017	bb		
2	2	111813_52		1.000	10.66	0.379	36.683	0.010	bb		
3	3	111813_53		1.000	10.65	1636.469	32.369	50.557	bb		

Compound 26:  S3:22 (6,8,8)

	#	Name	Type	Std. Conc	RT	Area	IS Area	Response	Primary Flags	Conc.	%Dev
1	1	111813_51		1.000	10.99	7.770	27.899	0.279	bb		
2	2	111813_52		1.000	10.98	6.837	36.683	0.186	bb		
3	3	111813_53		1.000	10.97	3965.440	32.369	122.507	bb		

Compound 27:  S4:23 (4,5,6,8)

	#	Name	Type	Std. Conc	RT	Area	IS Area	Response	Primary Flags	Conc.	%Dev
1	1	111813_51		1.000	11.22	4.449	27.899	0.159	bb		
2	2	111813_52		1.000	11.20	3.900	36.683	0.106	bb		
3	3	111813_53		1.000	11.19	5385.113	32.369	166.366	bb		

Compound 28:  S4:24 (4,6,6,8)

	#	Name	Type	Std. Conc	RT	Area	IS Area	Response	Primary Flags	Conc.	%Dev
1	1	111813_51		1.000	11.46	0.475	27.899	0.017	bb		
2	2	111813_52		1.000	11.41	0.356	36.683	0.010	bb		
3	3	111813_53		1.000	11.41	1057.272	32.369	32.663	bb		

Compound 29:  S4:24 (4,6,6,8)

	#	Name	Type	Std. Conc	RT	Area	IS Area	Response	Primary Flags	Conc.	%Dev
1	1	111813_51		1.000	11.85	18.197	27.899	0.652	bb		
2	2	111813_52		1.000	11.83	24.031	36.683	0.655	bb		
3	3	111813_53		1.000	11.84	7879.961	32.369	243.442	bb		

Compound 30:  S4:24 (4,4,8,8)

	#	Name	Type	Std. Conc	RT	Area	IS Area	Response	Primary Flags	Conc.	%Dev
1	1	111813_51		1.000	12.06	0.385	27.899	0.014	bb		
2	2	111813_52		1.000	12.01	0.897	36.683	0.024	bb		
3	3	111813_53		1.000	12.02	479.258	32.369	14.806	bb		

Compound 31:  S4:25 (5,6,6,8)

	#	Name	Type	Std. Conc	RT	Area	IS Area	Response	Primary Flags	Conc.	%Dev
1	1	111813_51		1.000	12.48	4.634	27.899	0.166	bb		
2	2	111813_52		1.000	12.46	4.001	36.683	0.109	bb		
3	3	111813_53		1.000	12.46	1779.120	32.369	54.964	bb		

Compound 32:  S4:25 (4,5,8,8)

	#	Name	Type	Std. Conc	RT	Area	IS Area	Response	Primary Flags	Conc.	%Dev
1	1	111813_51		1.000	12.64	2.681	27.899	0.096	bb		
2	2	111813_52		1.000	12.61	2.857	36.683	0.078	bb		
3	3	111813_53		1.000	12.61	2730.987	32.369	84.370	bb		

Compound 33:  S4:26 (6,6,6,8)

	#	Name	Type	Std. Conc	RT	Area	IS Area	Response	Primary Flags	Conc.	%Dev
1	1	111813_51		1.000			27.899				
2	2	111813_52		1.000			36.683				
3	3	111813_53		1.000	12.73	618.217	32.369	19.099	bb		

Compound 34:  S4:26 (4,6,8,8)

	#	Name	Type	Std. Conc	RT	Area	IS Area	Response	Primary Flags	Conc.	%Dev
1	1	111813_51		1.000	13.10	5.423	27.899	0.194	bb		
2	2	111813_52		1.000	13.17	5.805	36.683	0.158	bb		
3	3	111813_53		1.000	13.16	5255.156	32.369	162.352	bb		

Compound 35:  S4:27 (5,6,8,8)

	#	Name	Type	Std. Conc	RT	Area	IS Area	Response	Primary Flags	Conc.	%Dev
1	1	111813_51		1.000	13.63	1.827	27.899	0.065	bb		
2	2	111813_52		1.000	13.63	1.494	36.683	0.041	bb		
3	3	111813_53		1.000	13.71	967.083	32.369	29.877	bb		

Compound 36:  S4:28 (6,6,8,8)

	#	Name	Type	Std. Conc	RT	Area	IS Area	Response	Primary Flags	Conc.	%Dev
1	1	111813_51		1.000	14.25	0.253	27.899	0.009	bb		
2	2	111813_52		1.000			36.683				
3	3	111813_53		1.000	14.26	459.298	32.369	14.189	bb		
