# Supplementary material for: Evolutionary routes to biochemical innovation revealed by integrative analysis of a plant-defense related specialized metabolic pathway
Source: eLife. 2017 Aug 30;6:e28468. doi: 10.7554/eLife.28468 (PMC5595436; doi:10.7554/eLife.28468)
Supplement: Figure 1—source data 3. — zip file includes dry weights of all samples, QuanLynx method files and the output files used to make Figure 1C,D,E and Figure 1—figure supplement 2. [file elife-28468-fig1-data3.zip › 22min_PhyViscosa_All.txt]

Quantify Compound Summary Report 

Printed Tue May 17 15:53:30 2016

Compound 1:  internal standard

	#	Name	Type	Std. Conc	RT	Area	IS Area	Response	Primary Flags	Conc.	%Dev
1	1	111813_26		1.000	5.37	24.716	24.716	1.000	bb		
2	2	111813_27		1.000	5.39	18.250	18.250	1.000	bb		
3	3	111813_28		1.000	5.37	25.362	25.362	1.000	bb		

Compound 2:  S3:18 (4,4,10)

	#	Name	Type	Std. Conc	RT	Area	IS Area	Response	Primary Flags	Conc.	%Dev
1	1	111813_26		1.000	8.41	22.369	24.716	0.905	bb		
2	2	111813_27		1.000	8.41	478.977	18.250	26.245	bb		
3	3	111813_28		1.000	8.39	75.156	25.362	2.963	bb		

Compound 3:  S3:19 (4,5,10)

	#	Name	Type	Std. Conc	RT	Area	IS Area	Response	Primary Flags	Conc.	%Dev
1	1	111813_26		1.000	8.62	31.233	24.716	1.264	bb		
2	2	111813_27		1.000	8.62	470.223	18.250	25.766	bb		
3	3	111813_28		1.000	8.61	113.805	25.362	4.487	bb		

Compound 4:  S4:20 (4,4,4,8)

	#	Name	Type	Std. Conc	RT	Area	IS Area	Response	Primary Flags	Conc.	%Dev
1	1	111813_26		1.000	8.90	40.841	24.716	1.652	bb		
2	2	111813_27		1.000	8.92	405.002	18.250	22.192	bb		
3	3	111813_28		1.000	8.90	381.331	25.362	15.036	bb		

Compound 5:  S4:21 (4,4,5,8)

	#	Name	Type	Std. Conc	RT	Area	IS Area	Response	Primary Flags	Conc.	%Dev
1	1	111813_26		1.000	9.52	293.875	24.716	11.890	bb		
2	2	111813_27		1.000	9.54	2159.532	18.250	118.331	bb		
3	3	111813_28		1.000	9.52	1412.199	25.362	55.682	bb		

Compound 6:  S4:21 (4,4,4,9)

	#	Name	Type	Std. Conc	RT	Area	IS Area	Response	Primary Flags	Conc.	%Dev
1	1	111813_26		1.000	9.64	39.500	24.716	1.598	bb		
2	2	111813_27		1.000	9.65	434.787	18.250	23.824	bb		
3	3	111813_28		1.000	9.65	463.238	25.362	18.265	bb		

Compound 7:  S4:21 (3,4,4,10)

	#	Name	Type	Std. Conc	RT	Area	IS Area	Response	Primary Flags	Conc.	%Dev
1	1	111813_26		1.000	9.96	14.265	24.716	0.577	bb		
2	2	111813_27		1.000	9.96	260.886	18.250	14.295	bb		
3	3	111813_28		1.000	9.94	54.113	25.362	2.134	bb		

Compound 8:  S4:22 (4,4,5,9)

	#	Name	Type	Std. Conc	RT	Area	IS Area	Response	Primary Flags	Conc.	%Dev
1	1	111813_26		1.000	10.30	393.374	24.716	15.916	bb		
2	2	111813_27		1.000	10.30	2510.740	18.250	137.575	bb		
3	3	111813_28		1.000	10.29	2134.673	25.362	84.168	bb		

Compound 9:  S4:22 (4,4,4,10)

	#	Name	Type	Std. Conc	RT	Area	IS Area	Response	Primary Flags	Conc.	%Dev
1	1	111813_26		1.000	10.44	738.730	24.716	29.889	bb		
2	2	111813_27		1.000	10.44	4198.415	18.250	230.050	bb		
3	3	111813_28		1.000	10.43	3214.552	25.362	126.747	bb		

Compound 10:  S4:23 (4,5,5,9)

	#	Name	Type	Std. Conc	RT	Area	IS Area	Response	Primary Flags	Conc.	%Dev
1	1	111813_26		1.000	10.89	26.863	24.716	1.087	bb		
2	2	111813_27		1.000	10.90	333.223	18.250	18.259	bb		
3	3	111813_28		1.000	10.99	289.485	25.362	11.414	bb		

Compound 11:  S4:23 (4,4,5,10)

	#	Name	Type	Std. Conc	RT	Area	IS Area	Response	Primary Flags	Conc.	%Dev
1	1	111813_26		1.000	11.09	3968.328	24.716	160.557	bb		
2	2	111813_27		1.000	11.11	11448.920	18.250	627.338	bb		
3	3	111813_28		1.000	11.09	9079.080	25.362	357.980	bb		

Compound 12:  S4:24 (4,5,5,10)

	#	Name	Type	Std. Conc	RT	Area	IS Area	Response	Primary Flags	Conc.	%Dev
1	1	111813_26		1.000	11.68	1685.399	24.716	68.191	bb		
2	2	111813_27		1.000	11.70	11927.734	18.250	653.574	bb		
3	3	111813_28		1.000	11.69	5199.499	25.362	205.011	bb		

Compound 13:  S4:23 (4,10,10)

	#	Name	Type	Std. Conc	RT	Area	IS Area	Response	Primary Flags	Conc.	%Dev
1	1	111813_26		1.000	12.10	216.201	24.716	8.747	bb		
2	2	111813_27		1.000	12.11	2694.619	18.250	147.650	bb		
3	3	111813_28		1.000	12.10	534.876	25.362	21.090	bb		

Compound 14:  S4:25 (4,5,6,10)

	#	Name	Type	Std. Conc	RT	Area	IS Area	Response	Primary Flags	Conc.	%Dev
1	1	111813_26		1.000	12.36	168.306	24.716	6.810	bb		
2	2	111813_27		1.000	12.38	2542.748	18.250	139.329	bb		
3	3	111813_28		1.000	12.37	745.400	25.362	29.390	bb		

Compound 15:  S4:25 (4,4,5,12)

	#	Name	Type	Std. Conc	RT	Area	IS Area	Response	Primary Flags	Conc.	%Dev
1	1	111813_26		1.000	12.68	274.392	24.716	11.102	bb		
2	2	111813_27		1.000	12.68	2743.020	18.250	150.302	bb		
3	3	111813_28		1.000	12.68	1026.427	25.362	40.471	bb		

Compound 16:  S4:26 (4,4,8,10)

	#	Name	Type	Std. Conc	RT	Area	IS Area	Response	Primary Flags	Conc.	%Dev
1	1	111813_26		1.000	13.14	141.958	24.716	5.744	bb		
2	2	111813_27		1.000	13.15	882.655	18.250	48.365	bb		
3	3	111813_28		1.000	13.13	638.070	25.362	25.159	bb		

Compound 17:  S4:26 (4,5,5,12)

	#	Name	Type	Std. Conc	RT	Area	IS Area	Response	Primary Flags	Conc.	%Dev
1	1	111813_26		1.000	13.22	26.067	24.716	1.055	bb		
2	2	111813_27		1.000	13.22	418.656	18.250	22.940	bb		
3	3	111813_28		1.000	13.22	75.872	25.362	2.992	bb		

Compound 18:  S4:27 (4,4,9,10)

	#	Name	Type	Std. Conc	RT	Area	IS Area	Response	Primary Flags	Conc.	%Dev
1	1	111813_26		1.000	13.76	187.847	24.716	7.600	bb		
2	2	111813_27		1.000	13.77	2136.038	18.250	117.043	bb		
3	3	111813_28		1.000	13.76	543.660	25.362	21.436	bb		

Compound 19:  S4:28 (4,4,10,10)

	#	Name	Type	Std. Conc	RT	Area	IS Area	Response	Primary Flags	Conc.	%Dev
1	1	111813_26		1.000	14.24	21.181	24.716	0.857	bb		
2	2	111813_27		1.000	14.24	346.912	18.250	19.009	bb		
3	3	111813_28		1.000	14.23	64.524	25.362	2.544	bb		
