# Supplementary material for: Evolutionary routes to biochemical innovation revealed by integrative analysis of a plant-defense related specialized metabolic pathway
Source: eLife. 2017 Aug 30;6:e28468. doi: 10.7554/eLife.28468 (PMC5595436; doi:10.7554/eLife.28468)
Supplement: Figure 1—source data 3. — zip file includes dry weights of all samples, QuanLynx method files and the output files used to make Figure 1C,D,E and Figure 1—figure supplement 2. [file elife-28468-fig1-data3.zip › 22min_Quitoense_All.txt]

Quantify Compound Summary Report 

Printed Fri Feb 03 10:57:26 2017

Compound 1:  internal standard

	#	Name	Type	Std. Conc	RT	Area	IS Area	Response	Detection Flags	Conc.	%Dev
1	1	XS1_2016_Dec1_PlantExtr2		1.000	5.49	96787.148		96787.148	bb		
2	2	XS1_2016_Dec1_PlantExtr3		1.000	5.50	97710.328		97710.328	bb		
3	3	XS1_2016_Dec1_PlantExtr4		1.000	5.49	95655.164		95655.164	bb		
4	4	XS1_2016_Dec1_PlantExtr5		1.000	5.48	94433.758		94433.758	bb		
5	5	XS1_2016_Dec1_PlantExtr6		1.000	5.49	79367.305		79367.305	bb		

Compound 2:  AcNG-I:22(2,10,10)

	#	Name	Type	Std. Conc	RT	Area	IS Area	Response	Detection Flags	Conc.	%Dev
1	1	XS1_2016_Dec1_PlantExtr2		1.000	9.80	226417.531	96787.148	2.339	bb		
2	2	XS1_2016_Dec1_PlantExtr3		1.000	9.81	139622.453	97710.328	1.429	bb		
3	3	XS1_2016_Dec1_PlantExtr4		1.000	9.81	155111.484	95655.164	1.622	bb		
4	4	XS1_2016_Dec1_PlantExtr5		1.000	9.81	170715.063	94433.758	1.808	bb		
5	5	XS1_2016_Dec1_PlantExtr6		1.000	9.81	93330.688	79367.305	1.176	bb		

Compound 3:  G-I:22(2,10,10)

	#	Name	Type	Std. Conc	RT	Area	IS Area	Response	Detection Flags	Conc.	%Dev
1	1	XS1_2016_Dec1_PlantExtr2		1.000	10.15	244939.281	96787.148	2.531	bb		
2	2	XS1_2016_Dec1_PlantExtr3		1.000	10.15	177041.172	97710.328	1.812	bb		
3	3	XS1_2016_Dec1_PlantExtr4		1.000	10.14	179242.016	95655.164	1.874	bb		
4	4	XS1_2016_Dec1_PlantExtr5		1.000	10.15	174260.266	94433.758	1.845	bb		
5	5	XS1_2016_Dec1_PlantExtr6		1.000	10.14	132266.438	79367.305	1.667	bb		

Compound 4:  X-I:22(2,10,10)

	#	Name	Type	Std. Conc	RT	Area	IS Area	Response	Detection Flags	Conc.	%Dev
1	1	XS1_2016_Dec1_PlantExtr2		1.000	10.89	106085.695	96787.148	1.096	bb		
2	2	XS1_2016_Dec1_PlantExtr3		1.000	10.88	71485.242	97710.328	0.732	bb		
3	3	XS1_2016_Dec1_PlantExtr4		1.000	10.89	56488.895	95655.164	0.591	bb		
4	4	XS1_2016_Dec1_PlantExtr5		1.000	10.88	69390.625	94433.758	0.735	bb		
5	5	XS1_2016_Dec1_PlantExtr6		1.000	10.89	40500.449	79367.305	0.510	bb		

Compound 5:  AcNG-I:22(2,10,12)

	#	Name	Type	Std. Conc	RT	Area	IS Area	Response	Detection Flags	Conc.	%Dev
1	1	XS1_2016_Dec1_PlantExtr2		1.000	11.47	83095.664	96787.148	0.859	bb		
2	2	XS1_2016_Dec1_PlantExtr3		1.000	11.47	22068.920	97710.328	0.226	bb		
3	3	XS1_2016_Dec1_PlantExtr4		1.000	11.47	51238.391	95655.164	0.536	bb		
4	4	XS1_2016_Dec1_PlantExtr5		1.000	11.48	48423.684	94433.758	0.513	bb		
5	5	XS1_2016_Dec1_PlantExtr6		1.000	11.47	14330.110	79367.305	0.181	bb		

Compound 6:  G-I:24(2,10,12)

	#	Name	Type	Std. Conc	RT	Area	IS Area	Response	Detection Flags	Conc.	%Dev
1	1	XS1_2016_Dec1_PlantExtr2		1.000	11.88	117698.836	96787.148	1.216	bb		
2	2	XS1_2016_Dec1_PlantExtr3		1.000	11.88	41147.305	97710.328	0.421	bb		
3	3	XS1_2016_Dec1_PlantExtr4		1.000	11.88	83341.297	95655.164	0.871	bb		
4	4	XS1_2016_Dec1_PlantExtr5		1.000	11.88	60119.047	94433.758	0.637	bb		
5	5	XS1_2016_Dec1_PlantExtr6		1.000	11.88	29683.121	79367.305	0.374	bb		

Compound 7:  I:22(2,10,10)_1

	#	Name	Type	Std. Conc	RT	Area	IS Area	Response	Detection Flags	Conc.	%Dev
1	1	XS1_2016_Dec1_PlantExtr2		1.000	12.57	62372.703	96787.148	0.644	bb		
2	2	XS1_2016_Dec1_PlantExtr3		1.000	12.55	142159.078	97710.328	1.455	bb		
3	3	XS1_2016_Dec1_PlantExtr4		1.000	12.56	42530.121	95655.164	0.445	bb		
4	4	XS1_2016_Dec1_PlantExtr5		1.000	12.56	24927.344	94433.758	0.264	bb		
5	5	XS1_2016_Dec1_PlantExtr6		1.000	12.55	121763.742	79367.305	1.534	bb		

Compound 8:  I:22(2,10,10)_2

	#	Name	Type	Std. Conc	RT	Area	IS Area	Response	Detection Flags	Conc.	%Dev
1	1	XS1_2016_Dec1_PlantExtr2		1.000	12.74	345107.531	96787.148	3.566	bb		
2	2	XS1_2016_Dec1_PlantExtr3		1.000	12.73	276822.188	97710.328	2.833	bb		
3	3	XS1_2016_Dec1_PlantExtr4		1.000	12.74	303260.094	95655.164	3.170	bb		
4	4	XS1_2016_Dec1_PlantExtr5		1.000	12.74	236446.219	94433.758	2.504	bb		
5	5	XS1_2016_Dec1_PlantExtr6		1.000	12.74	243058.656	79367.305	3.062	bb		

Compound 9:  I:22(2,10,10)_3

	#	Name	Type	Std. Conc	RT	Area	IS Area	Response	Detection Flags	Conc.	%Dev
1	1	XS1_2016_Dec1_PlantExtr2		1.000	12.74	345107.531	96787.148	3.566	bb		
2	2	XS1_2016_Dec1_PlantExtr3		1.000	12.73	276822.188	97710.328	2.833	bb		
3	3	XS1_2016_Dec1_PlantExtr4		1.000	12.74	303260.094	95655.164	3.170	bb		
4	4	XS1_2016_Dec1_PlantExtr5		1.000	12.74	236446.219	94433.758	2.504	bb		
5	5	XS1_2016_Dec1_PlantExtr6		1.000	12.74	243058.656	79367.305	3.062	bb		

Compound 10:  I:24(2,2,10,10)_1

	#	Name	Type	Std. Conc	RT	Area	IS Area	Response	Detection Flags	Conc.	%Dev
1	1	XS1_2016_Dec1_PlantExtr2		1.000	13.72	63248.219	96787.148	0.653	bb		
2	2	XS1_2016_Dec1_PlantExtr3		1.000	13.71	221646.438	97710.328	2.268	bb		
3	3	XS1_2016_Dec1_PlantExtr4		1.000	13.72	55955.969	95655.164	0.585	bb		
4	4	XS1_2016_Dec1_PlantExtr5		1.000	13.71	7739.566	94433.758	0.082	bb		
5	5	XS1_2016_Dec1_PlantExtr6		1.000	13.72	202074.797	79367.305	2.546	bb		

Compound 11:  I:24(2,2,10,10)_2

	#	Name	Type	Std. Conc	RT	Area	IS Area	Response	Detection Flags	Conc.	%Dev
1	1	XS1_2016_Dec1_PlantExtr2		1.000	13.87	454344.094	96787.148	4.694	bb		
2	2	XS1_2016_Dec1_PlantExtr3		1.000	13.85	352428.688	97710.328	3.607	bb		
3	3	XS1_2016_Dec1_PlantExtr4		1.000	13.87	434164.656	95655.164	4.539	bb		
4	4	XS1_2016_Dec1_PlantExtr5		1.000	13.87	413555.063	94433.758	4.379	bb		
5	5	XS1_2016_Dec1_PlantExtr6		1.000	13.87	329381.094	79367.305	4.150	bb		

Compound 12:  I:24(2,2,10,10)_3

	#	Name	Type	Std. Conc	RT	Area	IS Area	Response	Detection Flags	Conc.	%Dev
1	1	XS1_2016_Dec1_PlantExtr2		1.000	13.87	458830.000	96787.148	4.741	bb		
2	2	XS1_2016_Dec1_PlantExtr3		1.000	13.85	352361.188	97710.328	3.606	bb		
3	3	XS1_2016_Dec1_PlantExtr4		1.000	13.87	437617.625	95655.164	4.575	bb		
4	4	XS1_2016_Dec1_PlantExtr5		1.000	13.87	417400.438	94433.758	4.420	bb		
5	5	XS1_2016_Dec1_PlantExtr6		1.000	13.87	329299.531	79367.305	4.149	bb		

Compound 13:  I:24(2,10,12)

	#	Name	Type	Std. Conc	RT	Area	IS Area	Response	Detection Flags	Conc.	%Dev
1	1	XS1_2016_Dec1_PlantExtr2		1.000	14.30	146751.078	96787.148	1.516	bb		
2	2	XS1_2016_Dec1_PlantExtr3		1.000	14.29	75454.922	97710.328	0.772	bb		
3	3	XS1_2016_Dec1_PlantExtr4		1.000	14.30	144987.797	95655.164	1.516	bb		
4	4	XS1_2016_Dec1_PlantExtr5		1.000	14.29	78814.742	94433.758	0.835	bb		
5	5	XS1_2016_Dec1_PlantExtr6		1.000	14.30	68512.922	79367.305	0.863	bb		

Compound 14:  I:26(2,2,10,12)

	#	Name	Type	Std. Conc	RT	Area	IS Area	Response	Detection Flags	Conc.	%Dev
1	1	XS1_2016_Dec1_PlantExtr2		1.000	15.10	59619.777	96787.148	0.616	bb		
2	2	XS1_2016_Dec1_PlantExtr3		1.000	15.09	34115.387	97710.328	0.349	bb		
3	3	XS1_2016_Dec1_PlantExtr4		1.000	15.10	58740.438	95655.164	0.614	bb		
4	4	XS1_2016_Dec1_PlantExtr5		1.000	15.09	42839.973	94433.758	0.454	bb		
5	5	XS1_2016_Dec1_PlantExtr6		1.000	15.10	29007.814	79367.305	0.365	bb		

Compound 15:  505.25

	#	Name	Type	Std. Conc	RT	Area	IS Area	Response	Detection Flags	Conc.	%Dev
1	1	XS1_2016_Dec1_PlantExtr2		1.000	8.44	5973.368	96787.148	0.062	bb		
2	2	XS1_2016_Dec1_PlantExtr3		1.000	8.45	109077.641	97710.328	1.116	bb		
3	3	XS1_2016_Dec1_PlantExtr4		1.000	8.44	4497.006	95655.164	0.047	bb		
4	4	XS1_2016_Dec1_PlantExtr5		1.000	8.45	18.138	94433.758	0.000	bb		
5	5	XS1_2016_Dec1_PlantExtr6		1.000	8.44	72578.898	79367.305	0.914	bb		
