# Supplementary material for: Evolutionary routes to biochemical innovation revealed by integrative analysis of a plant-defense related specialized metabolic pathway
Source: eLife. 2017 Aug 30;6:e28468. doi: 10.7554/eLife.28468 (PMC5595436; doi:10.7554/eLife.28468)
Supplement: Figure 1—source data 3. — zip file includes dry weights of all samples, QuanLynx method files and the output files used to make Figure 1C,D,E and Figure 1—figure supplement 2. [file elife-28468-fig1-data3.zip › 22min_Salpiglossis_All.txt]

Quantify Compound Summary Report 

Printed Tue May 17 11:47:53 2016

Compound 1:  internal standard

	#	Name	Type	Std. Conc	RT	Area	IS Area	Response	Primary Flags	Conc.	%Dev
1	1	111813_38		1.000	5.39	27.119		27.119	bb		
2	2	111813_39		1.000	5.39	25.194		25.194	bb		
3	3	111813_40		1.000	5.40	0.284		0.284	bb		
4	4	111813_41		1.000	5.40	42.862		42.862	bb		
5	5	111813_42		1.000	5.38	46.804		46.804	bb		

Compound 2:  S4:16 (2,3,5,6)

	#	Name	Type	Std. Conc	RT	Area	IS Area	Response	Primary Flags	Conc.	%Dev
1	1	111813_38		1.000	6.76	48.034	27.119	1.771	bb		
2	2	111813_39		1.000	6.76	270.576	25.194	10.740	bb		
3	3	111813_40		1.000			0.284				
4	4	111813_41		1.000	6.76	3290.121	42.862	76.761	bb		
5	5	111813_42		1.000	6.74	2686.591	46.804	57.401	bb		

Compound 3:  S4:16 (2,3,5,6)

	#	Name	Type	Std. Conc	RT	Area	IS Area	Response	Primary Flags	Conc.	%Dev
1	1	111813_38		1.000	7.17	5.194	27.119	0.192	bb		
2	2	111813_39		1.000	7.17	4.351	25.194	0.173	bb		
3	3	111813_40		1.000			0.284				
4	4	111813_41		1.000	7.17	33.119	42.862	0.773	bb		
5	5	111813_42		1.000	7.08	6.631	46.804	0.142	bb		

Compound 4:  S4:17 (2,5,5,5)

	#	Name	Type	Std. Conc	RT	Area	IS Area	Response	Primary Flags	Conc.	%Dev
1	1	111813_38		1.000	7.23	11.149	27.119	0.411	bb		
2	2	111813_39		1.000	7.23	146.612	25.194	5.819	bb		
3	3	111813_40		1.000			0.284				
4	4	111813_41		1.000	7.23	1101.882	42.862	25.708	bb		
5	5	111813_42		1.000	7.13	2364.244	46.804	50.514	bb		

Compound 5:  S4:17 (2,4,5,6)

	#	Name	Type	Std. Conc	RT	Area	IS Area	Response	Primary Flags	Conc.	%Dev
1	1	111813_38		1.000	7.23	11.149	27.119	0.411	bb		
2	2	111813_39		1.000	7.23	146.612	25.194	5.819	bb		
3	3	111813_40		1.000			0.284				
4	4	111813_41		1.000	7.23	1101.882	42.862	25.708	bb		
5	5	111813_42		1.000	7.22	2145.295	46.804	45.836	bb		

Compound 6:  S4:17 (2,3,6,6)

	#	Name	Type	Std. Conc	RT	Area	IS Area	Response	Primary Flags	Conc.	%Dev
1	1	111813_38		1.000	7.31	473.413	27.119	17.457	bb		
2	2	111813_39		1.000	7.32	1322.572	25.194	52.496	bb		
3	3	111813_40		1.000			0.284				
4	4	111813_41		1.000	7.33	5088.363	42.862	118.715	bb		
5	5	111813_42		1.000	7.32	1988.486	46.804	42.485	bb		

Compound 7:  S3:16 (5,6,6)

	#	Name	Type	Std. Conc	RT	Area	IS Area	Response	Primary Flags	Conc.	%Dev
1	1	111813_38		1.000	7.38	1416.770	27.119	52.243	bb		
2	2	111813_39		1.000	7.38	2353.623	25.194	93.420	bb		
3	3	111813_40		1.000			0.284				
4	4	111813_41		1.000	7.38	3367.733	42.862	78.572	bb		
5	5	111813_42		1.000	7.37	3736.039	46.804	79.823	bb		

Compound 8:  S3:16 (2,5,5,6)

	#	Name	Type	Std. Conc	RT	Area	IS Area	Response	Primary Flags	Conc.	%Dev
1	1	111813_38		1.000	7.71	591.371	27.119	21.807	bb		
2	2	111813_39		1.000	7.71	3187.377	25.194	126.513	bb		
3	3	111813_40		1.000			0.284				
4	4	111813_41		1.000	7.71	3689.807	42.862	86.086	bb		
5	5	111813_42		1.000	7.70	10015.866	46.804	213.996	bb		

Compound 9:  S4:18 (2,4,6,6)

	#	Name	Type	Std. Conc	RT	Area	IS Area	Response	Primary Flags	Conc.	%Dev
1	1	111813_38		1.000	7.80	1719.285	27.119	63.398	bb		
2	2	111813_39		1.000	7.79	1654.272	25.194	65.661	bb		
3	3	111813_40		1.000			0.284				
4	4	111813_41		1.000	7.79	2285.002	42.862	53.311	bb		
5	5	111813_42		1.000	7.78	932.716	46.804	19.928	bb		

Compound 10:  S3:18 (6,6,6)

	#	Name	Type	Std. Conc	RT	Area	IS Area	Response	Primary Flags	Conc.	%Dev
1	1	111813_38		1.000	7.96	1480.024	27.119	54.575	bb		
2	2	111813_39		1.000	7.96	1335.068	25.194	52.992	bb		
3	3	111813_40		1.000			0.284				
4	4	111813_41		1.000	7.97	1855.667	42.862	43.294	bb		
5	5	111813_42		1.000	7.95	825.382	46.804	17.635	bb		

Compound 11:  S4:20 (2,6,6,6)

	#	Name	Type	Std. Conc	RT	Area	IS Area	Response	Primary Flags	Conc.	%Dev
1	1	111813_38		1.000	8.10	2437.270	27.119	89.873	bb		
2	2	111813_39		1.000	8.10	1539.051	25.194	61.088	bb		
3	3	111813_40		1.000			0.284				
4	4	111813_41		1.000	8.10	5953.651	42.862	138.903	bb		
5	5	111813_42		1.000	8.09	1942.446	46.804	41.502	bb		

Compound 12:  S4:19 (2,5,6,6)

	#	Name	Type	Std. Conc	RT	Area	IS Area	Response	Primary Flags	Conc.	%Dev
1	1	111813_38		1.000	8.29	13640.229	27.119	502.977	bb		
2	2	111813_39		1.000	8.30	17728.510	25.194	703.680	bb		
3	3	111813_40		1.000			0.284				
4	4	111813_41		1.000	8.29	19453.393	42.862	453.861	bb		
5	5	111813_42		1.000	8.27	17617.229	46.804	376.404	bb		

Compound 13:  S5:20 (2,2,5,5,6)

	#	Name	Type	Std. Conc	RT	Area	IS Area	Response	Primary Flags	Conc.	%Dev
1	1	111813_38		1.000	8.57	1563.345	27.119	57.648	bb		
2	2	111813_39		1.000	8.56	9329.599	25.194	370.310	bb		
3	3	111813_40		1.000			0.284				
4	4	111813_41		1.000	8.57	3203.682	42.862	74.744	bb		
5	5	111813_42		1.000	8.56	10551.987	46.804	225.451	bb		

Compound 14:  S5:20 (2,2,4,6,6)

	#	Name	Type	Std. Conc	RT	Area	IS Area	Response	Primary Flags	Conc.	%Dev
1	1	111813_38		1.000	8.63	3238.858	27.119	119.431	bb		
2	2	111813_39		1.000	8.70	443.186	25.194	17.591	bb		
3	3	111813_40		1.000			0.284				
4	4	111813_41		1.000	8.63	1565.678	42.862	36.528	bb		
5	5	111813_42		1.000	8.70	562.307	46.804	12.014	bb		

Compound 15:  S5:19 (2,2,4,5,6)

	#	Name	Type	Std. Conc	RT	Area	IS Area	Response	Primary Flags	Conc.	%Dev
1	1	111813_38		1.000	8.75	1794.156	27.119	66.159	bb		
2	2	111813_39		1.000	8.74	3057.058	25.194	121.341	bb		
3	3	111813_40		1.000			0.284				
4	4	111813_41		1.000	8.74	2104.035	42.862	49.089	bb		
5	5	111813_42		1.000	8.74	3066.014	46.804	65.508	bb		

Compound 16:  S4:20 (3,5,6,6)

	#	Name	Type	Std. Conc	RT	Area	IS Area	Response	Primary Flags	Conc.	%Dev
1	1	111813_38		1.000	8.86	518.954	27.119	19.136	bb		
2	2	111813_39		1.000	8.86	8941.307	25.194	354.898	bb		
3	3	111813_40		1.000			0.284				
4	4	111813_41		1.000			42.862				
5	5	111813_42		1.000			46.804				

Compound 17:  S4:20 (2,6,6,6)

	#	Name	Type	Std. Conc	RT	Area	IS Area	Response	Primary Flags	Conc.	%Dev
1	1	111813_38		1.000	8.92	4623.013	27.119	170.471	bb		
2	2	111813_39		1.000	8.92	3073.179	25.194	121.981	bb		
3	3	111813_40		1.000			0.284				
4	4	111813_41		1.000	8.93	6781.209	42.862	158.210	bb		
5	5	111813_42		1.000	8.93	3297.468	46.804	70.453	bb		

Compound 18:  S5:21 (2,2,5,6,6)

	#	Name	Type	Std. Conc	RT	Area	IS Area	Response	Primary Flags	Conc.	%Dev
1	1	111813_38		1.000	9.19	13567.325	27.119	500.289	bb		
2	2	111813_39		1.000	9.17	13158.216	25.194	522.276	bb		
3	3	111813_40		1.000			0.284				
4	4	111813_41		1.000	9.20	13674.545	42.862	319.037	bb		
5	5	111813_42		1.000	9.18	12795.988	46.804	273.395	bb		

Compound 19:  S4:21 (5,5,5,6)

	#	Name	Type	Std. Conc	RT	Area	IS Area	Response	Primary Flags	Conc.	%Dev
1	1	111813_38		1.000	9.28	4550.688	27.119	167.804	bb		
2	2	111813_39		1.000	9.29	5221.706	25.194	207.260	bb		
3	3	111813_40		1.000			0.284				
4	4	111813_41		1.000	9.29	5364.474	42.862	125.157	bb		
5	5	111813_42		1.000	9.26	6380.413	46.804	136.322	bb		

Compound 20:  S4:21 (4,5,6,6)

	#	Name	Type	Std. Conc	RT	Area	IS Area	Response	Primary Flags	Conc.	%Dev
1	1	111813_38		1.000	9.38	4456.491	27.119	164.331	bb		
2	2	111813_39		1.000	9.37	3093.865	25.194	122.802	bb		
3	3	111813_40		1.000			0.284				
4	4	111813_41		1.000	9.38	2960.589	42.862	69.073	bb		
5	5	111813_42		1.000	9.36	1553.039	46.804	33.182	bb		

Compound 21:  S4:21 (3,6,6,6)

	#	Name	Type	Std. Conc	RT	Area	IS Area	Response	Primary Flags	Conc.	%Dev
1	1	111813_38		1.000	9.51	1896.629	27.119	69.937	bb		
2	2	111813_39		1.000	9.50	2078.101	25.194	82.484	bb		
3	3	111813_40		1.000			0.284				
4	4	111813_41		1.000	9.51	2311.770	42.862	53.935	bb		
5	5	111813_42		1.000	9.51	2226.333	46.804	47.567	bb		

Compound 22:  S5:22 (2,3,5,6,6)

	#	Name	Type	Std. Conc	RT	Area	IS Area	Response	Primary Flags	Conc.	%Dev
1	1	111813_38		1.000	9.84	9313.484	27.119	343.430	bb		
2	2	111813_39		1.000	9.83	13065.571	25.194	518.599	bb		
3	3	111813_40		1.000			0.284				
4	4	111813_41		1.000	9.87	8705.602	42.862	203.108	bb		
5	5	111813_42		1.000	9.84	11738.186	46.804	250.795	bb		

Compound 23:  S4:22 (5,5,6,6)

	#	Name	Type	Std. Conc	RT	Area	IS Area	Response	Primary Flags	Conc.	%Dev
1	1	111813_38		1.000	9.93	7132.684	27.119	263.014	bb		
2	2	111813_39		1.000	9.91	7875.624	25.194	312.599	bb		
3	3	111813_40		1.000			0.284				
4	4	111813_41		1.000	9.92	7133.937	42.862	166.440	bb		
5	5	111813_42		1.000	9.91	7894.891	46.804	168.680	bb		

Compound 24:  S4:22 (4,6,6,6)

	#	Name	Type	Std. Conc	RT	Area	IS Area	Response	Primary Flags	Conc.	%Dev
1	1	111813_38		1.000	10.02	2430.344	27.119	89.618	bb		
2	2	111813_39		1.000	10.02	1566.978	25.194	62.196	bb		
3	3	111813_40		1.000			0.284				
4	4	111813_41		1.000	10.02	1451.386	42.862	33.862	bb		
5	5	111813_42		1.000	10.02	898.632	46.804	19.200	bb		

Compound 25:  S5:23 (2,5,5,5,6)

	#	Name	Type	Std. Conc	RT	Area	IS Area	Response	Primary Flags	Conc.	%Dev
1	1	111813_38		1.000	10.29	157.924	27.119	5.823	bb		
2	2	111813_39		1.000	10.28	1725.187	25.194	68.476	bb		
3	3	111813_40		1.000			0.284				
4	4	111813_41		1.000	10.30	469.585	42.862	10.956	bb		
5	5	111813_42		1.000	10.28	1072.035	46.804	22.905	bb		

Compound 26:  S5:23 (2,4,5,6,6)

	#	Name	Type	Std. Conc	RT	Area	IS Area	Response	Primary Flags	Conc.	%Dev
1	1	111813_38		1.000	10.39	10728.167	27.119	395.596	bb		
2	2	111813_39		1.000	10.37	11175.066	25.194	443.561	bb		
3	3	111813_40		1.000			0.284				
4	4	111813_41		1.000	10.39	4428.872	42.862	103.329	bb		
5	5	111813_42		1.000	10.37	6047.681	46.804	129.213	bb		

Compound 27:  S4:23 (5,6,6,6)

	#	Name	Type	Std. Conc	RT	Area	IS Area	Response	Primary Flags	Conc.	%Dev
1	1	111813_38		1.000	10.58	11392.718	27.119	420.101	bb		
2	2	111813_39		1.000	10.58	11789.066	25.194	467.931	bb		
3	3	111813_40		1.000			0.284				
4	4	111813_41		1.000	10.59	7495.644	42.862	174.879	bb		
5	5	111813_42		1.000	10.58	9650.524	46.804	206.190	bb		

Compound 28:  S5:25 (2,5,6,6,6)

	#	Name	Type	Std. Conc	RT	Area	IS Area	Response	Primary Flags	Conc.	%Dev
1	1	111813_38		1.000	10.84	594.391	27.119	21.918	bb		
2	2	111813_39		1.000	10.82	1132.829	25.194	44.964	bb		
3	3	111813_40		1.000			0.284				
4	4	111813_41		1.000	10.83	192.050	42.862	4.481	bb		
5	5	111813_42		1.000	10.82	476.769	46.804	10.187	bb		

Compound 29:  S5:24 (2,5,5,6,6)

	#	Name	Type	Std. Conc	RT	Area	IS Area	Response	Primary Flags	Conc.	%Dev
1	1	111813_38		1.000	11.02	11075.334	27.119	408.398	bb		
2	2	111813_39		1.000	10.99	13619.604	25.194	540.589	bb		
3	3	111813_40		1.000			0.284				
4	4	111813_41		1.000	11.00	4148.204	42.862	96.780	bb		
5	5	111813_42		1.000	10.98	5444.521	46.804	116.326	bb		

Compound 30:  S4:24 (6,6,6,6)

	#	Name	Type	Std. Conc	RT	Area	IS Area	Response	Primary Flags	Conc.	%Dev
1	1	111813_38		1.000	11.24	4040.723	27.119	149.000	bb		
2	2	111813_39		1.000	11.23	3106.321	25.194	123.296	bb		
3	3	111813_40		1.000			0.284				
4	4	111813_41		1.000	11.26	1698.044	42.862	39.617	bb		
5	5	111813_42		1.000	11.23	2132.896	46.804	45.571	bb		

Compound 31:  S6:25 (2,2,5,5,5,6)

	#	Name	Type	Std. Conc	RT	Area	IS Area	Response	Primary Flags	Conc.	%Dev
1	1	111813_38		1.000	11.39	1500.004	27.119	55.312	bb		
2	2	111813_39		1.000	11.37	2063.301	25.194	81.897	bb		
3	3	111813_40		1.000			0.284				
4	4	111813_41		1.000	11.39	289.675	42.862	6.758	bb		
5	5	111813_42		1.000	11.37	576.841	46.804	12.325	bb		

Compound 32:  S5:25 (2,5,6,6,6)

	#	Name	Type	Std. Conc	RT	Area	IS Area	Response	Primary Flags	Conc.	%Dev
1	1	111813_38		1.000	11.62	4595.372	27.119	169.452	bb		
2	2	111813_39		1.000	11.62	5017.711	25.194	199.163	bb		
3	3	111813_40		1.000			0.284				
4	4	111813_41		1.000	11.62	1229.014	42.862	28.674	bb		
5	5	111813_42		1.000	11.61	1884.307	46.804	40.260	bb		

Compound 33:  S6:26 (2,2,5,5,6,6)

	#	Name	Type	Std. Conc	RT	Area	IS Area	Response	Primary Flags	Conc.	%Dev
1	1	111813_38		1.000	11.90	3548.802	27.119	130.860	bb		
2	2	111813_39		1.000	11.89	5889.862	25.194	233.780	bb		
3	3	111813_40		1.000			0.284				
4	4	111813_41		1.000	11.91	788.704	42.862	18.401	bb		
5	5	111813_42		1.000	11.89	2266.601	46.804	48.428	bb		

Compound 34:  S5:26 (2,6,6,6,6)

	#	Name	Type	Std. Conc	RT	Area	IS Area	Response	Primary Flags	Conc.	%Dev
1	1	111813_38		1.000	12.22	786.659	27.119	29.008	bb		
2	2	111813_39		1.000	12.20	449.170	25.194	17.828	bb		
3	3	111813_40		1.000			0.284				
4	4	111813_41		1.000	12.23	132.686	42.862	3.096	bb		
5	5	111813_42		1.000	12.20	273.980	46.804	5.854	bb		

Compound 35:  S6:27 (2,2,5,6,6,6)

	#	Name	Type	Std. Conc	RT	Area	IS Area	Response	Primary Flags	Conc.	%Dev
1	1	111813_38		1.000	12.47	1080.864	27.119	39.856	bb		
2	2	111813_39		1.000	12.45	1141.942	25.194	45.326	bb		
3	3	111813_40		1.000			0.284				
4	4	111813_41		1.000	12.46	171.140	42.862	3.993	bb		
5	5	111813_42		1.000	12.46	427.787	46.804	9.140	bb		
