# Supplementary material for: Evolutionary routes to biochemical innovation revealed by integrative analysis of a plant-defense related specialized metabolic pathway
Source: eLife. 2017 Aug 30;6:e28468. doi: 10.7554/eLife.28468 (PMC5595436; doi:10.7554/eLife.28468)
Supplement: Figure 1—source data 4. — These files were used to process RAW mass spectrometric files for the calculation of Shannon Entropy (Figure 1G, Figure 1—figure supplement 5). [file elife-28468-fig1-data4.zip]

Archive with 3 entries (3 files):
- 2017_June20_mzmine2_batchParameters_peak500.xml
- mzmine2_filteredDeconvolutedAligned_Peaklist.csv
- SampleList.xlsx
