# Supplementary material for: Evolutionary routes to biochemical innovation revealed by integrative analysis of a plant-defense related specialized metabolic pathway
Source: eLife. 2017 Aug 30;6:e28468. doi: 10.7554/eLife.28468 (PMC5595436; doi:10.7554/eLife.28468)
Supplement: Figure 1—source data 4. — These files were used to process RAW mass spectrometric files for the calculation of Shannon Entropy (Figure 1G, Figure 1—figure supplement 5). [file elife-28468-fig1-data4.zip › 2017_June20_mzmine2_batchParameters_peak500.xml]

<?xml version="1.0" encoding="UTF-8"?>
<batch>
    <batchstep method="net.sf.mzmine.modules.rawdatamethods.peakpicking.massdetection.MassDetectionModule">
        <parameter name="Raw data files" type="GUI_SELECTED_FILES"/>
        <parameter name="Scans">
            <polarity>NEGATIVE</polarity>
            <spectrum_type>CENTROIDED</spectrum_type>
            <ms_level>1</ms_level>
            <scan_definition/>
        </parameter>
        <parameter name="Mass detector" selected="Centroid">
            <module name="Centroid">
                <parameter name="Noise level">500.0</parameter>
            </module>
            <module name="Exact mass">
                <parameter name="Noise level"/>
            </module>
            <module name="Local maxima">
                <parameter name="Noise level"/>
            </module>
            <module name="Recursive threshold">
                <parameter name="Noise level"/>
                <parameter name="Min m/z peak width"/>
                <parameter name="Max m/z peak width"/>
            </module>
            <module name="Wavelet transform">
                <parameter name="Noise level"/>
                <parameter name="Scale level"/>
                <parameter name="Wavelet window size (%)"/>
            </module>
        </parameter>
        <parameter name="Mass list name">masses</parameter>
    </batchstep>
    <batchstep method="net.sf.mzmine.modules.masslistmethods.chromatogrambuilder.ChromatogramBuilderModule">
        <parameter name="Raw data files" type="BATCH_LAST_FILES"/>
        <parameter name="Scans">
            <retention_time>
                <min>2.0</min>
                <max>16.0</max>
            </retention_time>
            <polarity>NEGATIVE</polarity>
            <spectrum_type>CENTROIDED</spectrum_type>
            <ms_level>1</ms_level>
            <scan_definition/>
        </parameter>
        <parameter name="Mass list">masses</parameter>
        <parameter name="Min time span (min)">0.05</parameter>
        <parameter name="Min height">500.0</parameter>
        <parameter name="m/z tolerance">
            <absolutetolerance>0.05</absolutetolerance>
            <ppmtolerance>4.0</ppmtolerance>
        </parameter>
        <parameter name="Suffix">chromatograms</parameter>
    </batchstep>
    <batchstep method="net.sf.mzmine.modules.peaklistmethods.peakpicking.smoothing.SmoothingModule">
        <parameter name="Peak lists" type="BATCH_LAST_PEAKLISTS"/>
        <parameter name="Filename suffix">smoothed</parameter>
        <parameter name="Filter width">13</parameter>
        <parameter name="Remove original peak list">false</parameter>
    </batchstep>
    <batchstep method="net.sf.mzmine.modules.peaklistmethods.peakpicking.deconvolution.DeconvolutionModule">
        <parameter name="Peak lists" type="BATCH_LAST_PEAKLISTS"/>
        <parameter name="Suffix">deconvoluted</parameter>
        <parameter name="Algorithm" selected="Baseline cut-off">
            <module name="Baseline cut-off">
                <parameter name="Min peak height">500.0</parameter>
                <parameter name="Peak duration range (min)">
                    <min>0.0</min>
                    <max>0.5</max>
                </parameter>
                <parameter name="Baseline level">500.0</parameter>
            </module>
            <module name="Noise amplitude">
                <parameter name="Min peak height"/>
                <parameter name="Peak duration range (min)">
                    <min>0.0</min>
                    <max>10.0</max>
                </parameter>
                <parameter name="Amplitude of noise"/>
            </module>
            <module name="Savitzky-Golay">
                <parameter name="Min peak height">500.0</parameter>
                <parameter name="Peak duration range (min)">
                    <min>0.0</min>
                    <max>1.0</max>
                </parameter>
                <parameter name="Derivative threshold level">0.3</parameter>
            </module>
            <module name="Local minimum search">
                <parameter name="Chromatographic threshold">0.2</parameter>
                <parameter name="Search minimum in RT range (min)">0.1</parameter>
                <parameter name="Minimum relative height">0.05</parameter>
                <parameter name="Minimum absolute height">50.0</parameter>
                <parameter name="Min ratio of peak top/edge">2.0</parameter>
                <parameter name="Peak duration range (min)">
                    <min>0.0</min>
                    <max>1.0</max>
                </parameter>
            </module>
            <module name="Wavelets (XCMS)">
                <parameter name="S/N threshold">10.0</parameter>
                <parameter name="Wavelet scales">
                    <min>0.25</min>
                    <max>5.0</max>
                </parameter>
                <parameter name="Peak duration range">
                    <min>0.0</min>
                    <max>10.0</max>
                </parameter>
                <parameter name="Peak integration method">Use smoothed data</parameter>
            </module>
        </parameter>
        <parameter name="Remove original peak list">false</parameter>
    </batchstep>
    <batchstep method="net.sf.mzmine.modules.peaklistmethods.isotopes.deisotoper.IsotopeGrouperModule">
        <parameter name="Peak lists" type="BATCH_LAST_PEAKLISTS"/>
        <parameter name="Name suffix">deisotoped</parameter>
        <parameter name="m/z tolerance">
            <absolutetolerance>0.02</absolutetolerance>
            <ppmtolerance>5.0</ppmtolerance>
        </parameter>
        <parameter name="Retention time tolerance" type="absolute">0.03</parameter>
        <parameter name="Monotonic shape">true</parameter>
        <parameter name="Maximum charge">2</parameter>
        <parameter name="Representative isotope">Most intense</parameter>
        <parameter name="Remove original peaklist">false</parameter>
    </batchstep>
    <batchstep method="net.sf.mzmine.modules.peaklistmethods.filtering.rowsfilter.RowsFilterModule">
        <parameter name="Peak lists" type="BATCH_LAST_PEAKLISTS"/>
        <parameter name="Name suffix">filtered</parameter>
        <parameter name="Minimum peaks in a row" selected="true">1.0</parameter>
        <parameter name="Minimum peaks in an isotope pattern" selected="true">1</parameter>
        <parameter name="m/z" selected="false">
            <min>170.0</min>
            <max>900.0</max>
        </parameter>
        <parameter name="Retention time" selected="false"/>
        <parameter name="Peak duration range" selected="false">
            <min>0.0</min>
            <max>10.0</max>
        </parameter>
        <parameter name="Parameter">No parameters defined</parameter>
        <parameter name="Only identified?">false</parameter>
        <parameter name="Text in identity" selected="false"/>
        <parameter name="Text in comment" selected="false"/>
        <parameter name="Keep or remove rows">Keep rows that match all criteria</parameter>
        <parameter name="Remove source peak list after filtering">false</parameter>
    </batchstep>
    <batchstep method="net.sf.mzmine.modules.peaklistmethods.alignment.ransac.RansacAlignerModule">
        <parameter name="Peak lists" type="BATCH_LAST_PEAKLISTS"/>
        <parameter name="Peak list name">Aligned peak list</parameter>
        <parameter name="m/z tolerance">
            <absolutetolerance>0.02</absolutetolerance>
            <ppmtolerance>5.0</ppmtolerance>
        </parameter>
        <parameter name="RT tolerance" type="absolute">0.03</parameter>
        <parameter name="RT tolerance after correction" type="absolute">0.02</parameter>
        <parameter name="RANSAC iterations">5000</parameter>
        <parameter name="Minimum number of points">0.3</parameter>
        <parameter name="Threshold value">0.03</parameter>
        <parameter name="Linear model">false</parameter>
        <parameter name="Require same charge state">true</parameter>
    </batchstep>
    <batchstep method="net.sf.mzmine.modules.peaklistmethods.io.csvexport.CSVExportModule">
        <parameter name="Peak lists" type="BATCH_LAST_PEAKLISTS"/>
        <parameter name="Filename">E:\Users\Gaurav Moghe\Documents\2017_June20_ParseNYBGfiles_peak500.csv</parameter>
        <parameter name="Field separator">,</parameter>
        <parameter name="Export common elements">
            <item>Export row ID</item>
            <item>Export row m/z</item>
            <item>Export row retention time</item>
        </parameter>
        <parameter name="Export identity elements">
            <item>All identity elements</item>
        </parameter>
        <parameter name="Export data file elements">
            <item>Peak height</item>
            <item>Peak area</item>
        </parameter>
        <parameter name="Export all IDs for peak">false</parameter>
        <parameter name="Identification separator">;</parameter>
    </batchstep>
</batch>
