# Supplementary material for: Evolutionary routes to biochemical innovation revealed by integrative analysis of a plant-defense related specialized metabolic pathway
Source: eLife. 2017 Aug 30;6:e28468. doi: 10.7554/eLife.28468 (PMC5595436; doi:10.7554/eLife.28468)
Supplement: Figure 1—source data 4. — These files were used to process RAW mass spectrometric files for the calculation of Shannon Entropy (Figure 1G, Figure 1—figure supplement 5). [file elife-28468-fig1-data4.zip › mzmine2_filteredDeconvolutedAligned_Peaklist.csv]

#row ID	row m/z	row retention time	111813_05.raw filtered Peak height	111813_05.raw filtered Peak area	111813_03.raw filtered Peak height	111813_03.raw filtered Peak area	111813_02.raw filtered Peak height	111813_02.raw filtered Peak area	111813_04.raw filtered Peak height	111813_04.raw filtered Peak area	111813_10.raw filtered Peak height	111813_10.raw filtered Peak area	111813_07.raw filtered Peak height	111813_07.raw filtered Peak area	111813_09.raw filtered Peak height	111813_09.raw filtered Peak area	111813_06.raw filtered Peak height	111813_06.raw filtered Peak area	111813_17.raw filtered Peak height	111813_17.raw filtered Peak area	111813_16.raw filtered Peak height	111813_16.raw filtered Peak area	111813_19.raw filtered Peak height	111813_19.raw filtered Peak area	111813_11.raw filtered Peak height	111813_11.raw filtered Peak area	111813_14.raw filtered Peak height	111813_14.raw filtered Peak area	111813_15.raw filtered Peak height	111813_15.raw filtered Peak area	111813_18.raw filtered Peak height	111813_18.raw filtered Peak area	111813_20.raw filtered Peak height	111813_20.raw filtered Peak area	111813_22.raw filtered Peak height	111813_22.raw filtered Peak area	111813_24.raw filtered Peak height	111813_24.raw filtered Peak area	111813_13.raw filtered Peak height	111813_13.raw filtered Peak area	111813_21.raw filtered Peak height	111813_21.raw filtered Peak area	111813_25.raw filtered Peak height	111813_25.raw filtered Peak area	111813_26.raw filtered Peak height	111813_26.raw filtered Peak area	111813_31.raw filtered Peak height	111813_31.raw filtered Peak area	111813_28.raw filtered Peak height
1	625.230835	4.94262	4896.493842	23194.90344	0	0	0	0	0	0	0	0	0	0	0	0	0	0	0	0	0	0	0	0	0	0	0	0	0	0	0	0	0	0	0	0	0	0	0	0	0	0	0	0	0	0	0	0	0
2	318.9813944	8.076553333	2929.02495	27447.5376	0	0	0	0	3672.777365	32854.46966	0	0	0	0	0	0	0	0	0	0	0	0	0	0	0	0	0	0	0	0	0	0	0	0	0	0	0	0	0	0	0	0	0	0	335.0465105	1717.376572	0	0	0
3	726.9558868	8.076355	2462.051161	15701.55459	0	0	0	0	2790.021467	18225.14766	0	0	0	0	0	0	0	0	0	0	0	0	0	0	0	0	0	0	0	0	0	0	0	0	0	0	0	0	0	0	0	0	0	0	0	0	0	0	0
4	583.2148682	4.356778	2436.087151	11310.13009	0	0	0	0	0	0	0	0	0	0	0	0	0	0	0	0	0	0	0	0	0	0	0	0	0	0	0	0	0	0	0	0	0	0	0	0	0	0	211.3911711	559.419611	0	0	0	0	0
5	581.2122803	4.90703	2009.765126	11838.31687	0	0	0	0	0	0	0	0	0	0	0	0	0	0	0	0	0	0	0	0	0	0	0	0	0	0	0	0	0	0	0	0	0	0	0	0	0	0	0	0	0	0	0	0	0
6	363.9688161	8.07036	1817.602424	13010.12715	0	0	0	0	1819.73029	14451.53766	0	0	1524.439398	12319.92858	0	0	0	0	0	0	0	0	0	0	0	0	0	0	0	0	0	0	0	0	0	0	0	0	0	0	0	0	0	0	0	0	0	0	0
7	408.9776154	8.076553333	1686.750871	16591.8533	0	0	0	0	1918.044855	19154.91946	0	0	0	0	0	0	0	0	0	0	0	0	0	0	0	0	0	0	0	0	0	0	0	0	0	0	0	0	0	0	0	0	0	0	228.7616453	879.9955865	0	0	0
8	567.2203166	5.620246667	937.5318261	4276.92409	0	0	0	0	0	0	0	0	0	0	0	0	0	0	0	0	0	0	0	0	0	0	0	0	0	0	0	0	0	0	0	0	0	0	0	0	0	0	0	0	0	0	0	0	0
9	296.973793	8.0564775	841.5006556	7782.203706	0	0	0	0	0	0	0	0	767.5635333	6301.656703	0	0	0	0	0	0	0	0	0	0	0	0	0	0	0	0	0	0	0	0	0	0	0	0	0	0	0	0	0	0	0	0	0	0	164.2757748
10	583.2152939	3.84261	823.3862544	3388.910482	0	0	0	0	0	0	0	0	0	0	0	0	0	0	0	0	0	0	0	0	0	0	0	0	0	0	0	0	0	0	0	0	0	0	0	0	0	0	0	0	0	0	0	0	0
11	463.2730815	14.00788333	705.2652848	3057.878206	0	0	0	0	0	0	0	0	0	0	0	0	0	0	0	0	0	0	0	0	0	0	0	0	0	0	516.5647708	2284.925975	0	0	0	0	0	0	0	0	0	0	0	0	0	0	0	0	0
12	457.2323761	13.9882	654.2218001	3078.884768	0	0	0	0	0	0	0	0	0	0	0	0	503.5025329	2420.386135	0	0	0	0	0	0	0	0	0	0	0	0	0	0	0	0	0	0	0	0	0	0	0	0	0	0	0	0	0	0	0
13	541.2471069	14.00122	651.7449243	3061.426937	0	0	0	0	0	0	0	0	0	0	0	0	0	0	0	0	0	0	0	0	0	0	0	0	0	0	372.1578102	1684.538444	0	0	0	0	0	0	0	0	0	0	0	0	0	0	0	0	0
14	278.9318526	15.1016	594.8024168	17099.65716	0	0	246.6808903	4163.126644	0	0	0	0	0	0	0	0	0	0	0	0	0	0	0	0	358.1836228	8832.477662	0	0	0	0	0	0	0	0	0	0	0	0	239.0925361	4573.136567	0	0	0	0	0	0	0	0	209.8490869
15	462.8990479	8.06558	460.4864775	3449.592976	0	0	0	0	0	0	0	0	0	0	0	0	0	0	0	0	0	0	0	0	0	0	0	0	0	0	0	0	0	0	0	0	0	0	0	0	0	0	0	0	0	0	0	0	0
16	599.2178345	2.65752	402.2396826	1758.442774	0	0	0	0	0	0	0	0	0	0	0	0	0	0	0	0	0	0	0	0	0	0	0	0	0	0	0	0	0	0	0	0	0	0	0	0	0	0	0	0	0	0	0	0	0
17	363.9742126	8.24836	316.0760451	1743.89125	0	0	1752.687452	8630.860876	0	0	0	0	0	0	0	0	0	0	0	0	0	0	0	0	0	0	0	0	0	0	0	0	0	0	0	0	0	0	0	0	0	0	0	0	0	0	0	0	0
18	641.2335815	3.30142	312.8181925	1155.290917	0	0	0	0	0	0	0	0	0	0	0	0	0	0	0	0	0	0	0	0	0	0	0	0	0	0	0	0	0	0	0	0	0	0	0	0	0	0	0	0	0	0	0	0	0
19	355.1596514	13.37584167	289.3730032	1058.452093	0	0	0	0	0	0	0	0	0	0	0	0	412.3475026	1692.476571	246.0106007	920.4749942	297.8788698	1239.724622	247.9868149	785.8274101	415.1711407	1983.214033	0	0	308.6500379	1288.760899	0	0	0	0	0	0	0	0	461.9546923	2222.907938	0	0	0	0	0	0	0	0	0
20	232.9245275	14.63315	288.4713382	12236.88048	0	0	0	0	0	0	0	0	0	0	0	0	0	0	160.9309995	983.8060841	156.0182892	864.1045182	0	0	0	0	0	0	0	0	0	0	0	0	0	0	0	0	0	0	0	0	0	0	0	0	0	0	0
21	356.9121704	14.725	284.2463614	10672.12184	0	0	0	0	0	0	0	0	0	0	0	0	0	0	0	0	0	0	0	0	0	0	0	0	0	0	0	0	0	0	0	0	0	0	0	0	0	0	0	0	0	0	0	0	0
22	625.2380981	4.3785	269.2208641	991.2787532	0	0	0	0	0	0	0	0	0	0	0	0	0	0	0	0	0	0	0	0	0	0	0	0	0	0	0	0	0	0	0	0	0	0	0	0	0	0	0	0	0	0	0	0	0
23	232.9271355	15.0633	259.0709689	6362.760772	0	0	0	0	246.6201215	4982.595204	0	0	0	0	0	0	0	0	0	0	0	0	0	0	0	0	0	0	0	0	0	0	0	0	0	0	0	0	0	0	0	0	0	0	0	0	0	0	0
24	361.2075958	9.297334	257.4950199	834.335583	230.7403736	608.5690077	485.6845966	2128.463048	394.8887636	1610.127778	294.0216032	1074.361329	334.4618679	1204.972361	313.8313303	1283.06593	269.606787	864.7860402	0	0	0	0	0	0	413.9039069	1681.251859	0	0	0	0	0	0	477.6297156	2080.510121	425.5524975	1746.075834	428.0542883	1764.287243	0	0	0	0	0	0	343.7118147	1397.858179	0	0	421.8569767
25	593.2493896	6.5063	252.4399593	1063.603261	0	0	0	0	0	0	0	0	0	0	0	0	0	0	0	0	0	0	0	0	0	0	0	0	0	0	0	0	0	0	0	0	0	0	0	0	0	0	0	0	0	0	0	0	0
26	310.9075623	14.58536667	248.5307088	9208.969813	0	0	0	0	0	0	190.9199859	6877.682927	0	0	0	0	248.4667789	8855.566511	0	0	0	0	0	0	0	0	0	0	0	0	0	0	0	0	0	0	0	0	0	0	0	0	0	0	0	0	0	0	0
27	609.2436829	6.7403	234.7130711	745.9849571	0	0	0	0	0	0	0	0	0	0	0	0	0	0	0	0	0	0	0	0	0	0	0	0	0	0	0	0	0	0	0	0	0	0	0	0	0	0	0	0	0	0	0	0	0
28	179.0721759	5.380951176	228.2067213	743.654853	242.0890673	909.3473889	167.3515172	227.5797392	227.1406207	734.8216269	215.3269596	681.7214945	152.9044721	0	236.9961321	619.793165	0	0	0	0	0	0	0	0	285.6581625	931.4029191	0	0	0	0	0	0	0	0	0	0	333.7075423	1217.440448	313.7583332	1158.738254	0	0	0	0	0	0	0	0	0
29	356.9126282	14.925	221.3533987	4178.278203	0	0	0	0	0	0	0	0	0	0	0	0	0	0	0	0	0	0	0	0	0	0	0	0	0	0	0	0	0	0	0	0	0	0	0	0	0	0	0	0	0	0	0	0	0
30	738.5136515	14.25366667	221.3060789	4074.642505	0	0	0	0	0	0	0	0	0	0	0	0	0	0	0	0	0	0	0	0	460.7704532	10801.89259	0	0	186.908239	2080.322001	0	0	0	0	0	0	0	0	0	0	0	0	0	0	0	0	0	0	0
31	310.9073486	15.1002	215.3479644	3760.733581	0	0	0	0	0	0	0	0	0	0	0	0	0	0	0	0	0	0	0	0	0	0	0	0	0	0	0	0	0	0	0	0	0	0	0	0	0	0	0	0	0	0	0	0	0
32	232.9225616	13.9292	210.9108878	1557.306201	0	0	0	0	0	0	0	0	0	0	0	0	0	0	0	0	0	0	0	0	0	0	0	0	0	0	0	0	0	0	0	0	0	0	0	0	0	0	0	0	0	0	0	0	0
33	356.9139786	13.8947	196.2792708	1373.105621	0	0	0	0	0	0	0	0	0	0	0	0	168.5912627	346.4770565	0	0	0	0	0	0	0	0	0	0	0	0	0	0	0	0	0	0	0	0	0	0	0	0	0	0	0	0	0	0	0
34	567.229187	4.93098	196.1866134	521.5219177	0	0	0	0	0	0	0	0	0	0	0	0	0	0	0	0	0	0	0	0	0	0	0	0	0	0	0	0	0	0	0	0	0	0	0	0	0	0	0	0	0	0	0	0	0
35	383.1925964	14.83966667	193.3993912	515.574617	0	0	0	0	0	0	0	0	0	0	0	0	209.7210777	548.8217379	0	0	0	0	0	0	0	0	0	0	0	0	0	0	0	0	0	0	0	0	0	0	0	0	0	0	0	0	0	0	0
36	218.966279	14.01615	192.694831	638.2444458	0	0	0	0	0	0	0	0	0	0	0	0	195.7111774	651.0277962	0	0	0	0	0	0	180.7633974	608.1083608	0	0	0	0	0	0	0	0	0	0	0	0	0	0	0	0	0	0	0	0	0	0	0
37	385.8741875	8.2390875	190.1385336	6067.305862	0	0	0	0	178.0667067	4509.920838	0	0	0	0	0	0	0	0	0	0	0	0	0	0	0	0	0	0	0	0	0	0	0	0	0	0	0	0	0	0	0	0	0	0	0	0	0	0	0
38	296.9506327	14.08036667	189.7999545	7408.801757	0	0	0	0	0	0	0	0	0	0	0	0	168.1857637	1355.367349	0	0	0	0	0	0	154.0038202	104.2955216	0	0	0	0	0	0	0	0	0	0	0	0	0	0	0	0	0	0	0	0	0	0	0
39	625.2409973	5.13125	179.9920416	368.2594917	0	0	0	0	0	0	0	0	0	0	0	0	0	0	0	0	0	0	0	0	0	0	0	0	0	0	0	0	0	0	0	0	0	0	0	0	0	0	0	0	0	0	0	0	0
40	318.9837646	14.87815	179.8938492	3213.707886	202.5300976	6372.902204	205.5218045	6306.356205	178.4430572	3963.981725	0	0	0	0	0	0	0	0	0	0	0	0	0	0	0	0	0	0	0	0	0	0	0	0	0	0	0	0	0	0	0	0	0	0	0	0	0	0	0
41	310.9075089	13.8947	171.4044168	580.6510319	0	0	0	0	0	0	0	0	0	0	0	0	155.5168877	103.7153438	0	0	0	0	0	0	0	0	0	0	0	0	0	0	0	0	0	0	0	0	0	0	0	0	0	0	0	0	0	0	0
42	296.9668503	15.12135	169.9210162	3179.707876	0	0	0	0	186.0404087	3109.314519	0	0	0	0	0	0	0	0	0	0	0	0	0	0	0	0	0	0	0	0	0	0	0	0	0	0	0	0	0	0	0	0	0	0	0	0	0	0	0
43	335.8937569	7.6069775	164.471882	1009.493315	0	0	0	0	0	0	0	0	0	0	0	0	0	0	0	0	0	0	157.8861255	440.7329725	0	0	0	0	0	0	150.8889689	108.5471741	0	0	0	0	0	0	0	0	0	0	0	0	0	0	0	0	0
44	685.4928284	13.991075	164.4166657	781.7431979	0	0	0	0	0	0	0	0	160.9699984	1309.947485	0	0	168.9536329	798.9933303	0	0	0	0	0	0	179.4304028	731.0191778	0	0	0	0	0	0	0	0	0	0	0	0	0	0	0	0	0	0	0	0	0	0	0
45	609.2420044	5.49827	164.1702476	230.093212	0	0	0	0	0	0	0	0	0	0	0	0	0	0	0	0	0	0	0	0	0	0	0	0	0	0	0	0	0	0	0	0	0	0	0	0	0	0	0	0	0	0	0	0	0
46	407.2108557	9.2936984	163.7412273	225.1539922	0	0	309.3249306	1129.198529	238.3339771	766.2538175	189.2731695	382.1389504	213.3215147	546.787768	178.3405419	362.5971186	155.0006349	104.8006173	0	0	457.3201772	1869.556902	0	0	268.9882341	850.7761597	247.3244001	792.9208499	279.6735589	1004.015871	0	0	282.3040095	1031.498426	261.9504437	839.3117923	0	0	0	0	0	0	283.0544048	907.270546	212.8259478	681.6810932	0	0	261.1241101
47	423.1893972	12.60788333	161.0218195	224.521899	0	0	0	0	0	0	0	0	0	0	0	0	156.7568254	109.5310748	209.8782156	555.3140958	0	0	0	0	0	0	0	0	0	0	0	0	0	0	0	0	0	0	0	0	0	0	0	0	0	0	0	0	0
48	641.2245178	4.09548	160.072574	112.5496562	0	0	0	0	0	0	0	0	0	0	0	0	0	0	0	0	0	0	0	0	0	0	0	0	0	0	0	0	0	0	0	0	0	0	0	0	0	0	0	0	0	0	0	0	0
49	296.9460983	13.9119	153.8845731	105.8704792	0	0	0	0	0	0	0	0	0	0	0	0	153.348385	105.4649888	0	0	0	0	0	0	0	0	0	0	0	0	0	0	0	0	0	0	0	0	0	0	0	0	0	0	0	0	0	0	0
50	296.9630585	14.9158	153.4323223	209.7504811	0	0	0	0	0	0	0	0	0	0	0	0	152.6711789	0	0	0	0	0	0	0	0	0	0	0	0	0	0	0	0	0	0	0	0	0	0	0	0	0	0	0	0	0	0	0	0
51	216.8612671	13.8678	150.1847918	0	0	0	0	0	0	0	0	0	0	0	0	0	0	0	0	0	0	0	0	0	0	0	0	0	0	0	0	0	0	0	0	0	0	0	0	0	0	0	0	0	0	0	0	0	0
52	318.9814682	8.142475	0	0	3664.723155	35900.26729	0	0	0	0	0	0	0	0	0	0	0	0	0	0	0	0	0	0	0	0	0	0	0	0	0	0	0	0	0	0	260.7327693	1132.261006	0	0	0	0	0	0	0	0	0	0	0
53	726.9516907	8.13995	0	0	2924.376152	20067.97576	0	0	0	0	0	0	0	0	0	0	0	0	0	0	0	0	0	0	0	0	0	0	0	0	0	0	0	0	0	0	0	0	0	0	0	0	0	0	0	0	0	0	0
54	408.9764252	8.13666	0	0	2344.042109	22468.70935	0	0	0	0	0	0	0	0	0	0	0	0	0	0	0	0	0	0	0	0	0	0	0	0	0	0	0	0	0	0	168.1545286	339.0277315	0	0	0	0	0	0	0	0	0	0	0
55	363.9642792	8.15158	0	0	2081.176421	19412.06121	0	0	0	0	0	0	0	0	0	0	0	0	0	0	0	0	0	0	0	0	0	0	0	0	0	0	0	0	0	0	0	0	0	0	0	0	0	0	0	0	0	0	0
56	296.9777985	8.15158	0	0	987.9258427	9179.526574	0	0	0	0	0	0	0	0	0	0	0	0	0	0	0	0	0	0	0	0	0	0	0	0	0	0	0	0	0	0	0	0	0	0	0	0	0	0	0	0	0	0	0
57	457.2307005	14.01709375	0	0	833.1631128	3868.457877	1354.540591	6789.622736	929.4324652	4909.149024	248.5101935	796.0352605	482.4570048	2117.266004	292.7281902	1212.455011	0	0	183.0954423	484.1785197	249.3042211	921.4964573	0	0	234.211483	750.1442174	164.2349145	223.8468833	157.1632111	107.7949068	0	0	235.3661402	617.9198948	152.5374436	107.2366562	160.1422963	224.9727814	216.4752729	686.0867769	0	0	0	0	0	0	0	0	160.2731629
58	462.897934	8.13995	0	0	586.5256845	4922.889795	0	0	0	0	0	0	0	0	0	0	0	0	0	0	0	0	0	0	0	0	0	0	0	0	0	0	0	0	0	0	0	0	0	0	0	0	0	0	0	0	0	0	0
59	278.9316646	15.16595714	0	0	474.3329481	12191.4206	0	0	0	0	0	0	0	0	0	0	0	0	0	0	0	0	0	0	0	0	0	0	0	0	0	0	0	0	0	0	0	0	0	0	0	0	181.7130733	1563.708524	0	0	185.3542822	1242.389114	0
60	463.2736995	14.02721143	0	0	461.6969103	1990.785323	475.4119157	2047.648843	811.3460964	3888.167841	737.980244	3385.025838	0	0	583.7641424	2563.132633	0	0	0	0	0	0	619.044467	3639.286401	0	0	647.8250943	2811.515128	620.6562923	2686.825521	0	0	0	0	485.4963573	2326.080885	528.799268	2322.202018	0	0	0	0	589.484319	2551.569227	460.4083493	1866.606113	0	0	0
61	541.2501087	14.02910938	0	0	460.2622341	2018.428809	373.0896184	1807.611656	690.6568362	3602.628831	623.1182648	3116.855687	0	0	0	0	0	0	423.0231122	2057.045584	0	0	0	0	0	0	481.5388725	2306.332666	459.2459962	2036.437644	0	0	0	0	317.3425479	1169.059759	342.2854887	1413.737238	0	0	0	0	361.2647799	1596.884333	331.5803568	1348.733484	0	0	392.2590638
62	278.9306965	14.7652375	0	0	416.3401639	16807.86367	268.4177622	9529.680055	521.9089663	19962.85554	0	0	0	0	504.0366262	18617.18926	0	0	0	0	0	0	0	0	0	0	0	0	0	0	0	0	0	0	0	0	0	0	0	0	0	0	0	0	0	0	0	0	0
63	355.1593837	13.39192105	0	0	342.7139454	1261.7777	352.8148926	1453.827526	361.4098487	1468.43884	370.9380674	1515.734011	0	0	350.4736376	1466.047735	0	0	0	0	0	0	0	0	0	0	298.5638373	1221.429853	0	0	0	0	425.6257164	2116.10861	311.554679	1288.670489	293.8268687	1209.067351	0	0	0	0	0	0	0	0	0	0	0
64	216.8560333	14.3789	0	0	313.2620209	14678.34687	0	0	199.1975157	6927.833123	0	0	0	0	0	0	0	0	0	0	0	0	0	0	0	0	0	0	0	0	0	0	0	0	0	0	0	0	0	0	0	0	0	0	0	0	0	0	0
65	461.2869284	5.370494286	0	0	305.4057116	1137.335735	661.5776864	2687.588899	350.3137176	1292.985147	0	0	0	0	0	0	0	0	0	0	0	0	0	0	0	0	0	0	0	0	0	0	0	0	0	0	0	0	0	0	0	0	0	0	0	0	0	0	0
66	294.8369904	14.2907	0	0	250.4366703	10241.84774	0	0	150.1166757	0	0	0	0	0	0	0	0	0	0	0	0	0	0	0	0	0	0	0	0	0	0	0	0	0	0	0	0	0	0	0	0	0	0	0	0	0	0	0	0
67	278.9316885	13.95245946	0	0	244.7539677	1705.989814	0	0	279.1298768	2541.661437	293.5817376	2720.220582	0	0	255.0512793	1915.154046	0	0	0	0	0	0	0	0	0	0	264.6406246	1983.984778	0	0	0	0	0	0	212.2987312	1187.798761	224.3364847	1209.631014	0	0	0	0	214.5297837	1394.114772	256.0618672	1620.506052	267.2955634	1884.907625	236.7108144
68	232.9237976	14.76932	0	0	229.089215	9004.193243	0	0	0	0	0	0	0	0	0	0	0	0	0	0	0	0	0	0	0	0	0	0	0	0	0	0	0	0	0	0	155.4771481	219.5735287	0	0	0	0	0	0	0	0	0	0	0
69	383.1898317	14.8679875	0	0	226.4124158	725.3626624	246.7478779	920.274463	226.6263745	729.6784232	174.3105588	351.2777181	0	0	159.3022187	109.1078657	0	0	0	0	0	0	0	0	0	0	0	0	0	0	0	0	229.5204736	727.977581	155.7340952	107.5499157	0	0	162.042201	219.5857495	0	0	0	0	0	0	0	0	0
70	356.9143524	14.76445	0	0	209.0036544	6419.201717	0	0	0	0	0	0	0	0	241.356707	6708.495055	0	0	0	0	0	0	0	0	0	0	0	0	0	0	0	0	0	0	0	0	0	0	0	0	0	0	0	0	0	0	0	0	0
71	232.9268188	15.1655	0	0	207.5019403	4320.514121	0	0	0	0	0	0	0	0	0	0	0	0	0	0	0	0	0	0	0	0	0	0	0	0	0	0	0	0	0	0	0	0	0	0	0	0	0	0	0	0	0	0	0
72	310.9060364	14.76225	0	0	197.6826377	5411.400014	0	0	239.392666	8134.800172	0	0	0	0	0	0	0	0	0	0	0	0	0	0	0	0	0	0	0	0	0	0	0	0	0	0	0	0	0	0	0	0	0	0	0	0	0	0	0
73	356.9114685	15.1193	0	0	194.5482844	2668.171472	0	0	0	0	0	0	0	0	0	0	0	0	0	0	0	0	0	0	0	0	0	0	0	0	0	0	0	0	0	0	0	0	0	0	0	0	0	0	0	0	0	0	0
74	296.9689026	15.2354	0	0	181.1896234	3218.851857	0	0	0	0	0	0	0	0	0	0	0	0	0	0	0	0	0	0	0	0	0	0	0	0	0	0	0	0	0	0	0	0	0	0	0	0	0	0	0	0	0	0	0
75	310.9063517	15.06756667	0	0	176.9423973	1896.873728	0	0	191.1229035	2865.832799	0	0	0	0	0	0	208.7425827	3720.603289	0	0	0	0	0	0	0	0	0	0	0	0	0	0	0	0	0	0	0	0	0	0	0	0	0	0	0	0	0	0	0
76	294.8348389	9.30713	0	0	169.5797529	817.4168536	0	0	0	0	0	0	0	0	0	0	0	0	0	0	0	0	0	0	0	0	0	0	0	0	0	0	0	0	0	0	0	0	0	0	0	0	0	0	0	0	0	0	0
77	216.8569946	11.2975	0	0	167.786132	3385.081698	0	0	0	0	0	0	0	0	0	0	0	0	0	0	0	0	0	0	0	0	0	0	0	0	0	0	0	0	0	0	0	0	0	0	0	0	0	0	0	0	0	0	0
78	216.8566742	10.628	0	0	163.9072577	1121.32154	0	0	0	0	0	0	0	0	0	0	0	0	0	0	0	0	0	0	0	0	0	0	0	0	0	0	0	0	0	0	0	0	0	0	0	0	0	0	0	0	0	0	0
79	216.8564529	11.0871	0	0	163.6088987	1012.161055	0	0	0	0	0	0	0	0	0	0	0	0	0	0	0	0	0	0	0	0	0	0	0	0	0	0	0	0	0	0	0	0	0	0	0	0	0	0	0	0	0	0	0
80	216.8568878	10.9215	0	0	161.8817344	895.7874082	0	0	0	0	0	0	0	0	0	0	0	0	0	0	0	0	0	0	0	0	0	0	0	0	0	0	0	0	0	0	0	0	0	0	0	0	0	0	0	0	0	0	0
81	507.316949	10.66672857	0	0	161.1841124	220.8567342	375.6578345	1691.983222	0	0	0	0	602.2092138	3270.384364	0	0	0	0	0	0	0	0	0	0	0	0	0	0	0	0	0	0	0	0	0	0	0	0	0	0	0	0	0	0	0	0	0	0	0
82	736.4974627	14.50462857	0	0	160.5373667	776.2235151	0	0	0	0	194.0306328	1507.633255	0	0	0	0	0	0	0	0	0	0	0	0	0	0	0	0	0	0	0	0	0	0	0	0	0	0	0	0	0	0	0	0	319.6483777	3968.846814	0	0	0
83	296.9531631	14.63205	0	0	158.9638066	1649.063112	0	0	0	0	0	0	150.2259154	0	0	0	0	0	0	0	0	0	0	0	0	0	0	0	0	0	0	0	0	0	0	0	0	0	0	0	0	0	0	0	0	0	0	0	0
84	216.8549042	10.8159	0	0	157.2803601	540.2845544	0	0	0	0	0	0	0	0	0	0	0	0	0	0	0	0	0	0	0	0	0	0	0	0	0	0	0	0	0	0	0	0	0	0	0	0	0	0	0	0	0	0	0
85	216.8572693	9.743	0	0	156.0999081	548.4850794	0	0	0	0	0	0	0	0	0	0	0	0	0	0	0	0	0	0	0	0	0	0	0	0	0	0	0	0	0	0	0	0	0	0	0	0	0	0	0	0	0	0	0
86	335.8950806	7.20055	0	0	155.5956737	431.1650504	0	0	0	0	0	0	0	0	0	0	0	0	0	0	0	0	0	0	0	0	0	0	0	0	0	0	0	0	0	0	0	0	0	0	0	0	0	0	0	0	0	0	0
87	356.9130249	14.1191	0	0	155.5008255	111.2745332	0	0	0	0	0	0	0	0	0	0	0	0	0	0	0	0	0	0	0	0	0	0	0	0	0	0	0	0	0	0	0	0	0	0	0	0	0	0	0	0	0	0	0
88	296.9526164	14.35353333	0	0	153.6037965	428.6761389	0	0	0	0	0	0	0	0	158.1124669	547.8267377	178.8181647	3873.530892	0	0	0	0	0	0	0	0	0	0	0	0	0	0	0	0	0	0	0	0	0	0	0	0	0	0	0	0	0	0	0
89	216.8573608	9.88328	0	0	153.2742574	0	0	0	0	0	0	0	0	0	0	0	0	0	0	0	0	0	0	0	0	0	0	0	0	0	0	0	0	0	0	0	0	0	0	0	0	0	0	0	0	0	0	0	0
90	216.8534393	10.1438	0	0	152.472719	0	0	0	0	0	0	0	0	0	0	0	0	0	0	0	0	0	0	0	0	0	0	0	0	0	0	0	0	0	0	0	0	0	0	0	0	0	0	0	0	0	0	0	0
91	294.8342133	9.1311	0	0	152.4297165	109.1138457	0	0	0	0	0	0	0	0	0	0	0	0	0	0	0	0	0	0	0	0	0	0	0	0	0	0	0	0	0	0	0	0	0	0	0	0	0	0	0	0	0	0	0
92	296.9540405	14.76815	0	0	151.6293843	0	0	0	174.451915	2227.386528	0	0	0	0	0	0	0	0	0	0	0	0	0	0	0	0	0	0	0	0	0	0	0	0	0	0	0	0	0	0	0	0	0	0	0	0	0	0	0
93	216.8541412	10.1198	0	0	151.1107195	0	0	0	0	0	0	0	0	0	0	0	0	0	0	0	0	0	0	0	0	0	0	0	0	0	0	0	0	0	0	0	0	0	0	0	0	0	0	0	0	0	0	0	0
94	216.8564606	10.4038	0	0	150.4063179	0	0	0	0	0	0	0	0	0	0	0	0	0	0	0	0	0	0	0	0	0	0	0	0	0	0	0	0	0	0	0	0	0	0	0	0	0	0	0	0	0	0	0	0
95	216.8563843	10.7103	0	0	150.254083	0	0	0	0	0	0	0	0	0	0	0	0	0	0	0	0	0	0	0	0	0	0	0	0	0	0	0	0	0	0	0	0	0	0	0	0	0	0	0	0	0	0	0	0
96	318.9839172	8.254	0	0	0	0	2998.020062	31114.49616	0	0	0	0	0	0	0	0	0	0	0	0	0	0	0	0	0	0	0	0	0	0	0	0	0	0	0	0	0	0	0	0	0	0	0	0	0	0	0	0	0
97	726.9569702	8.254	0	0	0	0	2682.256946	18010.65009	0	0	0	0	0	0	0	0	0	0	0	0	0	0	0	0	0	0	0	0	0	0	0	0	0	0	0	0	0	0	0	0	0	0	0	0	0	0	0	0	0
98	439.1160278	3.52478	0	0	0	0	2643.057053	12237.65504	0	0	0	0	0	0	0	0	0	0	0	0	0	0	0	0	0	0	0	0	0	0	0	0	0	0	0	0	0	0	0	0	0	0	0	0	0	0	0	0	0
99	468.2200317	2.0433	0	0	0	0	1769.375322	7601.505173	0	0	0	0	0	0	0	0	0	0	0	0	0	0	0	0	0	0	0	0	0	0	0	0	0	0	0	0	0	0	0	0	0	0	0	0	0	0	0	0	0
100	408.9817963	8.254	0	0	0	0	1698.304202	19805.73571	0	0	0	0	0	0	0	0	0	0	0	0	0	0	0	0	0	0	0	0	0	0	0	0	0	0	0	0	0	0	0	0	0	0	0	0	0	0	0	0	0
101	296.9793243	8.254	0	0	0	0	835.7236661	7910.082698	0	0	0	0	0	0	0	0	0	0	0	0	0	0	0	0	0	0	0	0	0	0	0	0	0	0	0	0	0	0	0	0	0	0	0	0	0	0	0	0	0
102	565.2003784	3.0389	0	0	0	0	712.5133846	3060.220089	0	0	0	0	0	0	0	0	0	0	0	0	0	0	0	0	0	0	0	0	0	0	0	0	0	0	0	0	0	0	0	0	0	0	0	0	0	0	0	0	0
103	516.2441711	2.11372	0	0	0	0	495.209105	2843.084266	0	0	0	0	0	0	0	0	0	0	0	0	0	0	0	0	0	0	0	0	0	0	0	0	0	0	0	0	0	0	0	0	0	0	0	0	0	0	0	0	0
104	462.9010925	8.254	0	0	0	0	489.9892715	4092.81812	0	0	0	0	0	0	0	0	0	0	0	0	0	0	0	0	0	0	0	0	0	0	0	0	0	0	0	0	0	0	0	0	0	0	0	0	0	0	0	0	0
105	574.2826691	2.06878	0	0	0	0	402.8177891	1811.527323	0	0	0	0	0	0	0	0	0	0	0	0	0	0	0	0	0	0	0	0	0	0	0	0	0	0	0	0	0	0	0	0	0	0	0	0	0	0	0	0	0
106	482.2385864	2.2313	0	0	0	0	378.4454064	3654.189404	0	0	0	0	0	0	0	0	0	0	0	0	0	0	0	0	0	0	0	0	0	0	0	0	0	0	0	0	0	0	0	0	0	0	0	0	0	0	0	0	0
107	294.8359375	14.3355	0	0	0	0	334.2699871	14363.29919	0	0	0	0	0	0	0	0	0	0	0	0	0	0	0	0	0	0	0	0	0	0	0	0	0	0	0	0	0	0	0	0	0	0	0	0	0	0	0	0	0
108	474.2944031	14.0189	0	0	0	0	289.0169204	1799.632177	0	0	0	0	0	0	0	0	0	0	0	0	0	0	0	0	0	0	0	0	0	0	0	0	0	0	0	0	0	0	0	0	0	0	0	0	0	0	0	0	0
109	535.346995	12.46683333	0	0	0	0	284.1480413	1043.191814	0	0	0	0	590.0336366	2787.490743	0	0	0	0	0	0	0	0	0	0	0	0	0	0	0	0	0	0	0	0	0	0	0	0	0	0	0	0	0	0	0	0	0	0	0
110	423.2209778	12.622	0	0	0	0	262.6022915	1131.302058	0	0	0	0	0	0	0	0	0	0	0	0	0	0	0	0	0	0	0	0	0	0	0	0	0	0	0	0	0	0	0	0	0	0	0	0	0	0	0	0	0
111	681.2987099	12.6249125	0	0	0	0	235.0995986	738.2586093	0	0	0	0	172.2777747	237.4846026	0	0	0	0	0	0	0	0	269.5335803	1004.954801	361.1953956	1439.849223	204.729674	539.4164086	0	0	0	0	0	0	0	0	0	0	305.1759704	1127.588461	0	0	0	0	0	0	0	0	295.6654221
112	477.103981	3.100305	0	0	0	0	228.9729341	872.2967175	0	0	0	0	0	0	0	0	0	0	173.8326474	240.0147292	0	0	0	0	0	0	0	0	0	0	0	0	0	0	0	0	0	0	0	0	0	0	0	0	0	0	0	0	0
113	564.3355408	8.081465	0	0	0	0	212.348566	557.7177153	0	0	0	0	0	0	0	0	0	0	0	0	0	0	0	0	0	0	0	0	0	0	0	0	0	0	0	0	0	0	0	0	166.2291052	340.377192	0	0	0	0	0	0	0
114	469.1213989	3.50125	0	0	0	0	207.4533238	669.6839429	0	0	0	0	0	0	0	0	0	0	0	0	0	0	0	0	0	0	0	0	0	0	0	0	0	0	0	0	0	0	0	0	0	0	0	0	0	0	0	0	0
115	557.1596069	14.0189	0	0	0	0	195.3118731	742.8024062	0	0	0	0	0	0	0	0	0	0	0	0	0	0	0	0	0	0	0	0	0	0	0	0	0	0	0	0	0	0	0	0	0	0	0	0	0	0	0	0	0
116	364.9405823	8.24237	0	0	0	0	187.4338063	377.1345079	0	0	0	0	0	0	0	0	0	0	0	0	0	0	0	0	0	0	0	0	0	0	0	0	0	0	0	0	0	0	0	0	0	0	0	0	0	0	0	0	0
117	503.1843872	3.27552	0	0	0	0	177.8382463	246.9280169	0	0	0	0	0	0	0	0	0	0	0	0	0	0	0	0	0	0	0	0	0	0	0	0	0	0	0	0	0	0	0	0	0	0	0	0	0	0	0	0	0
118	473.2895813	13.2523	0	0	0	0	173.4353394	2092.011405	0	0	0	0	0	0	0	0	0	0	0	0	0	0	0	0	0	0	0	0	0	0	0	0	0	0	0	0	0	0	0	0	0	0	0	0	0	0	0	0	0
119	501.2400818	14.0189	0	0	0	0	167.8652803	223.2744652	0	0	0	0	0	0	0	0	0	0	0	0	0	0	0	0	0	0	0	0	0	0	0	0	0	0	0	0	0	0	0	0	0	0	0	0	0	0	0	0	0
120	311.1745911	9.93237	0	0	0	0	166.9147138	897.0764449	0	0	0	0	0	0	0	0	0	0	0	0	0	0	0	0	0	0	0	0	0	0	0	0	0	0	0	0	0	0	0	0	0	0	0	0	0	0	0	0	0
121	216.8573303	10.3182	0	0	0	0	166.4180516	2134.944551	0	0	0	0	0	0	0	0	0	0	0	0	0	0	0	0	0	0	0	0	0	0	0	0	0	0	0	0	0	0	0	0	0	0	0	0	0	0	0	0	0
122	473.2537079	12.622	0	0	0	0	166.2459777	342.7555117	0	0	0	0	0	0	0	0	0	0	0	0	0	0	0	0	0	0	0	0	0	0	0	0	0	0	0	0	0	0	0	0	0	0	0	0	0	0	0	0	0
123	447.0931447	3.030563333	0	0	0	0	165.8376694	228.0021827	0	0	0	0	0	0	0	0	0	0	0	0	0	0	0	0	0	0	0	0	0	0	0	0	0	0	0	0	0	0	0	0	0	0	0	0	0	0	0	0	0
124	325.0980225	2.28	0	0	0	0	163.5357771	225.5379536	0	0	0	0	0	0	0	0	0	0	0	0	0	0	0	0	0	0	0	0	0	0	0	0	0	0	0	0	0	0	0	0	0	0	0	0	0	0	0	0	0
125	335.8875834	6.43271	0	0	0	0	163.2566102	666.7109951	0	0	0	0	0	0	0	0	0	0	0	0	0	0	0	0	0	0	0	0	0	0	0	0	0	0	0	0	0	0	0	0	0	0	0	0	0	0	0	0	0
126	391.2151852	11.8431875	0	0	0	0	162.0025998	224.0972621	0	0	0	0	0	0	0	0	0	0	0	0	262.2657012	846.1753969	0	0	0	0	0	0	0	0	0	0	0	0	0	0	0	0	159.8168918	111.0959727	0	0	157.208323	109.809703	0	0	0	0	0
127	216.859581	9.94422	0	0	0	0	161.0117435	768.7326482	0	0	0	0	0	0	0	0	0	0	0	0	0	0	0	0	0	0	0	0	0	0	0	0	0	0	0	0	0	0	0	0	0	0	0	0	0	0	0	0	0
128	216.8569183	10.096	0	0	0	0	160.070321	663.8008742	0	0	0	0	0	0	0	0	0	0	0	0	0	0	0	0	0	0	0	0	0	0	0	0	0	0	0	0	0	0	0	0	0	0	0	0	0	0	0	0	0
129	427.1861267	2.2313	0	0	0	0	159.2924529	113.9051804	0	0	0	0	0	0	0	0	0	0	0	0	0	0	0	0	0	0	0	0	0	0	0	0	0	0	0	0	0	0	0	0	0	0	0	0	0	0	0	0	0
130	318.982666	14.3122	0	0	0	0	159.226431	324.9526654	0	0	0	0	0	0	0	0	0	0	0	0	0	0	0	0	0	0	0	0	0	0	0	0	0	0	0	0	0	0	0	0	0	0	0	0	0	0	0	0	0
131	362.9767609	5.09477	0	0	0	0	158.4492794	977.5891112	0	0	0	0	0	0	0	0	0	0	0	0	0	0	0	0	0	0	0	0	0	0	0	0	0	0	0	0	0	0	0	0	0	0	0	0	0	0	0	0	0
132	265.1513062	11.8574	0	0	0	0	158.3546245	1103.005374	0	0	0	0	0	0	0	0	0	0	0	0	0	0	0	0	0	0	0	0	0	0	0	0	0	0	0	0	0	0	0	0	0	0	0	0	0	0	0	0	0
133	311.1740875	9.81548	0	0	0	0	156.598025	1188.657603	0	0	0	0	0	0	0	0	0	0	0	0	0	0	0	0	0	0	0	0	0	0	0	0	0	0	0	0	0	0	0	0	0	0	0	0	0	0	0	0	0
134	216.8574066	9.27545	0	0	0	0	156.5193571	436.8756589	0	0	0	0	0	0	0	0	0	0	0	0	0	0	0	0	0	0	0	0	0	0	0	0	0	0	0	0	0	0	0	0	0	0	0	0	0	0	0	0	0
135	727.2546997	2.17208	0	0	0	0	156.3461351	218.7110594	0	0	0	0	0	0	0	0	0	0	0	0	0	0	0	0	0	0	0	0	0	0	0	0	0	0	0	0	0	0	0	0	0	0	0	0	0	0	0	0	0
136	473.2901459	12.9538	0	0	0	0	155.9184101	320.2829753	0	0	0	0	0	0	0	0	0	0	0	0	0	0	0	0	0	0	0	0	0	0	0	0	0	0	0	0	0	0	0	0	0	0	0	0	0	0	0	0	0
137	326.1914825	14.8399	0	0	0	0	154.4957574	324.9543323	0	0	0	0	0	0	0	0	0	0	0	0	0	0	0	0	0	0	0	0	0	0	0	0	0	0	0	0	0	0	0	0	0	0	0	0	0	0	0	0	0
138	318.9811554	14.5588	0	0	0	0	154.0048563	538.4440439	0	0	0	0	0	0	0	0	0	0	0	0	0	0	0	0	0	0	0	0	0	0	0	0	0	0	0	0	0	0	0	0	0	0	0	0	0	0	0	0	0
139	427.1789907	2.132106667	0	0	0	0	152.6330118	107.3728041	0	0	0	0	0	0	0	0	0	0	0	0	0	0	0	0	0	0	0	0	0	0	0	0	0	0	0	0	0	0	0	0	0	0	0	0	0	0	0	0	0
140	385.8796539	7.66688	0	0	0	0	152.5265507	321.3132987	0	0	0	0	0	0	0	0	0	0	0	0	0	0	0	0	0	0	0	0	0	0	0	0	0	0	0	0	0	0	0	0	0	0	0	0	0	0	0	0	0
141	296.9741516	15.0513	0	0	0	0	152.254412	0	0	0	0	0	0	0	0	0	0	0	0	0	0	0	0	0	0	0	0	0	0	0	0	0	0	0	0	0	0	0	0	0	0	0	0	0	0	0	0	0	0
142	362.9747162	4.9757	0	0	0	0	151.9451708	111.1799445	0	0	0	0	0	0	0	0	0	0	0	0	0	0	0	0	0	0	0	0	0	0	0	0	0	0	0	0	0	0	0	0	0	0	0	0	0	0	0	0	0
143	483.2269897	14.0189	0	0	0	0	151.1909351	0	0	0	0	0	0	0	0	0	0	0	0	0	0	0	0	0	0	0	0	0	0	0	0	0	0	0	0	0	0	0	0	0	0	0	0	0	0	0	0	0	0
144	311.1803284	9.69835	0	0	0	0	151.0075978	0	0	0	0	0	0	0	0	0	0	0	0	0	0	0	0	0	0	0	0	0	0	0	0	0	0	0	0	0	0	0	0	0	0	0	0	0	0	0	0	0	0
145	296.9710846	15.0865	0	0	0	0	150.9211733	104.9888788	0	0	0	0	0	0	0	0	0	0	0	0	0	0	0	0	0	0	0	0	0	0	0	0	0	0	0	0	0	0	0	0	0	0	0	0	0	0	0	0	0
146	362.9777222	4.99922	0	0	0	0	150.0228203	0	0	0	0	0	0	0	0	0	0	0	0	0	0	0	0	0	0	0	0	0	0	0	0	0	0	0	0	0	0	0	0	0	0	0	0	0	0	0	0	0	0
147	296.9726181	8.085075	0	0	0	0	0	0	935.8981532	8487.933305	0	0	0	0	0	0	768.9655847	6828.578574	0	0	0	0	0	0	0	0	0	0	0	0	0	0	0	0	0	0	0	0	0	0	0	0	151.9431408	105.940134	160.717263	328.7437218	0	0	0
148	278.9275696	15.14982	0	0	0	0	0	0	595.9750003	14259.49418	0	0	0	0	0	0	0	0	0	0	0	0	198.2829522	2003.011778	0	0	0	0	0	0	0	0	0	0	0	0	0	0	0	0	0	0	0	0	0	0	0	0	0
149	462.8986359	8.08366	0	0	0	0	0	0	519.863586	4114.935345	0	0	0	0	0	0	389.4269529	2722.629902	0	0	0	0	0	0	0	0	0	0	0	0	0	0	151.2830742	0	0	0	0	0	0	0	0	0	0	0	0	0	0	0	0
150	723.5995789	14.00855	0	0	0	0	0	0	292.4319509	1090.398966	0	0	0	0	0	0	0	0	161.6830491	222.2438308	339.7374925	1234.965599	0	0	162.2305575	221.0910507	0	0	0	0	0	0	0	0	0	0	0	0	0	0	0	0	0	0	0	0	0	0	0
151	727.9602661	8.12227	0	0	0	0	0	0	278.1089802	894.1504166	0	0	0	0	0	0	0	0	0	0	0	0	0	0	0	0	0	0	0	0	0	0	0	0	0	0	0	0	0	0	0	0	0	0	0	0	0	0	0
152	232.9235535	14.67546667	0	0	0	0	0	0	268.5817393	10758.97118	0	0	0	0	0	0	0	0	0	0	0	0	0	0	0	0	0	0	0	0	0	0	0	0	0	0	0	0	0	0	0	0	0	0	0	0	0	0	0
153	356.9124603	14.6742	0	0	0	0	0	0	258.8516257	9369.514409	0	0	0	0	0	0	0	0	0	0	0	0	0	0	0	0	0	0	0	0	0	0	0	0	0	0	0	0	0	0	0	0	0	0	0	0	0	0	0
154	738.5010768	14.28802857	0	0	0	0	0	0	231.2142897	4306.962456	0	0	0	0	0	0	0	0	0	0	0	0	0	0	0	0	0	0	0	0	0	0	0	0	0	0	0	0	0	0	0	0	0	0	0	0	0	0	0
155	356.911087	15.0151	0	0	0	0	0	0	224.3625642	3401.890577	0	0	0	0	0	0	0	0	0	0	0	0	0	0	0	0	0	0	0	0	0	0	0	0	0	0	0	0	0	0	0	0	0	0	0	0	0	0	0
156	685.4916077	14.0249	0	0	0	0	0	0	209.3812124	1106.983839	178.850157	839.4787935	0	0	153.2027865	321.5924654	0	0	0	0	150.7772545	0	0	0	0	0	0	0	0	0	0	0	0	0	0	0	0	0	0	0	0	0	0	0	0	0	0	0	0
157	423.1898895	12.62498	0	0	0	0	0	0	203.7896993	541.7746376	172.5141689	352.7202303	175.591154	353.0095073	169.1342511	231.1378489	0	0	0	0	354.1249556	1281.737155	215.8761092	579.375196	262.976214	830.8526311	214.4994926	564.5342373	234.437419	764.6922586	0	0	188.1594607	376.7060865	223.6457669	585.1926033	222.0355257	714.7303413	223.4146345	721.3410517	0	0	256.3484612	946.4608569	173.4922285	243.2314727	209.0884431	543.6876966	214.5000403
158	218.9648018	14.033975	0	0	0	0	0	0	196.0206164	779.0146532	193.6835242	754.6464829	201.3264694	907.8775766	164.3520474	345.9116545	0	0	0	0	0	0	0	0	0	0	171.9502704	468.2618207	160.8408613	222.0521334	0	0	0	0	159.2083762	222.8689658	155.5645807	220.8882157	158.1932851	217.9328618	0	0	162.3614779	336.1035307	167.8410756	452.8785331	0	0	178.9447645
159	294.8339996	13.369	0	0	0	0	0	0	189.0554276	1349.667431	0	0	0	0	0	0	0	0	0	0	0	0	0	0	0	0	0	0	0	0	0	0	0	0	0	0	0	0	0	0	0	0	0	0	0	0	0	0	0
160	216.8574219	13.9325	0	0	0	0	0	0	186.4917007	1293.779695	0	0	0	0	0	0	0	0	0	0	0	0	0	0	0	0	0	0	0	0	0	0	0	0	0	0	0	0	0	0	0	0	0	0	0	0	0	0	0
161	294.8369141	13.897	0	0	0	0	0	0	178.8245047	1428.855286	0	0	0	0	0	0	0	0	0	0	0	0	0	0	0	0	0	0	0	0	0	0	0	0	0	0	0	0	0	0	0	0	0	0	0	0	0	0	0
162	232.9250979	13.94444286	0	0	0	0	0	0	175.1652561	582.3384254	182.5071821	608.4250076	0	0	161.9896323	224.4484368	0	0	0	0	0	0	0	0	0	0	0	0	0	0	0	0	0	0	0	0	0	0	0	0	0	0	0	0	151.0218519	0	0	0	0
163	216.8562927	13.369	0	0	0	0	0	0	173.6546298	710.910737	0	0	0	0	0	0	0	0	0	0	0	0	0	0	0	0	0	0	0	0	0	0	0	0	0	0	0	0	0	0	0	0	0	0	0	0	0	0	0
164	296.9520009	14.11133333	0	0	0	0	0	0	173.5364149	4468.994843	159.1412166	443.9497761	170.4093568	4350.113304	0	0	0	0	0	0	0	0	0	0	0	0	0	0	0	0	0	0	0	0	0	0	0	0	0	0	0	0	0	0	0	0	0	0	0
165	216.8578796	14.8742	0	0	0	0	0	0	169.7702137	919.8080855	0	0	0	0	0	0	0	0	0	0	0	0	0	0	0	0	0	0	0	0	0	0	0	0	0	0	0	0	0	0	0	0	0	0	0	0	0	0	0
166	294.8340454	10.6832	0	0	0	0	0	0	165.2929816	678.4646089	0	0	0	0	0	0	0	0	0	0	0	0	0	0	0	0	0	0	0	0	0	0	0	0	0	0	0	0	0	0	0	0	0	0	0	0	0	0	0
167	294.8365021	11.7894	0	0	0	0	0	0	158.4154044	985.2608323	0	0	0	0	0	0	0	0	0	0	0	0	0	0	0	0	0	0	0	0	0	0	0	0	0	0	0	0	0	0	0	0	0	0	0	0	0	0	0
168	356.9148788	13.918325	0	0	0	0	0	0	157.0787119	220.1458989	166.8422452	348.400455	158.0509718	219.2303341	0	0	0	0	0	0	0	0	0	0	158.7977818	217.5652359	0	0	0	0	0	0	0	0	0	0	0	0	0	0	0	0	0	0	0	0	0	0	0
169	294.8360596	11.4363	0	0	0	0	0	0	156.6952143	655.1279365	0	0	0	0	0	0	0	0	0	0	0	0	0	0	0	0	0	0	0	0	0	0	0	0	0	0	0	0	0	0	0	0	0	0	0	0	0	0	0
170	294.8370667	13.6155	0	0	0	0	0	0	156.6758756	967.0220378	0	0	0	0	0	0	0	0	0	0	0	0	0	0	0	0	0	0	0	0	0	0	0	0	0	0	0	0	0	0	0	0	0	0	0	0	0	0	0
171	294.8358154	12.4572	0	0	0	0	0	0	156.2884731	531.0374882	0	0	0	0	0	0	0	0	0	0	0	0	0	0	0	0	0	0	0	0	0	0	0	0	0	0	0	0	0	0	0	0	0	0	0	0	0	0	0
172	294.8353271	11.6606	0	0	0	0	0	0	156.047473	220.1558732	0	0	0	0	0	0	0	0	0	0	0	0	0	0	0	0	0	0	0	0	0	0	0	0	0	0	0	0	0	0	0	0	0	0	0	0	0	0	0
173	294.8380432	14.3794	0	0	0	0	0	0	155.7676421	434.9598898	0	0	0	0	0	0	0	0	0	0	0	0	0	0	0	0	0	0	0	0	0	0	0	0	0	0	0	0	0	0	0	0	0	0	0	0	0	0	0
174	294.8358612	11.3066	0	0	0	0	0	0	155.653334	749.943846	0	0	0	0	0	0	0	0	0	0	0	0	0	0	0	0	0	0	0	0	0	0	0	0	0	0	0	0	0	0	0	0	0	0	0	0	0	0	0
175	294.8372498	10.9426	0	0	0	0	0	0	154.8000843	327.9409598	0	0	0	0	0	0	0	0	0	0	0	0	0	0	0	0	0	0	0	0	0	0	0	0	0	0	0	0	0	0	0	0	0	0	0	0	0	0	0
176	294.8334045	13.0515	0	0	0	0	0	0	154.3962868	322.8529316	0	0	0	0	0	0	0	0	0	0	0	0	0	0	0	0	0	0	0	0	0	0	0	0	0	0	0	0	0	0	0	0	0	0	0	0	0	0	0
177	294.8370972	14.5556	0	0	0	0	0	0	153.7319485	431.2706244	0	0	0	0	0	0	0	0	0	0	0	0	0	0	0	0	0	0	0	0	0	0	0	0	0	0	0	0	0	0	0	0	0	0	0	0	0	0	0
178	429.1995087	12.3063	0	0	0	0	0	0	153.4051355	103.7665167	0	0	0	0	0	0	0	0	0	0	0	0	0	0	0	0	0	0	0	0	0	0	0	0	0	0	0	0	0	0	0	0	0	0	0	0	0	0	0
179	294.8366394	11.0729	0	0	0	0	0	0	152.9487996	211.5465199	0	0	0	0	0	0	0	0	0	0	0	0	0	0	0	0	0	0	0	0	0	0	0	0	0	0	0	0	0	0	0	0	0	0	0	0	0	0	0
180	294.835968	10.0721	0	0	0	0	0	0	152.4262294	536.8371561	0	0	0	0	0	0	0	0	0	0	0	0	0	0	0	0	0	0	0	0	0	0	0	0	0	0	0	0	0	0	0	0	0	0	0	0	0	0	0
181	294.8301086	9.26447	0	0	0	0	0	0	151.9446501	214.4091649	0	0	0	0	0	0	0	0	0	0	0	0	0	0	0	0	0	0	0	0	0	0	0	0	0	0	0	0	0	0	0	0	0	0	0	0	0	0	0
182	294.8289185	11.0489	0	0	0	0	0	0	151.4854557	106.8387553	0	0	0	0	0	0	0	0	0	0	0	0	0	0	0	0	0	0	0	0	0	0	0	0	0	0	0	0	0	0	0	0	0	0	0	0	0	0	0
183	294.8350525	10.3309	0	0	0	0	0	0	150.6150005	0	0	0	0	0	0	0	0	0	0	0	0	0	0	0	0	0	0	0	0	0	0	0	0	0	0	0	0	0	0	0	0	0	0	0	0	0	0	0	0
184	294.8354187	12.671	0	0	0	0	0	0	150.3133208	0	0	0	0	0	0	0	0	0	0	0	0	0	0	0	0	0	0	0	0	0	0	0	0	0	0	0	0	0	0	0	0	0	0	0	0	0	0	0	0
185	294.8335571	10.907	0	0	0	0	0	0	150.2941101	0	0	0	0	0	0	0	0	0	0	0	0	0	0	0	0	0	0	0	0	0	0	0	0	0	0	0	0	0	0	0	0	0	0	0	0	0	0	0	0
186	335.892569	7.791756	0	0	0	0	0	0	150.2013379	0	160.2001603	664.5816205	0	0	0	0	0	0	152.5054351	216.9461456	151.9375222	328.0074139	0	0	158.1617854	886.45765	0	0	0	0	0	0	0	0	0	0	0	0	0	0	0	0	0	0	0	0	0	0	0
187	294.8434143	12.0478	0	0	0	0	0	0	150.0836438	0	0	0	0	0	0	0	0	0	0	0	0	0	0	0	0	0	0	0	0	0	0	0	0	0	0	0	0	0	0	0	0	0	0	0	0	0	0	0	0
188	294.8338928	12.7308	0	0	0	0	0	0	150.0694802	0	0	0	0	0	0	0	0	0	0	0	0	0	0	0	0	0	0	0	0	0	0	0	0	0	0	0	0	0	0	0	0	0	0	0	0	0	0	0	0
189	294.839325	13.5104	0	0	0	0	0	0	150.0433478	0	0	0	0	0	0	0	0	0	0	0	0	0	0	0	0	0	0	0	0	0	0	0	0	0	0	0	0	0	0	0	0	0	0	0	0	0	0	0	0
190	709.361645	9.773797692	0	0	0	0	0	0	0	0	85711.77865	489934.9591	102821.7291	644579.0988	90945.90061	516812.5671	77322.49439	412460.9038	0	0	0	0	0	0	4724.597602	22755.73775	348.4959362	1280.691167	644.599173	2820.615473	0	0	0	0	0	0	0	0	3084.406269	14767.89456	0	0	0	0	0	0	0	0	0
191	821.4490814	13.6108125	0	0	0	0	0	0	0	0	68710.80731	397663.0113	85780.14766	563490.6813	119481.5234	1095420.529	89598.55482	597201.7658	0	0	0	0	0	0	3447.728136	17775.11791	338.2446163	1372.132702	636.1348736	3016.075774	0	0	0	0	0	0	0	0	2836.425953	14156.26284	0	0	0	0	0	0	0	0	0
192	639.2861154	6.489854286	0	0	0	0	0	0	0	0	63970.61674	358584.1783	43486.93305	236157.9131	56912.29357	411956.3072	0	0	0	0	0	0	0	0	2438.710894	12526.92053	0	0	244.5715281	775.5584576	0	0	0	0	0	0	0	0	0	0	0	0	0	0	0	0	0	0	0
193	723.3657043	10.81662	0	0	0	0	0	0	0	0	47417.02682	254225.8897	53553.78049	441021.4615	60511.77835	498770.1195	65217.06083	362961.6152	0	0	0	0	0	0	0	0	0	0	0	0	0	0	0	0	0	0	0	0	0	0	0	0	0	0	0	0	0	0	0
194	807.4206924	13.0971	0	0	0	0	0	0	0	0	46352.42995	240344.7914	58424.5502	308993.9158	111849.6091	823576.1483	76194.95359	411824.4807	0	0	0	0	0	0	0	0	0	0	0	0	0	0	0	0	0	0	0	0	0	0	0	0	0	0	0	0	0	0	0
195	625.2707901	5.9873575	0	0	0	0	0	0	0	0	40351.03867	255344.8538	8438.875446	47476.474	52176.02095	412464.9712	0	0	0	0	0	0	0	0	783.1910793	3898.890454	0	0	0	0	0	0	0	0	0	0	0	0	345.7332738	1600.78571	0	0	0	0	0	0	0	0	0
196	793.4111633	12.19695	0	0	0	0	0	0	0	0	28738.39839	175248.6243	45252.39498	292162.9967	100828.1533	716861.5962	0	0	0	0	0	0	0	0	0	0	0	0	0	0	0	0	0	0	0	0	0	0	0	0	0	0	0	0	0	0	0	0	0
197	822.4660034	13.6126	0	0	0	0	0	0	0	0	27407.44783	172831.1879	0	0	0	0	0	0	0	0	0	0	0	0	0	0	0	0	0	0	0	0	0	0	0	0	0	0	0	0	0	0	0	0	0	0	0	0	0
198	723.3637619	10.594925	0	0	0	0	0	0	0	0	26636.04748	131684.5479	0	0	0	0	18927.33758	94108.66066	0	0	0	0	0	0	0	0	0	0	0	0	0	0	0	0	0	0	0	0	0	0	0	0	0	0	0	0	0	0	0
199	567.2225586	4.904132	0	0	0	0	0	0	0	0	24757.07963	121083.1528	8860.530588	40953.06215	6951.819146	32219.40311	0	0	0	0	0	0	0	0	389.5811332	1612.775592	0	0	0	0	0	0	0	0	0	0	0	0	0	0	0	0	0	0	0	0	0	0	0
200	779.3984985	11.59302	0	0	0	0	0	0	0	0	16984.82256	84434.93139	30730.13127	153279.3802	0	0	35589.8499	179367.2192	0	0	0	0	0	0	0	0	0	0	0	0	0	0	0	0	0	0	0	0	237.3833674	752.0525293	0	0	0	0	0	0	0	0	0
201	695.3479614	9.1969225	0	0	0	0	0	0	0	0	14627.59436	72904.42633	21376.70133	119050.3305	23942.94403	121130.7667	0	0	0	0	0	0	0	0	172.9286068	234.9632263	0	0	0	0	0	0	0	0	0	0	0	0	0	0	0	0	0	0	0	0	0	0	0
202	681.3267761	8.303674	0	0	0	0	0	0	0	0	11918.17462	56745.98548	16714.432	80987.20917	14361.66462	68262.20656	0	0	0	0	0	0	0	0	0	0	0	0	0	0	0	0	0	0	0	0	0	0	0	0	0	0	0	0	0	0	0	0	0
203	751.4011902	12.27706	0	0	0	0	0	0	0	0	11615.25182	57434.31974	11133.32243	46350.35069	10050.99261	47760.0809	0	0	0	0	0	0	0	0	0	0	0	0	0	0	0	0	0	0	0	0	0	0	0	0	0	0	0	0	0	0	0	0	0
204	739.3832764	11.43934	0	0	0	0	0	0	0	0	9494.694766	71066.80285	9898.515639	89775.53523	10115.3283	77796.3781	0	0	0	0	0	0	0	0	0	0	0	0	0	0	0	0	0	0	0	0	0	0	0	0	0	0	0	0	0	0	0	0	0
205	737.38001	10.98576667	0	0	0	0	0	0	0	0	9079.496396	96471.51205	0	0	30293.49551	349021.9047	6027.514146	28398.24675	0	0	0	0	0	0	0	0	0	0	0	0	0	0	0	0	0	0	0	0	0	0	0	0	0	0	0	0	0	0	0
206	869.4257965	4.591145	0	0	0	0	0	0	0	0	8165.755953	37363.18663	1489.573736	6525.816042	1799.598828	7855.02832	0	0	0	0	0	0	0	0	0	0	0	0	0	0	0	0	0	0	0	0	0	0	679.8457744	2671.708765	0	0	0	0	0	0	0	0	0
207	823.440033	13.61745	0	0	0	0	0	0	0	0	7778.54905	47775.70727	9536.457274	60299.13187	0	0	0	0	0	0	0	0	0	0	0	0	0	0	0	0	0	0	0	0	0	0	0	0	293.9322902	922.9136075	0	0	0	0	0	0	0	0	0
208	359.0774933	5.7545	0	0	0	0	0	0	0	0	7117.693246	32537.89997	957.4577457	4169.79646	8479.478056	38684.37111	0	0	0	0	0	0	0	0	0	0	0	0	0	0	0	0	0	0	0	0	0	0	0	0	0	0	0	0	0	0	0	0	269.372213
209	838.4325562	13.6126	0	0	0	0	0	0	0	0	6632.455604	48650.54105	0	0	0	0	0	0	0	0	0	0	0	0	0	0	0	0	0	0	0	0	0	0	0	0	0	0	0	0	0	0	0	0	0	0	0	0	0
210	824.4156545	13.09528333	0	0	0	0	0	0	0	0	6510.621516	36953.74654	4268.782583	25330.12542	0	0	0	0	0	0	0	0	0	0	0	0	0	0	0	0	0	0	0	0	0	0	0	0	0	0	0	0	0	0	0	0	0	0	0
211	810.4011027	12.19156667	0	0	0	0	0	0	0	0	5681.381503	34287.11977	3866.066415	26516.40381	6050.238479	60809.30703	0	0	0	0	0	0	0	0	0	0	0	0	0	0	0	0	0	0	0	0	0	0	0	0	0	0	0	0	0	0	0	0	0
212	879.3576355	13.0952	0	0	0	0	0	0	0	0	4930.709105	27325.97205	6035.620715	34914.14844	0	0	0	0	0	0	0	0	0	0	0	0	0	0	0	0	0	0	0	0	0	0	0	0	0	0	0	0	0	0	0	0	0	0	0
213	807.426239	12.91426667	0	0	0	0	0	0	0	0	4820.605516	24245.70761	4755.078298	23640.85442	0	0	6626.01401	33165.98643	0	0	0	0	0	0	0	0	0	0	0	0	0	0	0	0	0	0	0	0	0	0	0	0	0	0	0	0	0	0	0
214	565.2183634	5.07651	0	0	0	0	0	0	0	0	4785.959491	22495.50938	594.5631257	2434.782479	2139.262186	9760.559936	0	0	0	0	0	0	0	0	0	0	0	0	0	0	0	0	0	0	0	0	0	0	0	0	0	0	0	0	0	0	0	0	0
215	765.4330521	13.06935	0	0	0	0	0	0	0	0	4727.256208	23739.11305	6414.148233	33442.67497	2056.008465	10491.07111	0	0	0	0	0	0	0	0	0	0	0	0	0	0	0	0	0	0	0	0	0	0	0	0	0	0	0	0	0	0	0	0	0
216	726.363327	9.770976667	0	0	0	0	0	0	0	0	4379.028586	26566.91291	0	0	1972.341284	13374.78624	986.1899156	6022.603533	0	0	0	0	0	0	243.244612	771.1935951	0	0	0	0	0	0	0	0	0	0	0	0	175.5989941	356.8052481	0	0	0	0	0	0	0	0	0
217	865.3527832	12.19543333	0	0	0	0	0	0	0	0	4206.717577	24188.13722	5997.849159	40601.37584	6018.578466	61280.10846	0	0	0	0	0	0	0	0	0	0	0	0	0	0	0	0	0	0	0	0	0	0	0	0	0	0	0	0	0	0	0	0	0
218	796.3979416	11.598	0	0	0	0	0	0	0	0	3940.563492	19187.71379	3303.17888	16735.33495	5858.81266	37186.43781	0	0	0	0	0	0	0	0	0	0	0	0	0	0	0	0	0	0	0	0	0	0	0	0	0	0	0	0	0	0	0	0	0
219	740.3734945	10.81766667	0	0	0	0	0	0	0	0	3880.449674	20362.19167	2565.746557	14615.85069	0	0	1001.766041	6341.860054	0	0	0	0	0	0	0	0	0	0	0	0	0	0	0	0	0	0	0	0	0	0	0	0	0	0	0	0	0	0	0
220	737.3944283	10.805025	0	0	0	0	0	0	0	0	3680.693649	18184.75879	6751.36379	38553.80993	27391.19602	148507.2795	995.2408711	5457.682293	0	0	0	0	0	0	278.5994655	1046.143678	0	0	0	0	0	0	0	0	0	0	0	0	253.1417088	806.8036676	0	0	0	0	0	0	0	0	0
221	893.3816071	13.631	0	0	0	0	0	0	0	0	3659.059277	18764.10588	0	0	0	0	5496.732927	56931.52291	0	0	0	0	0	0	0	0	0	0	0	0	0	0	0	0	0	0	0	0	0	0	0	0	0	0	0	0	0	0	0
222	754.3977356	11.4993	0	0	0	0	0	0	0	0	3576.422162	31264.58526	0	0	2570.135102	18616.10625	0	0	0	0	0	0	0	0	0	0	0	0	0	0	0	0	0	0	0	0	0	0	0	0	0	0	0	0	0	0	0	0	0
223	738.3855591	11.179	0	0	0	0	0	0	0	0	3514.420869	21051.9594	0	0	9358.357886	75034.043	0	0	0	0	0	0	0	0	0	0	0	0	0	0	0	0	0	0	0	0	0	0	0	0	0	0	0	0	0	0	0	0	0
224	793.4255066	12.5376	0	0	0	0	0	0	0	0	3322.920735	16536.68815	0	0	0	0	0	0	0	0	0	0	0	0	0	0	0	0	0	0	0	0	0	0	0	0	0	0	0	0	0	0	0	0	0	0	0	0	0
225	795.318161	10.81875	0	0	0	0	0	0	0	0	3305.128276	18029.93296	4125.093006	24811.94464	0	0	0	0	0	0	0	0	0	0	0	0	0	0	0	0	0	0	0	0	0	0	0	0	0	0	0	0	0	0	0	0	0	0	0
226	740.3817749	10.58463333	0	0	0	0	0	0	0	0	2809.609603	13383.83523	1204.804557	5728.319545	0	0	706.7921885	3010.813883	0	0	0	0	0	0	0	0	0	0	0	0	0	0	0	0	0	0	0	0	0	0	0	0	0	0	0	0	0	0	0
227	851.3369446	11.60116667	0	0	0	0	0	0	0	0	2714.86075	13299.00592	4661.161295	24106.91869	6359.652279	38708.71069	0	0	0	0	0	0	0	0	0	0	0	0	0	0	0	0	0	0	0	0	0	0	0	0	0	0	0	0	0	0	0	0	0
228	751.4196777	12.03503333	0	0	0	0	0	0	0	0	2638.56546	13488.69891	5542.058441	27806.16882	2223.17704	12772.7429	0	0	0	0	0	0	0	0	0	0	0	0	0	0	0	0	0	0	0	0	0	0	0	0	0	0	0	0	0	0	0	0	0
229	609.1530813	2.526565	0	0	0	0	0	0	0	0	2596.415592	12259.34307	321.2910218	1327.788893	0	0	0	0	166.1670214	231.014727	0	0	0	0	0	0	0	0	0	0	0	0	0	0	0	0	0	0	0	0	0	0	0	0	0	0	0	0	0
230	795.3133443	10.5946	0	0	0	0	0	0	0	0	2588.437668	12592.17644	3438.646645	16698.46885	3318.976496	16216.04434	0	0	0	0	0	0	0	0	0	0	0	0	0	0	0	0	0	0	0	0	0	0	0	0	0	0	0	0	0	0	0	0	0
231	893.3744812	13.5697	0	0	0	0	0	0	0	0	2552.602292	5589.624585	0	0	0	0	0	0	0	0	0	0	0	0	0	0	0	0	0	0	607.4210757	2882.959926	0	0	0	0	0	0	0	0	0	0	0	0	0	0	0	0	0
232	781.3062744	9.770446	0	0	0	0	0	0	0	0	2540.119211	19610.23132	0	0	3164.174617	23730.67032	0	0	0	0	0	0	0	0	331.2891077	1348.361859	0	0	0	0	0	0	0	0	0	0	0	0	202.1169956	537.9429399	0	0	0	0	0	0	0	0	0
233	737.9501866	11.44294286	0	0	0	0	0	0	0	0	2029.657367	7886.06154	2398.559297	11964.47164	2475.428457	13198.81838	1650.777644	5875.132716	0	0	0	0	0	0	0	0	0	0	0	0	0	0	0	0	0	0	0	0	0	0	0	0	0	0	0	0	0	0	0
234	809.3340454	11.50763333	0	0	0	0	0	0	0	0	1965.04944	13918.396	0	0	2871.088986	21154.25034	0	0	0	0	0	0	0	0	0	0	0	0	0	0	0	0	0	0	0	0	0	0	0	0	0	0	0	0	0	0	0	0	0
235	709.3607134	9.211512857	0	0	0	0	0	0	0	0	1938.786024	8991.556355	3384.16516	17664.79857	16997.14893	82569.7265	0	0	0	0	0	0	0	0	0	0	0	0	0	0	0	0	0	0	0	0	0	0	0	0	0	0	0	0	166.8270162	233.0447933	0	0	472.304629
236	711.2315267	6.48047	0	0	0	0	0	0	0	0	1928.882944	11694.18854	2132.292838	11524.55125	1931.175651	17579.33952	0	0	0	0	0	0	0	0	0	0	0	0	0	0	0	0	0	0	0	0	0	0	0	0	0	0	0	0	0	0	0	0	0
237	709.3728333	9.476375	0	0	0	0	0	0	0	0	1899.687049	13301.69917	0	0	0	0	0	0	0	0	0	0	0	0	0	0	0	0	0	0	0	0	0	0	0	0	0	0	0	0	0	0	0	0	0	0	0	0	0
238	653.3128764	6.98257	0	0	0	0	0	0	0	0	1863.834315	17279.33964	2138.18696	14658.64845	3522.524622	26691.29561	0	0	0	0	0	0	0	0	0	0	0	0	0	0	0	0	0	0	0	0	0	0	0	0	0	0	0	0	0	0	0	0	0
239	611.2631836	5.50161	0	0	0	0	0	0	0	0	1853.52975	8659.805326	0	0	6295.406684	29307.36528	0	0	0	0	0	0	0	0	0	0	0	0	0	0	0	0	0	0	0	0	0	0	0	0	0	0	0	0	0	0	0	0	0
240	656.2881165	6.4839375	0	0	0	0	0	0	0	0	1598.27227	9191.077943	1014.78625	5220.175832	1254.425117	10193.92293	0	0	0	0	0	0	0	0	0	0	0	0	0	0	0	0	0	0	0	0	0	0	0	0	0	0	0	0	0	0	0	0	0
241	697.2126312	5.983115	0	0	0	0	0	0	0	0	1572.332925	10374.49438	450.6881669	2098.136388	0	0	0	0	0	0	0	0	0	0	0	0	0	0	0	0	0	0	0	0	0	0	0	0	0	0	0	0	0	0	0	0	0	0	0
242	318.9839859	8.01573	0	0	0	0	0	0	0	0	1537.939589	13858.23459	0	0	1417.376561	13602.96401	0	0	0	0	0	0	0	0	1380.463679	11651.33612	0	0	0	0	0	0	0	0	0	0	0	0	0	0	0	0	0	0	0	0	330.9633051	1605.947397	0
243	794.4057007	12.54635	0	0	0	0	0	0	0	0	1390.06405	5040.254265	0	0	0	0	0	0	0	0	0	0	0	0	0	0	0	0	0	0	0	0	0	0	0	0	0	0	0	0	0	0	0	0	0	0	0	0	0
244	642.2687683	5.983115	0	0	0	0	0	0	0	0	1374.140591	8336.166128	169.0392037	230.1281154	0	0	0	0	0	0	0	0	0	0	0	0	0	0	0	0	0	0	0	0	0	0	0	0	0	0	0	0	0	0	0	0	0	0	0
245	723.3816427	10.3779	0	0	0	0	0	0	0	0	1373.456702	10713.44433	7021.642652	37120.81663	7060.440291	37205.36752	0	0	0	0	0	0	0	0	0	0	0	0	0	0	0	0	0	0	0	0	0	0	0	0	0	0	0	0	0	0	0	0	0
246	753.4020386	8.9854525	0	0	0	0	0	0	0	0	1253.136355	6056.61232	2198.157075	10660.40772	1248.371273	6045.395198	0	0	0	0	0	0	0	0	0	0	0	0	0	0	0	0	0	0	0	0	0	0	0	0	0	0	0	0	0	0	0	0	0
247	723.3538005	7.22069	0	0	0	0	0	0	0	0	1170.891892	5801.186592	541.129311	2559.113056	1206.635394	5786.638104	0	0	0	0	0	0	0	0	0	0	0	0	0	0	0	0	0	0	0	0	0	0	0	0	0	0	0	0	0	0	0	0	0
248	835.4828593	14.23916667	0	0	0	0	0	0	0	0	1160.586454	9023.329079	1298.39184	10981.15865	7305.669686	68096.55774	0	0	0	0	0	0	0	0	0	0	0	0	0	0	0	0	0	0	0	0	0	0	0	0	0	0	0	0	0	0	0	0	0
249	726.9603577	8.015683333	0	0	0	0	0	0	0	0	1157.355906	6611.042402	0	0	1040.088783	6255.43451	0	0	0	0	0	0	0	0	921.2259432	5082.230643	0	0	0	0	0	0	0	0	0	0	0	0	0	0	0	0	0	0	0	0	0	0	0
250	767.2913005	9.192193333	0	0	0	0	0	0	0	0	1094.24294	5271.737848	1962.990922	9411.339523	1202.324349	6160.007656	0	0	0	0	0	0	0	0	0	0	0	0	0	0	0	0	0	0	0	0	0	0	0	0	0	0	0	0	0	0	0	0	0
251	408.9808044	8.015683333	0	0	0	0	0	0	0	0	1091.933759	9043.287762	0	0	1045.807884	8816.441211	0	0	0	0	0	0	0	0	992.7030191	7831.418224	0	0	0	0	0	0	0	0	0	0	0	0	0	0	0	0	0	0	0	0	0	0	0
252	329.0643524	5.086527	0	0	0	0	0	0	0	0	1032.177013	4402.6356	296.8369062	965.9375286	827.2097872	3371.612775	0	0	0	0	0	0	0	0	0	0	0	0	0	0	0	0	0	0	0	0	0	0	0	0	0	0	0	0	0	0	0	0	0
253	768.4135513	12.271475	0	0	0	0	0	0	0	0	1029.276332	4684.324327	471.4223931	1897.270325	358.2481094	1427.372309	246.3234618	773.4481668	0	0	0	0	0	0	0	0	0	0	0	0	0	0	0	0	0	0	0	0	0	0	0	0	0	0	0	0	0	0	0
254	639.2951813	6.330285	0	0	0	0	0	0	0	0	1016.712025	3826.816519	699.0499835	2239.761221	0	0	0	0	0	0	0	0	0	0	0	0	0	0	0	0	0	0	0	0	0	0	0	0	0	0	0	0	0	0	0	0	0	0	0
255	363.9717102	8.015683333	0	0	0	0	0	0	0	0	979.8584757	8158.059673	0	0	1074.673407	8449.250567	0	0	0	0	0	0	0	0	994.2485215	6074.95434	0	0	0	0	0	0	0	0	0	0	0	0	0	0	0	0	0	0	0	0	0	0	0
256	794.4377136	12.3626	0	0	0	0	0	0	0	0	971.7521478	4447.992098	0	0	0	0	0	0	0	0	0	0	0	0	0	0	0	0	0	0	0	0	0	0	0	0	0	0	0	0	0	0	0	0	0	0	0	0	0
257	575.3499527	13.534825	0	0	0	0	0	0	0	0	970.3376233	4612.841954	12662.25198	68118.72098	884.1490304	3864.231153	0	0	0	0	0	0	0	0	0	0	0	0	0	0	0	0	0	0	0	0	0	0	320.6369093	1330.558258	0	0	0	0	0	0	0	0	0
258	712.3505859	9.196063333	0	0	0	0	0	0	0	0	931.2474837	4080.128361	1026.307241	4656.728692	1560.107257	7003.00333	0	0	0	0	0	0	0	0	0	0	0	0	0	0	0	0	0	0	0	0	0	0	0	0	0	0	0	0	0	0	0	0	0
259	824.4436493	12.91445	0	0	0	0	0	0	0	0	923.7365598	4302.596036	547.3010205	2453.936331	0	0	0	0	0	0	0	0	0	0	0	0	0	0	0	0	0	0	0	0	0	0	0	0	0	0	0	0	0	0	0	0	0	0	0
260	754.3991903	11.02073333	0	0	0	0	0	0	0	0	906.549301	3911.888552	1450.836092	8090.848692	0	0	185.6020817	377.5360495	0	0	0	0	0	0	0	0	0	0	0	0	0	0	0	0	0	0	0	0	0	0	0	0	0	0	0	0	0	0	0
261	625.2808024	5.843016667	0	0	0	0	0	0	0	0	904.1921843	3505.675674	162.9488987	229.4818666	0	0	0	0	0	0	0	0	0	0	0	0	0	0	0	0	0	0	0	0	0	0	0	0	0	0	0	0	0	0	0	0	0	0	0
262	737.4084473	13.6011	0	0	0	0	0	0	0	0	899.2066727	4921.949249	0	0	0	0	0	0	0	0	0	0	0	0	0	0	0	0	0	0	0	0	0	0	0	0	0	0	0	0	0	0	0	0	0	0	0	0	0
263	823.3557841	12.27686667	0	0	0	0	0	0	0	0	895.9979306	4122.404226	915.9659174	4227.021999	433.6427228	1731.173624	0	0	0	0	0	0	0	0	0	0	0	0	0	0	0	0	0	0	0	0	0	0	0	0	0	0	0	0	0	0	0	0	0
264	809.3286926	11.0294	0	0	0	0	0	0	0	0	885.4803885	3991.907471	5202.453488	27663.17035	3442.723387	39142.8798	616.3259179	2685.152815	0	0	0	0	0	0	0	0	0	0	0	0	0	0	0	0	0	0	0	0	0	0	0	0	0	0	0	0	0	0	0
265	803.4661407	12.9126	0	0	0	0	0	0	0	0	855.234394	3901.667559	0	0	292.8570808	1057.47253	0	0	0	0	0	0	0	0	0	0	0	0	0	0	0	0	0	0	0	0	0	0	0	0	0	0	0	0	0	0	0	0	0
266	753.2791951	8.302473333	0	0	0	0	0	0	0	0	854.7431828	3680.991735	1263.604372	5869.332512	993.6633039	4547.68328	0	0	0	0	0	0	0	0	0	0	0	0	0	0	0	0	0	0	0	0	0	0	0	0	0	0	0	0	0	0	0	0	0
267	343.0863129	6.760744	0	0	0	0	0	0	0	0	817.532049	3291.962611	374.2347359	1522.20918	1339.412488	6204.864214	0	0	0	0	0	0	0	0	0	0	0	0	0	0	0	0	0	0	0	0	0	0	0	0	0	0	0	0	0	0	0	0	300.2591856
268	894.3966064	13.6828	0	0	0	0	0	0	0	0	815.4711376	735.2186017	0	0	0	0	0	0	0	0	0	0	0	0	0	0	0	0	0	0	0	0	0	0	0	0	0	0	0	0	0	0	0	0	0	0	0	0	0
269	817.4766235	13.5664	0	0	0	0	0	0	0	0	806.8178156	3668.517138	0	0	0	0	0	0	0	0	0	0	0	0	0	0	0	0	0	0	0	0	0	0	0	0	0	0	0	0	0	0	0	0	0	0	0	0	0
270	765.4025269	10.66976667	0	0	0	0	0	0	0	0	786.9234254	4154.554445	1368.616525	8015.236048	0	0	1520.697562	8911.514953	0	0	0	0	0	0	0	0	0	0	0	0	0	0	0	0	0	0	0	0	0	0	0	0	0	0	0	0	0	0	0
271	809.3380432	11.5516	0	0	0	0	0	0	0	0	782.587043	2396.186045	0	0	0	0	0	0	0	0	0	0	0	0	0	0	0	0	0	0	0	0	0	0	0	0	0	0	0	0	0	0	0	0	0	0	0	0	0
272	821.4694824	13.9989	0	0	0	0	0	0	0	0	774.1980885	2444.421514	0	0	0	0	0	0	0	0	0	0	0	0	0	0	0	0	0	0	0	0	0	0	0	0	0	0	0	0	0	0	0	0	0	0	0	0	0
273	765.4002991	10.987725	0	0	0	0	0	0	0	0	709.7495072	3140.372826	1206.803526	5572.862847	5457.101925	25836.92067	3048.619664	14581.88531	0	0	0	0	0	0	0	0	0	0	0	0	0	0	0	0	0	0	0	0	0	0	0	0	0	0	0	0	0	0	0
274	345.066803	4.325846667	0	0	0	0	0	0	0	0	709.7159368	2810.708756	0	0	609.6032993	2463.621881	0	0	0	0	0	0	0	0	0	0	0	0	0	0	0	0	0	0	0	0	0	0	0	0	0	0	0	0	0	0	0	0	0
275	779.4597778	13.8467	0	0	0	0	0	0	0	0	697.3784105	3290.44851	0	0	0	0	0	0	0	0	0	0	0	0	0	0	0	0	0	0	0	0	0	0	0	0	0	0	0	0	0	0	0	0	0	0	0	0	0
276	629.2694092	6.480426667	0	0	0	0	0	0	0	0	689.3501546	3929.84895	632.2772193	3311.619424	608.6020523	4617.817012	0	0	0	0	0	0	0	0	0	0	0	0	0	0	0	0	0	0	0	0	0	0	0	0	0	0	0	0	0	0	0	0	0
277	754.3968735	11.169975	0	0	0	0	0	0	0	0	678.3797981	3055.096	302.5506649	940.5104031	2403.044317	27245.88686	516.9761481	2383.239507	0	0	0	0	0	0	0	0	0	0	0	0	0	0	0	0	0	0	0	0	0	0	0	0	0	0	0	0	0	0	0
278	315.0565674	4.28705	0	0	0	0	0	0	0	0	675.8361156	2788.473527	0	0	557.7196618	2248.857429	0	0	0	0	0	0	0	0	0	0	0	0	0	0	0	0	0	0	0	0	0	0	0	0	0	0	0	0	0	0	0	0	0
279	879.3770294	12.91445	0	0	0	0	0	0	0	0	674.5604119	3152.622258	824.7570034	3836.213758	0	0	0	0	0	0	0	0	0	0	0	0	0	0	0	0	0	0	0	0	0	0	0	0	0	0	0	0	0	0	0	0	0	0	0
280	709.3366597	7.974213333	0	0	0	0	0	0	0	0	669.6584234	3900.692426	421.2514776	2185.193854	748.8705432	5151.600219	0	0	0	0	0	0	0	0	0	0	0	0	0	0	0	0	0	0	0	0	0	0	0	0	0	0	0	0	0	0	0	0	0
281	809.3358002	11.16735	0	0	0	0	0	0	0	0	657.1060418	3233.582044	0	0	0	0	1503.092243	9068.547629	0	0	0	0	0	0	0	0	0	0	0	0	0	0	0	0	0	0	0	0	0	0	0	0	0	0	0	0	0	0	0
282	810.3356425	11.38066667	0	0	0	0	0	0	0	0	656.5883424	2864.963645	0	0	667.5501918	2636.723684	0	0	0	0	0	0	0	0	0	0	0	0	0	0	0	0	0	0	0	0	0	0	0	0	0	0	0	0	0	0	0	0	0
283	463.0821173	2.665881818	0	0	0	0	0	0	0	0	646.8584899	2839.839415	0	0	0	0	0	0	0	0	0	0	0	0	0	0	0	0	0	0	0	0	0	0	0	0	0	0	0	0	0	0	0	0	0	0	0	0	0
284	343.0884196	5.92083	0	0	0	0	0	0	0	0	638.885879	2600.710469	167.1157316	232.5246904	598.5699644	2355.162655	0	0	0	0	0	0	0	0	0	0	0	0	0	0	0	0	0	0	0	0	0	0	0	0	0	0	0	0	0	0	0	0	0
285	735.3893084	10.94851429	0	0	0	0	0	0	0	0	635.8811044	2788.997692	1804.290127	8623.989062	476.7135428	2071.738623	716.8206362	3140.909089	0	0	0	0	0	0	0	0	0	0	0	0	0	0	0	0	0	0	0	0	0	0	0	0	0	0	0	0	0	0	0
286	653.3490819	11.43792857	0	0	0	0	0	0	0	0	631.6800446	3189.186474	728.706359	4114.658053	644.8418744	3313.576754	552.6868151	2570.459862	0	0	0	0	0	0	0	0	0	0	0	0	0	0	0	0	0	0	0	0	0	0	0	0	0	0	0	0	0	0	0
287	723.3553467	8.816016667	0	0	0	0	0	0	0	0	631.6149151	3497.801516	2484.236938	15806.62805	1190.507562	7692.925258	0	0	0	0	0	0	0	0	0	0	0	0	0	0	0	0	0	0	0	0	0	0	0	0	0	0	0	0	0	0	0	0	0
288	375.1670837	13.54391667	0	0	0	0	0	0	0	0	625.2263956	2724.811637	13471.98701	68324.64731	528.0859055	2305.095279	0	0	0	0	0	0	0	0	0	0	0	0	0	0	0	0	0	0	0	0	0	0	209.0968977	674.1853056	0	0	0	0	0	0	0	0	0
289	373.0981293	6.21479	0	0	0	0	0	0	0	0	625.0378161	2543.451595	214.6239475	568.4428002	659.5839979	2599.870827	0	0	0	0	0	0	0	0	0	0	0	0	0	0	0	0	0	0	0	0	0	0	0	0	0	0	0	0	0	0	0	0	0
290	615.2543488	5.983115	0	0	0	0	0	0	0	0	614.3154135	3886.806732	150.0667581	0	0	0	0	0	0	0	0	0	0	0	0	0	0	0	0	0	0	0	0	0	0	0	0	0	0	0	0	0	0	0	0	0	0	0	0
291	359.0797058	5.028806	0	0	0	0	0	0	0	0	613.3069395	2528.611276	389.4844209	1430.076326	715.8480291	3086.142552	0	0	0	0	0	0	0	0	0	0	0	0	0	0	0	0	0	0	0	0	0	0	0	0	0	0	0	0	159.6218092	115.4745821	0	0	0
292	575.3476868	13.3692	0	0	0	0	0	0	0	0	610.0088418	2631.693822	9872.989443	49390.85908	576.1714021	2528.293925	158.6288854	106.6343542	0	0	0	0	0	0	172.3528346	348.7355051	0	0	0	0	0	0	0	0	0	0	0	0	164.9679223	229.2859465	0	0	0	0	0	0	0	0	0
293	653.3463847	8.411076667	0	0	0	0	0	0	0	0	608.8291334	2650.590204	0	0	2799.961456	13219.38937	0	0	0	0	0	0	0	0	0	0	0	0	0	0	0	0	0	0	0	0	0	0	0	0	0	0	0	0	0	0	0	0	0
294	867.3792114	12.174	0	0	0	0	0	0	0	0	605.4671413	1200.842117	0	0	0	0	0	0	0	0	0	0	0	0	0	0	0	0	0	0	0	0	0	0	0	0	0	0	0	0	0	0	0	0	0	0	0	0	0
295	555.2365417	3.59569	0	0	0	0	0	0	0	0	591.4675762	2764.634549	324.0026398	1335.896478	0	0	0	0	0	0	0	0	0	0	0	0	0	0	0	0	0	0	0	0	0	0	0	0	0	0	0	0	0	0	0	0	0	0	0
296	709.3767192	10.154	0	0	0	0	0	0	0	0	586.3884986	3750.4944	0	0	1402.690669	8269.889514	1278.605492	7215.126016	0	0	0	0	0	0	0	0	0	0	0	0	0	0	0	0	0	0	0	0	0	0	0	0	0	0	0	0	0	0	0
297	725.3738505	7.668293333	0	0	0	0	0	0	0	0	584.3405883	2754.895393	672.8167065	3365.811792	575.6971122	2756.997459	0	0	0	0	0	0	0	0	0	0	0	0	0	0	0	0	0	0	0	0	0	0	0	0	0	0	0	0	0	0	0	0	0
298	698.3358561	8.302473333	0	0	0	0	0	0	0	0	560.545701	2405.860024	522.6373748	2124.033637	535.5423216	2147.682161	0	0	0	0	0	0	0	0	0	0	0	0	0	0	0	0	0	0	0	0	0	0	0	0	0	0	0	0	0	0	0	0	0
299	667.3302307	7.813743333	0	0	0	0	0	0	0	0	560.2981033	2450.661382	495.1950479	2181.567496	1546.695149	7083.797588	0	0	0	0	0	0	0	0	0	0	0	0	0	0	0	0	0	0	0	0	0	0	0	0	0	0	0	0	0	0	0	0	0
300	296.9702621	8.001996	0	0	0	0	0	0	0	0	551.3603994	4102.685187	0	0	560.9928636	4482.779768	0	0	0	0	0	0	0	0	509.816956	3667.694174	0	0	0	0	0	0	0	0	0	0	0	0	0	0	0	0	0	0	0	0	170.3881388	474.4426148	0
301	767.4124603	13.0754	0	0	0	0	0	0	0	0	549.1717918	2188.330401	0	0	0	0	0	0	0	0	0	0	0	0	0	0	0	0	0	0	0	0	0	0	0	0	0	0	0	0	0	0	0	0	0	0	0	0	0
302	810.4100749	12.5428	0	0	0	0	0	0	0	0	531.5149274	2373.731415	1025.021769	5049.762072	4483.117895	22759.05908	0	0	0	0	0	0	0	0	0	0	0	0	0	0	0	0	0	0	0	0	0	0	0	0	0	0	0	0	0	0	0	0	0
303	853.3249817	11.5866	0	0	0	0	0	0	0	0	513.4345553	1588.890803	0	0	0	0	0	0	0	0	0	0	0	0	0	0	0	0	0	0	0	0	0	0	0	0	0	0	0	0	0	0	0	0	0	0	0	0	0
304	695.3615112	9.01891	0	0	0	0	0	0	0	0	507.0442855	3014.484635	0	0	1454.366106	7754.189136	0	0	0	0	0	0	0	0	0	0	0	0	0	0	0	0	0	0	0	0	0	0	0	0	0	0	0	0	0	0	0	0	0
305	583.2311096	3.92884	0	0	0	0	0	0	0	0	490.240639	2167.157942	0	0	383.0890303	1565.86367	0	0	0	0	0	0	0	0	0	0	0	0	0	0	0	0	0	0	0	0	0	0	0	0	0	0	0	0	0	0	0	0	0
306	723.3536987	8.537196667	0	0	0	0	0	0	0	0	489.531236	2756.231637	953.0014855	7890.141568	803.0432289	7623.494239	0	0	0	0	0	0	0	0	0	0	0	0	0	0	0	0	0	0	0	0	0	0	0	0	0	0	0	0	0	0	0	0	0
307	865.3618774	12.5428	0	0	0	0	0	0	0	0	471.6165023	2086.015078	1645.455069	7848.804226	4336.069035	22034.9015	0	0	0	0	0	0	0	0	0	0	0	0	0	0	0	0	0	0	0	0	0	0	0	0	0	0	0	0	0	0	0	0	0
308	278.9359792	14.6066	0	0	0	0	0	0	0	0	466.1346376	19382.82157	0	0	0	0	0	0	0	0	0	0	0	0	0	0	0	0	0	0	0	0	0	0	0	0	0	0	0	0	0	0	0	0	0	0	0	0	0
309	783.4040833	12.187	0	0	0	0	0	0	0	0	461.1637751	2241.125086	522.9000637	2962.56245	520.6585613	4132.880829	527.6008083	3189.09766	0	0	0	0	0	0	0	0	0	0	0	0	0	0	0	0	0	0	0	0	0	0	0	0	0	0	0	0	0	0	0
310	797.4219971	13.0952	0	0	0	0	0	0	0	0	458.0045029	2355.528982	471.8544376	2505.853215	0	0	0	0	0	0	0	0	0	0	0	0	0	0	0	0	0	0	0	0	0	0	0	0	0	0	0	0	0	0	0	0	0	0	0
311	581.2174988	5.6881	0	0	0	0	0	0	0	0	457.6859657	2028.80293	165.0733863	229.3544745	0	0	0	0	0	0	0	0	0	0	0	0	0	0	0	0	0	0	0	0	0	0	0	0	0	0	0	0	0	0	0	0	0	0	0
312	811.4355062	13.61056667	0	0	0	0	0	0	0	0	453.7033977	3161.641864	448.9949849	3437.488646	0	0	403.9712366	3339.233466	0	0	0	0	0	0	0	0	0	0	0	0	0	0	0	0	0	0	0	0	0	0	0	0	0	0	0	0	0	0	0
313	422.0798187	5.754845	0	0	0	0	0	0	0	0	451.2445702	1829.896321	0	0	425.6356564	1558.578127	0	0	0	0	0	0	0	0	0	0	0	0	0	0	0	0	0	0	0	0	0	0	0	0	0	0	0	0	0	0	0	0	0
314	895.2944946	5.08324	0	0	0	0	0	0	0	0	447.5621518	1597.197344	0	0	240.5283974	772.2112286	0	0	0	0	0	0	0	0	0	0	0	0	0	0	0	0	0	0	0	0	0	0	0	0	0	0	0	0	0	0	0	0	0
315	194.9106216	13.45688333	0	0	0	0	0	0	0	0	444.2169454	8471.246876	0	0	444.7811356	7545.514979	0	0	0	0	0	0	0	0	0	0	0	0	0	0	0	0	0	0	0	0	0	0	0	0	0	0	0	0	0	0	0	0	0
316	751.3845139	10.0573	0	0	0	0	0	0	0	0	442.359729	1796.583688	917.4041387	4239.683959	4403.812431	20596.68525	992.8258483	4589.903994	0	0	0	0	0	0	0	0	0	0	0	0	0	0	0	0	0	0	0	0	0	0	0	0	0	0	0	0	0	0	0
317	278.9336904	15.12568333	0	0	0	0	0	0	0	0	435.732316	11159.5101	0	0	0	0	595.534726	16024.22812	0	0	0	0	0	0	0	0	0	0	0	0	0	0	0	0	179.4287946	1627.809313	0	0	0	0	0	0	0	0	0	0	0	0	0
318	797.3032837	10.5799	0	0	0	0	0	0	0	0	425.5063782	1313.1657	0	0	0	0	0	0	0	0	0	0	0	0	0	0	0	0	0	0	0	0	0	0	0	0	0	0	0	0	0	0	0	0	0	0	0	0	0
319	699.3457031	9.77675	0	0	0	0	0	0	0	0	423.563027	2426.442265	343.2274174	2588.431312	417.0132037	2407.00618	385.0402586	1915.926319	0	0	0	0	0	0	0	0	0	0	0	0	0	0	0	0	0	0	0	0	0	0	0	0	0	0	0	0	0	0	0
320	807.4499512	13.2493	0	0	0	0	0	0	0	0	419.1891151	5475.680764	723.7566003	10921.80747	0	0	755.1672244	10910.40197	0	0	0	0	0	0	0	0	0	0	0	0	0	0	0	0	0	0	0	0	0	0	0	0	0	0	0	0	0	0	0
321	194.9089203	12.6204	0	0	0	0	0	0	0	0	411.7577135	16073.46491	0	0	0	0	0	0	0	0	0	0	0	0	0	0	0	0	0	0	0	0	0	0	0	0	0	0	0	0	0	0	0	0	0	0	0	0	0
322	194.9082336	6.06557	0	0	0	0	0	0	0	0	407.0129373	9581.770575	0	0	0	0	0	0	0	0	0	0	0	0	0	0	0	0	0	0	0	0	0	0	0	0	0	0	0	0	0	0	0	0	0	0	0	0	0
323	861.4169312	12.18743333	0	0	0	0	0	0	0	0	389.2076107	1927.556879	307.7043419	1580.09762	0	0	271.8552152	1319.537098	0	0	0	0	0	0	0	0	0	0	0	0	0	0	0	0	0	0	0	0	0	0	0	0	0	0	0	0	0	0	0
324	385.8806305	6.1481	0	0	0	0	0	0	0	0	386.2521921	9203.162245	0	0	0	0	0	0	0	0	0	0	0	0	0	0	0	0	0	0	0	0	0	0	0	0	0	0	0	0	0	0	0	0	0	0	0	0	0
325	815.4561005	12.62525	0	0	0	0	0	0	0	0	382.195528	1571.920333	0	0	255.4287665	918.9773594	0	0	0	0	0	0	0	0	0	0	0	0	0	0	0	0	0	0	0	0	0	0	0	0	0	0	0	0	0	0	0	0	0
326	899.4589742	9.866843333	0	0	0	0	0	0	0	0	379.8767956	1719.127839	12164.93324	70103.73708	247.9881738	920.5568758	0	0	0	0	0	0	0	0	0	0	0	0	0	0	0	0	0	0	0	0	0	0	0	0	0	0	0	0	0	0	0	0	0
327	655.1505127	2.470196	0	0	0	0	0	0	0	0	377.4013132	1545.825985	0	0	0	0	0	0	0	0	0	0	0	0	0	0	0	0	0	0	0	0	0	0	0	0	0	0	0	0	0	0	0	0	0	0	0	0	0
328	194.9112282	12.08615	0	0	0	0	0	0	0	0	370.1506723	11190.5817	0	0	0	0	0	0	0	0	0	0	0	0	0	0	0	0	0	0	0	0	0	0	0	0	0	0	0	0	0	0	0	0	0	0	0	0	0
329	194.9094315	11.236	0	0	0	0	0	0	0	0	366.2588121	9256.851567	0	0	0	0	0	0	0	0	0	0	0	0	0	0	0	0	0	0	0	0	0	0	0	0	0	0	0	0	0	0	0	0	0	0	0	0	0
330	639.2974345	5.81109	0	0	0	0	0	0	0	0	361.5278668	2343.180586	176.5928069	608.3992951	0	0	323.3627123	1698.98404	0	0	0	0	0	0	0	0	0	0	0	0	0	0	0	0	0	0	0	0	0	0	0	0	0	0	0	0	0	0	0
331	373.0999069	6.6558025	0	0	0	0	0	0	0	0	358.5989948	1470.635435	286.0285508	1046.356537	554.9316195	2286.303398	0	0	0	0	0	0	0	0	0	0	0	0	0	0	0	0	0	0	0	0	0	0	0	0	0	0	0	0	0	0	0	0	0
332	194.9090004	10.7091	0	0	0	0	0	0	0	0	356.3795776	3186.25472	0	0	0	0	408.9902386	19930.22167	0	0	0	0	0	0	0	0	0	0	0	0	0	0	0	0	0	0	0	0	0	0	0	0	0	0	0	0	0	0	0
333	783.2966309	9.816245	0	0	0	0	0	0	0	0	354.4757565	2656.716741	0	0	439.5799908	1300.105549	0	0	0	0	0	0	0	0	0	0	0	0	0	0	0	0	0	0	0	0	0	0	0	0	0	0	0	0	0	0	0	0	0
334	194.9088821	10.19075	0	0	0	0	0	0	0	0	351.2008509	13570.66094	0	0	0	0	0	0	0	0	0	0	0	0	0	0	0	0	0	0	0	0	0	0	0	0	0	0	0	0	0	0	0	0	0	0	0	0	0
335	375.1686325	13.36465	0	0	0	0	0	0	0	0	348.6793871	1266.160604	9615.58907	46415.86313	393.8791393	1611.211378	0	0	0	0	0	0	0	0	0	0	0	0	0	0	0	0	0	0	0	0	0	0	0	0	0	0	0	0	0	0	0	0	0
336	713.3648529	10.8238	0	0	0	0	0	0	0	0	340.009425	1520.786874	313.3763579	1581.7544	249.9950329	1312.349722	358.1018726	1895.622334	0	0	0	0	0	0	0	0	0	0	0	0	0	0	0	0	0	0	0	0	0	0	0	0	0	0	0	0	0	0	0
337	547.3073082	12.0405125	0	0	0	0	0	0	0	0	338.5401389	1366.749273	10031.75064	54769.97286	335.617706	1384.351598	0	0	0	0	0	0	0	0	0	0	0	0	0	0	0	0	0	0	0	0	816.3294102	4120.939613	0	0	0	0	0	0	0	0	0	0	0
338	639.2948608	6.629714	0	0	0	0	0	0	0	0	334.0834176	1070.855162	259.5672035	312.6302274	575.1037589	2013.45941	0	0	0	0	0	0	0	0	0	0	0	0	0	0	0	0	0	0	0	0	0	0	0	0	0	0	0	0	0	0	0	0	0
339	753.4033813	12.0333	0	0	0	0	0	0	0	0	328.6347793	1215.402675	0	0	0	0	0	0	0	0	0	0	0	0	0	0	0	0	0	0	0	0	0	0	0	0	0	0	0	0	0	0	0	0	0	0	0	0	0
340	791.3718872	10.5946	0	0	0	0	0	0	0	0	326.6320784	1334.812161	252.6039785	932.2720183	309.0007235	1279.795909	196.9372833	511.8257627	0	0	0	0	0	0	0	0	0	0	0	0	0	0	0	0	0	0	0	0	0	0	0	0	0	0	0	0	0	0	0
341	875.4322052	13.10105	0	0	0	0	0	0	0	0	326.5668549	1672.948565	174.6320141	593.1197514	0	0	0	0	0	0	0	0	0	0	0	0	0	0	0	0	0	0	0	0	0	0	0	0	0	0	0	0	0	0	0	0	0	0	0
342	723.3911947	13.09223333	0	0	0	0	0	0	0	0	323.6883293	1185.663327	465.1909498	2023.655011	2634.988806	12600.02891	0	0	0	0	0	0	0	0	0	0	0	0	0	0	0	0	0	0	0	0	0	0	0	0	0	0	0	0	0	0	0	0	0
343	809.3358663	10.80206667	0	0	0	0	0	0	0	0	319.4105715	1487.465352	541.2907365	3768.330374	0	0	193.3962196	638.0865686	0	0	0	0	0	0	0	0	0	0	0	0	0	0	0	0	0	0	0	0	0	0	0	0	0	0	0	0	0	0	0
344	727.3803101	11.49593333	0	0	0	0	0	0	0	0	318.0375746	2847.226308	325.6541966	3208.707453	329.5263094	2713.746449	0	0	0	0	0	0	0	0	0	0	0	0	0	0	0	0	0	0	0	0	0	0	0	0	0	0	0	0	0	0	0	0	0
345	838.4548645	13.7873	0	0	0	0	0	0	0	0	315.4008695	2470.371254	0	0	0	0	0	0	0	0	0	0	0	0	0	0	0	0	0	0	0	0	0	0	0	0	0	0	0	0	0	0	0	0	0	0	0	0	0
346	625.28125	5.583845	0	0	0	0	0	0	0	0	313.2141602	1492.316518	0	0	597.4312035	3030.873259	0	0	0	0	0	0	0	0	0	0	0	0	0	0	0	0	0	0	0	0	0	0	0	0	0	0	0	0	0	0	0	0	0
347	729.2864685	3.84737	0	0	0	0	0	0	0	0	309.5821175	1013.47037	187.2439856	497.192773	242.7015295	774.2377068	0	0	0	0	0	0	0	0	0	0	0	0	0	0	0	0	0	0	0	0	0	0	0	0	0	0	0	0	0	0	0	0	0
348	727.274821	3.992883333	0	0	0	0	0	0	0	0	307.5449056	1140.840667	168.0281002	234.0040844	539.6757217	2187.057022	0	0	0	0	0	0	0	0	0	0	0	0	0	0	0	0	0	0	0	0	0	0	0	0	0	0	0	0	0	0	0	0	0
349	751.4253743	12.51156667	0	0	0	0	0	0	0	0	307.2908544	1272.935889	338.4124863	1527.836486	474.9522955	2143.080015	0	0	0	0	0	0	0	0	0	0	0	0	0	0	0	0	0	0	0	0	0	0	0	0	0	0	0	0	0	0	0	0	0
350	791.3756612	10.8215	0	0	0	0	0	0	0	0	306.8632102	1835.447328	232.2046863	1542.893128	0	0	185.662488	725.1090309	0	0	0	0	0	0	0	0	0	0	0	0	0	0	0	0	0	0	0	0	0	0	0	0	0	0	0	0	0	0	0
351	447.0119705	5.0948	0	0	0	0	0	0	0	0	305.7003926	1123.434702	0	0	263.5142523	849.3676762	0	0	0	0	0	0	0	0	0	0	0	0	0	0	0	0	0	0	0	0	0	0	0	0	0	0	0	0	0	0	0	0	0
352	774.1792603	5.92146	0	0	0	0	0	0	0	0	301.7594873	1890.720576	0	0	271.5691464	1616.491574	171.3571718	342.138162	0	0	0	0	0	0	0	0	0	0	0	0	0	0	0	0	0	0	0	0	0	0	0	0	0	0	0	0	0	0	0
353	751.3807068	8.27254	0	0	0	0	0	0	0	0	296.1594872	1073.054083	0	0	223.8773851	698.3902638	0	0	0	0	0	0	0	0	0	0	0	0	0	0	0	0	0	0	0	0	0	0	0	0	0	0	0	0	0	0	0	0	0
354	697.3500977	9.25508	0	0	0	0	0	0	0	0	294.4561503	0	0	0	0	0	0	0	0	0	0	0	0	0	0	0	0	0	0	0	0	0	0	0	0	0	0	0	0	0	0	0	0	0	0	0	0	0	0
355	707.2806091	6.476573333	0	0	0	0	0	0	0	0	289.6350768	1639.023485	267.2947072	1127.567268	256.6399056	2376.463648	0	0	0	0	0	0	0	0	0	0	0	0	0	0	0	0	0	0	0	0	0	0	0	0	0	0	0	0	0	0	0	0	0
356	335.8905334	6.059985	0	0	0	0	0	0	0	0	287.4215856	6247.6834	0	0	0	0	0	0	0	0	0	0	0	0	0	0	0	0	0	0	0	0	0	0	0	0	0	0	0	0	0	0	0	0	0	0	0	0	0
357	769.3892314	11.60116667	0	0	0	0	0	0	0	0	287.1160476	1050.39147	373.9662595	1504.31089	549.7887102	3238.05889	0	0	0	0	0	0	0	0	0	0	0	0	0	0	0	0	0	0	0	0	0	0	0	0	0	0	0	0	0	0	0	0	0
358	740.3663025	11.00103333	0	0	0	0	0	0	0	0	286.9027441	1042.404019	0	0	648.8400145	2003.656764	0	0	0	0	0	0	0	0	0	0	0	0	0	0	0	0	0	0	0	0	0	0	0	0	0	0	0	0	0	0	0	0	0
359	805.3881683	11.5242	0	0	0	0	0	0	0	0	286.8423167	1061.083626	207.8722537	543.1354116	227.5628011	592.1306932	0	0	0	0	0	0	0	0	0	0	0	0	0	0	0	0	0	0	0	0	0	0	0	0	0	0	0	0	0	0	0	0	0
360	893.3967285	13.7873	0	0	0	0	0	0	0	0	286.4742338	2452.142013	0	0	0	0	0	0	0	0	0	0	0	0	0	0	0	0	0	0	0	0	0	0	0	0	0	0	0	0	0	0	0	0	0	0	0	0	0
361	872.3901367	4.5923	0	0	0	0	0	0	0	0	282.3196617	703.6096324	0	0	0	0	0	0	0	0	0	0	0	0	0	0	0	0	0	0	0	0	0	0	0	0	0	0	0	0	0	0	0	0	0	0	0	0	0
362	809.3403702	11.6735	0	0	0	0	0	0	0	0	280.8864968	1182.667638	484.2048553	3422.01212	292.8801211	1376.14645	286.109366	1197.213085	0	0	0	0	0	0	0	0	0	0	0	0	0	0	0	0	0	0	0	0	0	0	0	0	0	0	0	0	0	0	0
363	865.3553619	12.377225	0	0	0	0	0	0	0	0	277.42234	1009.230765	0	0	0	0	0	0	0	0	0	0	0	0	0	0	0	0	0	0	0	0	0	0	0	0	0	0	0	0	0	0	0	0	0	0	0	0	285.1763989
364	432.9887772	4.281385	0	0	0	0	0	0	0	0	274.9608373	889.6095328	0	0	225.7292687	595.6040919	0	0	0	0	0	0	0	0	0	0	0	0	0	0	0	0	0	0	0	0	0	0	0	0	0	0	0	0	170.0938342	230.0594084	0	0	469.3024274
365	684.3036194	8.29765	0	0	0	0	0	0	0	0	274.3650029	851.3303274	0	0	0	0	0	0	0	0	0	0	0	0	0	0	0	0	0	0	0	0	0	0	0	0	0	0	0	0	0	0	0	0	0	0	0	0	0
366	462.9005661	8.0204975	0	0	0	0	0	0	0	0	272.970444	1346.249402	273.335108	1291.665555	272.2285989	1307.330746	0	0	0	0	0	0	0	0	241.5066419	1041.167489	0	0	0	0	0	0	0	0	0	0	0	0	0	0	0	0	0	0	0	0	0	0	0
367	793.4719645	14.5319	0	0	0	0	0	0	0	0	272.269246	1004.952043	456.9687815	2063.525101	184.2126369	489.4402843	0	0	0	0	0	0	0	0	0	0	0	0	0	0	0	0	0	0	0	0	0	0	0	0	0	0	0	0	0	0	0	0	0
368	693.2641449	5.966265	0	0	0	0	0	0	0	0	270.6565816	1462.056479	0	0	224.850002	1260.967733	0	0	0	0	0	0	0	0	0	0	0	0	0	0	0	0	0	0	0	0	0	0	0	0	0	0	0	0	0	0	0	0	0
369	810.4154053	12.3626	0	0	0	0	0	0	0	0	270.3803468	848.261247	0	0	0	0	0	0	0	0	0	0	0	0	0	0	0	0	0	0	0	0	0	0	0	0	0	0	0	0	0	0	0	0	0	0	0	0	0
370	713.3605434	10.59294286	0	0	0	0	0	0	0	0	270.096438	852.4475918	282.9858966	1035.409078	328.0123409	1204.403866	205.6301991	531.6819844	0	0	0	0	0	0	0	0	0	0	0	0	0	0	0	0	0	0	0	0	0	0	0	0	0	0	0	0	0	0	0
371	711.3665161	9.98312	0	0	0	0	0	0	0	0	268.0442219	1284.805477	0	0	0	0	0	0	0	0	0	0	0	0	0	0	0	0	0	0	0	0	0	0	0	0	0	0	0	0	0	0	0	0	0	0	0	0	0
372	625.3152466	9.77422	0	0	0	0	0	0	0	0	266.419972	959.3143759	326.765934	1187.214218	272.6437924	979.2662691	168.795942	228.2258455	0	0	0	0	0	0	0	0	0	0	0	0	0	0	0	0	0	0	0	0	0	0	0	0	0	0	0	0	0	0	0
373	889.4504395	13.6499	0	0	0	0	0	0	0	0	266.2101622	1937.476723	165.6151885	234.5882234	0	0	0	0	0	0	0	0	0	0	0	0	0	0	0	0	0	0	0	0	0	0	0	0	0	0	0	0	0	0	0	0	0	0	0
374	754.3931681	10.7916	0	0	0	0	0	0	0	0	265.8857674	999.7642789	246.0266628	1486.876264	859.6366633	5211.604559	0	0	0	0	0	0	0	0	0	0	0	0	0	0	0	0	0	0	0	0	0	0	0	0	0	0	0	0	0	0	0	0	0
375	781.3098551	9.207713333	0	0	0	0	0	0	0	0	253.0374425	924.1785725	428.1574137	1886.583204	1353.567624	6504.022656	0	0	0	0	0	0	0	0	0	0	0	0	0	0	0	0	0	0	0	0	0	0	0	0	0	0	0	0	0	0	0	0	0
376	729.2899475	4.14607	0	0	0	0	0	0	0	0	251.3881665	800.0593644	0	0	0	0	0	0	0	0	0	0	0	0	0	0	0	0	0	0	0	0	0	0	0	0	0	0	0	0	0	0	0	0	0	0	0	0	0
377	232.9269562	14.60705	0	0	0	0	0	0	0	0	249.4393293	10289.19931	0	0	0	0	0	0	0	0	0	0	0	0	0	0	0	0	0	0	0	0	0	0	0	0	0	0	0	0	0	0	0	0	0	0	0	0	0
378	788.1972046	6.476573333	0	0	0	0	0	0	0	0	247.3518856	1328.760755	287.2454091	1328.555553	237.527256	1513.523808	0	0	0	0	0	0	0	0	0	0	0	0	0	0	0	0	0	0	0	0	0	0	0	0	0	0	0	0	0	0	0	0	0
379	847.3998617	11.60116667	0	0	0	0	0	0	0	0	243.9384245	782.6407961	226.1632699	706.557342	208.1431878	919.0488993	0	0	0	0	0	0	0	0	0	0	0	0	0	0	0	0	0	0	0	0	0	0	0	0	0	0	0	0	0	0	0	0	0
380	737.4054565	10.8949	0	0	0	0	0	0	0	0	240.9756201	0	0	0	0	0	0	0	0	0	0	0	0	0	0	0	0	0	0	0	0	0	0	0	0	0	0	0	0	0	0	0	0	0	0	0	0	0	0
381	805.3909912	11.0331	0	0	0	0	0	0	0	0	237.7162236	744.2327245	293.6495608	1351.764612	335.4808923	1368.723387	0	0	0	0	0	0	0	0	0	0	0	0	0	0	0	0	0	0	0	0	0	0	0	0	0	0	0	0	0	0	0	0	0
382	723.3837978	10.98201429	0	0	0	0	0	0	0	0	234.3066159	682.1803183	249.9004214	621.0091425	429.2863863	2435.609055	392.3738689	2386.735003	0	0	0	0	0	0	0	0	0	0	0	0	0	0	0	0	0	0	0	0	0	0	0	0	0	0	0	0	0	0	0
383	541.2239227	3.84035	0	0	0	0	0	0	0	0	233.2739395	1224.246249	0	0	1175.474763	7260.342243	0	0	0	0	0	0	0	0	0	0	0	0	0	0	0	0	0	0	0	0	0	0	0	0	0	0	0	0	0	0	0	0	0
384	477.0189133	5.0308275	0	0	0	0	0	0	0	0	232.7126935	754.0952293	150.8986022	0	262.0615192	957.1305684	0	0	0	0	0	0	0	0	0	0	0	0	0	0	0	0	0	0	0	0	0	0	0	0	0	0	0	0	0	0	0	0	0
385	375.0715332	5.086805	0	0	0	0	0	0	0	0	231.5350442	736.845619	0	0	173.9116788	355.5581511	0	0	0	0	0	0	0	0	0	0	0	0	0	0	0	0	0	0	0	0	0	0	0	0	0	0	0	0	0	0	0	0	0
386	611.1374817	2.53385	0	0	0	0	0	0	0	0	230.9520101	746.0775793	0	0	0	0	0	0	0	0	0	0	0	0	0	0	0	0	0	0	0	0	0	0	0	0	0	0	0	0	0	0	0	0	0	0	0	0	0
387	581.2148743	3.96367	0	0	0	0	0	0	0	0	230.0250907	734.4192666	0	0	504.9544472	2025.675281	0	0	0	0	0	0	0	0	0	0	0	0	0	0	0	0	0	0	0	0	0	0	0	0	0	0	0	0	0	0	0	0	0
388	679.1981964	5.966265	0	0	0	0	0	0	0	0	229.312404	999.5005428	0	0	188.7954861	760.929578	0	0	0	0	0	0	0	0	0	0	0	0	0	0	0	0	0	0	0	0	0	0	0	0	0	0	0	0	0	0	0	0	0
389	693.2073263	6.476573333	0	0	0	0	0	0	0	0	229.2358044	1117.129016	271.2450558	1120.981767	204.1265967	768.2508154	0	0	0	0	0	0	0	0	0	0	0	0	0	0	0	0	0	0	0	0	0	0	0	0	0	0	0	0	0	0	0	0	0
390	667.1627808	4.89855	0	0	0	0	0	0	0	0	224.3139017	593.6491561	0	0	0	0	0	0	0	0	0	0	0	0	0	0	0	0	0	0	0	0	0	0	0	0	0	0	0	0	0	0	0	0	0	0	0	0	0
391	726.3614807	9.2111275	0	0	0	0	0	0	0	0	219.0379176	580.3487055	201.9334628	525.4278765	927.3516515	4402.224004	0	0	0	0	0	0	0	0	0	0	0	0	0	0	0	0	0	0	0	0	0	0	0	0	0	0	0	0	0	0	0	0	0
392	754.399292	11.66343333	0	0	0	0	0	0	0	0	217.1971457	828.4276845	202.6511568	667.185773	190.9022914	508.4817448	0	0	0	0	0	0	0	0	0	0	0	0	0	0	0	0	0	0	0	0	0	0	0	0	0	0	0	0	0	0	0	0	0
393	777.3591309	9.828155	0	0	0	0	0	0	0	0	216.8447927	793.11704	0	0	191.9901307	508.3012394	0	0	0	0	0	0	0	0	0	0	0	0	0	0	0	0	0	0	0	0	0	0	0	0	0	0	0	0	0	0	0	0	0
394	763.3332723	9.196063333	0	0	0	0	0	0	0	0	211.8230715	563.6207242	227.0370864	720.3002886	259.0452352	948.0723165	0	0	0	0	0	0	0	0	0	0	0	0	0	0	0	0	0	0	0	0	0	0	0	0	0	0	0	0	0	0	0	0	0
395	392.0635598	5.094842727	0	0	0	0	0	0	0	0	209.1177775	548.8961189	0	0	0	0	0	0	0	0	0	0	0	0	0	0	0	0	0	0	0	0	0	0	0	0	0	0	0	0	0	0	0	0	235.8298322	615.0512158	0	0	715.2246951
396	736.569519	11.448	0	0	0	0	0	0	0	0	208.4239895	543.9696851	0	0	0	0	159.2252351	107.6553179	0	0	0	0	0	0	0	0	0	0	0	0	0	0	0	0	0	0	0	0	0	0	0	0	0	0	0	0	0	0	0
397	852.4732513	14.23185	0	0	0	0	0	0	0	0	208.0187414	547.9958566	185.4238599	380.1456375	1052.963538	5887.458714	0	0	0	0	0	0	0	0	0	0	0	0	0	0	0	0	0	0	0	0	0	0	0	0	0	0	0	0	0	0	0	0	0
398	356.9157715	14.4189	0	0	0	0	0	0	0	0	206.645139	8113.640561	0	0	0	0	0	0	0	0	0	0	0	0	0	0	0	0	0	0	0	0	0	0	0	0	0	0	0	0	0	0	0	0	0	0	0	0	0
399	625.1564941	2.15893	0	0	0	0	0	0	0	0	206.2874744	545.4679037	0	0	0	0	0	0	0	0	0	0	0	0	0	0	0	0	0	0	0	0	0	0	0	0	0	0	0	0	0	0	0	0	0	0	0	0	0
400	761.4037781	10.8778	0	0	0	0	0	0	0	0	204.1187645	539.6626465	0	0	234.157016	733.3431819	167.6375776	228.1526524	0	0	0	0	0	0	0	0	0	0	0	0	0	0	0	0	0	0	0	0	0	0	0	0	0	0	0	0	0	0	0
401	477.0202789	5.760625	0	0	0	0	0	0	0	0	203.7400202	532.7247008	0	0	262.9465108	962.5334718	0	0	0	0	0	0	0	0	0	0	0	0	0	0	0	0	0	0	0	0	0	0	0	0	0	0	0	0	0	0	0	0	0
402	853.4350586	5.69025	0	0	0	0	0	0	0	0	201.224288	541.0287289	0	0	208.3859289	672.187134	0	0	0	0	0	0	0	0	0	0	0	0	0	0	0	0	0	0	0	0	0	0	0	0	0	0	0	0	0	0	0	0	0
403	805.3941549	11.17576667	0	0	0	0	0	0	0	0	198.7903182	654.4474767	0	0	324.0985086	2513.001753	188.6594705	516.7097705	0	0	0	0	0	0	0	0	0	0	0	0	0	0	0	0	0	0	0	0	0	0	0	0	0	0	0	0	0	0	0
404	807.4489746	12.7143	0	0	0	0	0	0	0	0	198.4456209	1030.863865	0	0	0	0	0	0	0	0	0	0	0	0	0	0	0	0	0	0	0	0	0	0	0	0	0	0	0	0	0	0	0	0	0	0	0	0	0
405	875.4140625	12.9131	0	0	0	0	0	0	0	0	197.8652225	518.2704139	0	0	0	0	0	0	0	0	0	0	0	0	0	0	0	0	0	0	0	0	0	0	0	0	0	0	0	0	0	0	0	0	0	0	0	0	0
406	789.4464111	12.2092	0	0	0	0	0	0	0	0	197.4957514	518.4375236	0	0	0	0	0	0	0	0	0	0	0	0	0	0	0	0	0	0	0	0	0	0	0	0	0	0	0	0	0	0	0	0	0	0	0	0	0
407	232.9287872	15.09395	0	0	0	0	0	0	0	0	197.3791483	2054.812674	0	0	0	0	0	0	0	0	0	0	0	0	159.3166056	866.434632	0	0	0	0	0	0	0	0	0	0	0	0	0	0	0	0	0	0	0	0	0	0	0
408	823.3546549	12.0312	0	0	0	0	0	0	0	0	197.0386508	522.7680607	408.1911078	1685.637077	203.4750139	537.7397845	0	0	0	0	0	0	0	0	0	0	0	0	0	0	0	0	0	0	0	0	0	0	0	0	0	0	0	0	0	0	0	0	0
409	805.4695435	14.022	0	0	0	0	0	0	0	0	191.9073768	497.0634184	0	0	0	0	0	0	0	0	0	0	0	0	0	0	0	0	0	0	0	0	0	0	0	0	0	0	0	0	0	0	0	0	0	0	0	0	0
410	639.2974243	6.08368	0	0	0	0	0	0	0	0	190.6319992	395.7472162	0	0	564.5661275	2829.548313	0	0	0	0	0	0	0	0	0	0	0	0	0	0	0	0	0	0	0	0	0	0	0	0	0	0	0	0	0	0	0	0	0
411	782.4251099	13.0634	0	0	0	0	0	0	0	0	190.0761075	505.5189855	0	0	0	0	0	0	0	0	0	0	0	0	0	0	0	0	0	0	0	0	0	0	0	0	0	0	0	0	0	0	0	0	0	0	0	0	0
412	869.4229126	3.98092	0	0	0	0	0	0	0	0	189.7452234	507.8530262	0	0	0	0	0	0	0	0	0	0	0	0	0	0	0	0	0	0	0	0	0	0	0	0	0	0	0	0	0	0	0	0	0	0	0	0	0
413	723.3537292	7.9625	0	0	0	0	0	0	0	0	188.6137247	512.8292515	266.5998115	1154.415999	169.7789363	339.7018257	0	0	0	0	0	0	0	0	0	0	0	0	0	0	0	0	0	0	0	0	0	0	0	0	0	0	0	0	0	0	0	0	0
414	805.3869832	11.36193333	0	0	0	0	0	0	0	0	188.1398016	498.1743101	167.4388746	341.5306263	0	0	0	0	0	0	0	0	0	0	0	0	0	0	0	0	0	0	0	0	0	0	336.1295491	1384.513648	0	0	0	0	0	0	0	0	0	0	0
415	886.419281	4.58088	0	0	0	0	0	0	0	0	187.6797455	379.8085048	0	0	0	0	0	0	0	0	0	0	0	0	0	0	0	0	0	0	0	0	0	0	0	0	0	0	0	0	0	0	0	0	0	0	0	0	0
416	894.4195557	13.7411	0	0	0	0	0	0	0	0	187.363755	0	0	0	0	0	0	0	0	0	0	0	0	0	0	0	0	0	0	0	0	0	0	0	0	0	0	0	0	0	0	0	0	0	0	0	0	0	0
417	725.3747253	6.283025	0	0	0	0	0	0	0	0	185.5664772	490.210189	0	0	187.7005278	496.5241508	0	0	0	0	0	0	0	0	0	0	0	0	0	0	0	0	0	0	0	0	0	0	0	0	0	0	0	0	0	0	0	0	0
418	821.4603699	13.39064	0	0	0	0	0	0	0	0	185.0521025	249.6609074	253.6354588	799.7496906	388.4016132	925.037155	1061.819454	4198.181186	0	0	0	0	0	0	0	0	0	0	0	0	0	0	0	0	0	0	0	0	0	0	0	0	0	0	0	0	0	0	0
419	691.4027361	11.44288571	0	0	0	0	0	0	0	0	184.854839	494.1297114	201.927483	776.7628506	180.5079301	474.2176702	169.2079901	234.7879188	0	0	0	0	0	0	0	0	0	0	0	0	0	0	0	0	0	0	0	0	0	0	0	0	0	0	0	0	0	0	0
420	232.929203	14.94295	0	0	0	0	0	0	0	0	184.4624792	632.6392212	253.4479178	3866.69709	219.1523741	1100.545694	0	0	0	0	0	0	0	0	153.7381965	218.8920844	0	0	0	0	0	0	0	0	0	0	0	0	0	0	0	0	0	0	0	0	0	0	0
421	709.339447	8.224873333	0	0	0	0	0	0	0	0	181.9696798	366.6812761	155.013804	105.9520725	337.7901441	1411.317993	0	0	0	0	0	0	0	0	0	0	0	0	0	0	0	0	0	0	0	0	0	0	0	0	0	0	0	0	0	0	0	0	0
422	819.3994904	12.27905	0	0	0	0	0	0	0	0	181.8668377	371.5463174	0	0	0	0	0	0	0	0	0	0	0	0	0	0	0	0	0	0	0	0	0	0	0	0	0	0	0	0	0	0	0	0	0	0	0	0	0
423	753.4021454	9.261615	0	0	0	0	0	0	0	0	180.9525415	372.0667275	219.0758953	691.5571548	0	0	0	0	0	0	0	0	0	0	0	0	0	0	0	0	0	0	0	0	0	0	0	0	0	0	0	0	0	0	0	0	0	0	0
424	768.4182129	12.03035	0	0	0	0	0	0	0	0	180.5209777	366.7288909	187.5583215	381.5168612	0	0	0	0	0	0	0	0	0	0	0	0	0	0	0	0	0	0	0	0	0	0	0	0	0	0	0	0	0	0	0	0	0	0	0
425	708.0642141	2.524825	0	0	0	0	0	0	0	0	180.0258168	375.8301967	0	0	0	0	0	0	0	0	0	0	0	0	0	0	0	0	0	0	0	0	0	0	0	0	0	0	0	0	0	0	0	0	241.6400983	761.25089	442.4587192	1921.030891	540.5368592
426	625.2827759	6.12438	0	0	0	0	0	0	0	0	178.8480784	239.8483355	0	0	0	0	0	0	0	0	0	0	0	0	0	0	0	0	0	0	0	0	0	0	0	0	0	0	0	0	0	0	0	0	0	0	0	0	0
427	491.0386658	6.212835	0	0	0	0	0	0	0	0	177.3688891	362.7161177	0	0	194.2677697	508.235454	0	0	0	0	0	0	0	0	0	0	0	0	0	0	0	0	0	0	0	0	0	0	0	0	0	0	0	0	0	0	0	0	0
428	723.3909098	9.991806667	0	0	0	0	0	0	0	0	176.4375392	241.2269122	224.5938008	850.0385414	1130.280564	5424.00331	0	0	0	0	0	0	0	0	0	0	0	0	0	0	0	0	0	0	0	0	0	0	0	0	0	0	0	0	0	0	0	0	0
429	609.2467651	5.21765	0	0	0	0	0	0	0	0	176.4248004	364.8440752	0	0	0	0	0	0	0	0	0	0	0	0	0	0	0	0	0	0	0	0	0	0	0	0	0	0	0	0	0	0	0	0	0	0	0	0	0
430	749.3250987	8.30795	0	0	0	0	0	0	0	0	175.9218388	239.6006134	175.8507058	357.873407	177.3136852	352.0977659	0	0	0	0	0	0	0	0	0	0	0	0	0	0	0	0	0	0	0	0	0	0	0	0	0	0	0	0	0	0	0	0	0
431	838.4568329	14.00155	0	0	0	0	0	0	0	0	175.6378182	588.995031	164.3120036	331.2990693	0	0	0	0	0	0	0	0	0	0	0	0	0	0	0	0	0	0	0	0	0	0	0	0	0	0	0	0	0	0	0	0	0	0	0
432	709.2359924	5.966265	0	0	0	0	0	0	0	0	174.9279574	473.5836096	0	0	151.3332114	0	0	0	0	0	0	0	0	0	0	0	0	0	0	0	0	0	0	0	0	0	0	0	0	0	0	0	0	0	0	0	0	0	0
433	723.256307	6.476573333	0	0	0	0	0	0	0	0	173.1889088	348.7393916	182.6293333	371.3344698	152.5763822	0	0	0	0	0	0	0	0	0	0	0	0	0	0	0	0	0	0	0	0	0	0	0	0	0	0	0	0	0	0	0	0	0	0
434	863.3773193	12.18545	0	0	0	0	0	0	0	0	171.4120377	237.0892294	0	0	0	0	182.2936852	728.3113074	0	0	0	0	0	0	0	0	0	0	0	0	0	0	0	0	0	0	0	0	0	0	0	0	0	0	0	0	0	0	0
435	781.3082682	9.978366667	0	0	0	0	0	0	0	0	171.3524117	470.4246124	0	0	219.2630316	848.4826933	245.436023	935.2466297	0	0	0	0	0	0	0	0	0	0	0	0	0	0	0	0	0	0	0	0	0	0	0	0	0	0	0	0	0	0	0
436	719.1714325	5.754845	0	0	0	0	0	0	0	0	170.8441403	232.4639134	0	0	256.1115213	815.8760584	0	0	0	0	0	0	0	0	0	0	0	0	0	0	0	0	0	0	0	0	0	0	0	0	0	0	0	0	0	0	0	0	0
437	695.3614197	8.872375	0	0	0	0	0	0	0	0	169.6832122	235.2828876	0	0	1091.374554	5479.811407	0	0	0	0	0	0	0	0	0	0	0	0	0	0	0	0	0	0	0	0	0	0	0	0	0	0	0	0	0	0	0	0	0
438	877.389506	12.18743333	0	0	0	0	0	0	0	0	169.1591276	347.092665	176.9241031	363.1559885	0	0	160.4453023	222.0661937	0	0	0	0	0	0	0	0	0	0	0	0	0	0	0	0	0	0	0	0	0	0	0	0	0	0	0	0	0	0	0
439	737.4688721	14.47775	0	0	0	0	0	0	0	0	168.8851685	1028.650151	0	0	0	0	0	0	0	0	0	0	0	0	0	0	0	0	0	0	0	0	0	0	0	0	0	0	0	0	0	0	0	0	0	0	0	0	0
440	405.0919037	5.03056	0	0	0	0	0	0	0	0	167.0114461	230.9269938	0	0	194.1886611	506.4354758	0	0	0	0	0	0	0	0	0	0	0	0	0	0	0	0	0	0	0	0	0	0	0	0	0	0	0	0	0	0	0	0	0
441	737.4110718	14.01105	0	0	0	0	0	0	0	0	166.2199933	673.8638074	0	0	195.19654	1309.001648	0	0	0	0	0	0	0	0	0	0	0	0	0	0	0	0	0	0	0	0	0	0	0	0	0	0	0	0	0	0	0	0	0
442	378.0469236	4.283814545	0	0	0	0	0	0	0	0	165.9906864	226.5219316	0	0	0	0	0	0	0	0	0	0	0	0	0	0	0	0	0	0	0	0	0	0	0	0	0	0	0	0	0	0	0	0	253.8994187	810.6538944	0	0	767.9368965
443	695.3215179	6.09558	0	0	0	0	0	0	0	0	161.2846138	225.0373358	0	0	171.2990914	346.7582108	0	0	0	0	0	0	0	0	0	0	0	0	0	0	0	0	0	0	0	0	0	0	0	0	0	0	0	0	0	0	0	0	0
444	801.4472046	11.928	0	0	0	0	0	0	0	0	161.0368656	112.4287164	0	0	0	0	0	0	0	0	0	0	0	0	0	0	0	0	0	0	0	0	0	0	0	0	0	0	0	0	0	0	0	0	0	0	0	0	0
445	296.9505615	14.407	0	0	0	0	0	0	0	0	159.8222426	1524.067408	0	0	0	0	0	0	0	0	0	0	0	0	0	0	0	0	0	0	0	0	0	0	0	0	0	0	0	0	0	0	0	0	0	0	0	0	0
446	836.4824829	14.10005	0	0	0	0	0	0	0	0	159.8025201	659.661913	208.3636462	1366.922904	0	0	0	0	0	0	0	0	0	0	0	0	0	0	0	0	0	0	0	0	0	0	0	0	0	0	0	0	0	0	0	0	0	0	0
447	738.4326477	13.2044	0	0	0	0	0	0	0	0	159.7706312	553.151526	0	0	0	0	0	0	0	0	0	0	0	0	0	0	0	0	0	0	0	0	0	0	0	0	0	0	0	0	0	0	0	0	0	0	0	0	0
448	551.2463074	5.50035	0	0	0	0	0	0	0	0	159.0627206	110.9656636	0	0	0	0	0	0	0	0	0	0	0	0	0	0	0	0	0	0	0	0	0	0	0	0	0	0	0	0	0	0	0	0	0	0	0	0	0
449	724.3969116	10.2177	0	0	0	0	0	0	0	0	158.6726723	111.0262551	0	0	0	0	0	0	0	0	0	0	0	0	0	0	0	0	0	0	0	0	0	0	0	0	0	0	0	0	0	0	0	0	0	0	0	0	0
450	837.3318405	10.99075	0	0	0	0	0	0	0	0	158.471497	113.1826671	263.3816962	984.9688281	835.3927137	3910.709427	500.2145102	2221.619265	0	0	0	0	0	0	0	0	0	0	0	0	0	0	0	0	0	0	0	0	0	0	0	0	0	0	0	0	0	0	0
451	779.4159546	11.76466667	0	0	0	0	0	0	0	0	158.3861635	218.1923164	326.2767863	1373.504771	0	0	302.2663946	1117.984348	0	0	0	0	0	0	0	0	0	0	0	0	0	0	0	0	0	0	0	0	0	0	0	0	0	0	0	0	0	0	0
452	785.3911438	12.1858	0	0	0	0	0	0	0	0	158.3690624	111.9036994	0	0	0	0	0	0	0	0	0	0	0	0	0	0	0	0	0	0	0	0	0	0	0	0	0	0	0	0	0	0	0	0	0	0	0	0	0
453	636.3015645	3.18401	0	0	0	0	0	0	0	0	157.9364788	220.4633712	229.8054088	600.836544	841.3538873	3465.000819	0	0	0	0	0	0	0	0	0	0	0	0	0	0	0	0	0	0	0	0	0	0	0	0	0	0	0	0	0	0	0	0	0
454	541.2227173	3.73143	0	0	0	0	0	0	0	0	157.8200135	109.0661326	0	0	0	0	0	0	0	0	0	0	0	0	0	0	0	0	0	0	0	0	0	0	0	0	0	0	0	0	0	0	0	0	0	0	0	0	0
455	296.9472961	14.1742	0	0	0	0	0	0	0	0	156.4250241	431.8122568	0	0	0	0	0	0	0	0	0	0	0	0	0	0	0	0	0	0	0	0	0	0	0	0	0	0	0	0	0	0	0	0	0	0	0	0	0
456	681.3453903	7.8457625	0	0	0	0	0	0	0	0	156.3296201	106.0556708	176.6706304	358.0259712	1959.270463	9005.281919	0	0	0	0	0	0	0	0	0	0	0	0	0	0	0	0	0	0	0	0	0	0	0	0	0	0	0	0	0	0	0	0	0
457	555.2369995	4.326953333	0	0	0	0	0	0	0	0	155.4194558	0	192.6310603	620.700052	854.6649823	5449.181096	0	0	0	0	0	0	0	0	0	0	0	0	0	0	0	0	0	0	0	0	0	0	0	0	0	0	0	0	0	0	0	0	0
458	727.0887349	2.531706667	0	0	0	0	0	0	0	0	154.0327811	109.0224269	0	0	0	0	0	0	0	0	0	0	0	0	0	0	0	0	0	0	0	0	0	0	0	0	0	0	0	0	0	0	0	0	0	0	0	0	0
459	460.9854177	4.29443	0	0	0	0	0	0	0	0	153.6040668	112.6097561	0	0	154.7436671	0	0	0	0	0	0	0	0	0	0	0	0	0	0	0	0	0	0	0	0	0	0	0	0	0	0	0	0	0	0	0	0	0	0
460	696.369873	9.080655	0	0	0	0	0	0	0	0	152.7484466	0	382.939391	493.685603	0	0	0	0	0	0	0	0	0	0	0	0	0	0	0	0	0	0	0	0	0	0	0	0	0	0	0	0	0	0	0	0	0	0	0
461	782.3943939	10.993625	0	0	0	0	0	0	0	0	152.5067318	0	160.9298613	220.1369433	754.7392958	3313.84372	186.0396081	382.5845011	0	0	0	0	0	0	0	0	0	0	0	0	0	0	0	0	0	0	0	0	0	0	0	0	0	0	0	0	0	0	0
462	777.3569489	9.713105	0	0	0	0	0	0	0	0	151.930988	0	0	0	0	0	0	0	0	0	0	0	0	0	0	0	0	0	0	0	0	0	0	0	0	0	0	0	0	0	0	0	0	0	0	0	0	0	0
463	663.3668867	9.749055714	0	0	0	0	0	0	0	0	151.7840659	0	177.4432929	470.8546941	169.4586486	336.2543446	0	0	0	0	0	0	0	0	0	0	0	0	0	0	0	0	0	0	0	0	0	0	0	0	0	0	0	0	0	0	0	0	0
464	356.914149	14.9462	0	0	0	0	0	0	0	0	150.71106	0	239.5760733	2694.343436	187.4715309	624.0694479	0	0	0	0	0	0	0	0	0	0	0	0	0	0	0	0	0	0	0	0	0	0	0	0	0	0	0	0	0	0	0	0	0
465	809.4303589	13.0289	0	0	0	0	0	0	0	0	150.4798033	0	0	0	0	0	0	0	0	0	0	0	0	0	0	0	0	0	0	0	0	0	0	0	0	0	0	0	0	0	0	0	0	0	0	0	0	0	0
466	837.365387	13.054	0	0	0	0	0	0	0	0	150.2560589	0	167.8518753	341.2449665	0	0	0	0	0	0	0	0	0	0	0	0	0	0	0	0	0	0	0	0	0	0	0	0	0	0	0	0	0	0	0	0	0	0	0
467	739.4162598	11.7392	0	0	0	0	0	0	0	0	150.1460904	0	0	0	0	0	0	0	0	0	0	0	0	0	0	0	0	0	0	0	0	0	0	0	0	0	0	0	0	0	0	0	0	0	0	0	0	0	0
468	709.3548584	9.4508	0	0	0	0	0	0	0	0	0	0	19146.49519	95787.87431	10385.24046	65443.37608	0	0	0	0	0	0	0	0	0	0	0	0	0	0	0	0	0	0	0	0	0	0	0	0	0	0	0	0	0	0	0	0	0
469	653.3265381	8.3855	0	0	0	0	0	0	0	0	0	0	12558.17507	58422.40161	0	0	0	0	0	0	0	0	0	0	0	0	0	0	0	0	0	0	0	0	0	0	0	0	0	0	0	0	0	0	0	0	0	0	0
470	724.3703613	10.58785	0	0	0	0	0	0	0	0	0	0	9896.892601	49711.52179	9899.252278	50626.25623	0	0	0	0	0	0	0	0	0	0	0	0	0	0	0	0	0	0	0	0	0	0	0	0	0	0	0	0	0	0	0	0	0
471	793.41465	12.5578	0	0	0	0	0	0	0	0	0	0	7745.662041	32130.66296	27131.65813	138505.8844	0	0	0	0	0	0	0	0	0	0	0	0	0	0	0	0	0	0	0	0	0	0	0	0	0	0	0	0	0	0	0	0	334.503864
472	893.3909607	13.61246667	0	0	0	0	0	0	0	0	0	0	6193.600122	53187.84571	0	0	0	0	0	0	0	0	0	0	474.6341193	2109.587368	0	0	0	0	0	0	0	0	0	0	0	0	315.6396316	1285.564705	0	0	0	0	0	0	0	0	0
473	375.1630936	12.04298333	0	0	0	0	0	0	0	0	0	0	5511.990283	28592.38312	0	0	0	0	0	0	0	0	0	0	0	0	0	0	0	0	0	0	0	0	0	0	251.3747862	822.1741606	0	0	0	0	0	0	0	0	0	0	0
474	547.3079427	11.84216667	0	0	0	0	0	0	0	0	0	0	4996.180054	23433.12705	0	0	0	0	0	0	0	0	0	0	0	0	0	0	0	0	0	0	0	0	0	0	279.5202228	1019.379055	0	0	0	0	0	0	0	0	0	0	0
475	739.3863525	11.0232	0	0	0	0	0	0	0	0	0	0	4940.935238	31050.50542	0	0	0	0	0	0	0	0	0	0	0	0	0	0	0	0	0	0	0	0	0	0	0	0	0	0	0	0	0	0	0	0	0	0	0
476	871.4145813	8.35176	0	0	0	0	0	0	0	0	0	0	4064.765808	24923.79941	0	0	0	0	0	0	0	0	0	0	0	0	0	0	0	0	0	0	0	0	0	0	0	0	0	0	0	0	0	0	0	0	0	0	0
477	809.3317464	11.51873333	0	0	0	0	0	0	0	0	0	0	3673.487178	18117.63795	0	0	0	0	0	0	0	0	0	0	0	0	0	0	0	0	0	0	0	0	0	0	0	0	0	0	0	0	0	0	0	0	0	0	0
478	794.4287109	12.5424	0	0	0	0	0	0	0	0	0	0	3399.783902	16536.98771	0	0	0	0	0	0	0	0	0	0	0	0	0	0	0	0	0	0	0	0	0	0	0	0	0	0	0	0	0	0	0	0	0	0	0
479	653.3462524	8.637475	0	0	0	0	0	0	0	0	0	0	3193.651486	15079.06107	331.4417076	1208.754354	0	0	0	0	0	0	0	0	0	0	0	0	0	0	0	0	0	0	0	0	0	0	0	0	0	0	0	0	0	0	0	0	0
480	781.3040771	9.81613	0	0	0	0	0	0	0	0	0	0	3170.991808	28546.9448	0	0	0	0	0	0	0	0	0	0	0	0	0	0	0	0	0	0	0	0	0	0	0	0	0	0	0	0	0	0	0	0	0	0	0
481	838.4550476	13.63855	0	0	0	0	0	0	0	0	0	0	2968.106841	25789.76112	0	0	1434.842937	15942.18949	0	0	0	0	0	0	0	0	0	0	0	0	0	0	0	0	0	0	0	0	0	0	0	0	0	0	0	0	0	0	0
482	625.3110504	7.13608	0	0	0	0	0	0	0	0	0	0	2867.69611	13231.55165	358.6409278	1472.032285	0	0	0	0	0	0	0	0	0	0	0	0	0	0	0	0	0	0	0	0	0	0	0	0	0	0	0	0	0	0	0	0	0
483	491.2903544	10.1063	0	0	0	0	0	0	0	0	0	0	2693.512171	13351.64029	196.0269668	517.1388923	0	0	0	0	0	0	0	0	0	0	0	0	0	0	0	0	0	0	0	0	0	0	0	0	0	0	0	0	0	0	0	0	0
484	781.2987061	9.39696	0	0	0	0	0	0	0	0	0	0	2645.305014	12674.63159	927.5758736	4308.059045	0	0	0	0	0	0	0	0	0	0	0	0	0	0	0	0	0	0	0	0	0	0	0	0	0	0	0	0	0	0	0	0	0
485	561.3304647	13.01656667	0	0	0	0	0	0	0	0	0	0	2550.229495	11945.46042	0	0	0	0	0	0	0	0	0	0	0	0	0	0	0	0	0	0	0	0	0	0	0	0	0	0	0	0	0	0	0	0	0	0	0
486	809.3257039	11.35766667	0	0	0	0	0	0	0	0	0	0	2536.060159	16797.36409	0	0	0	0	0	0	0	0	0	0	0	0	0	0	0	0	0	0	0	0	0	0	507.256427	2389.821483	0	0	0	0	0	0	0	0	0	0	0
487	318.9823265	8.04709	0	0	0	0	0	0	0	0	0	0	2467.836068	21534.11564	0	0	0	0	0	0	0	0	0	0	0	0	0	0	0	0	0	0	0	0	0	0	0	0	0	0	0	0	0	0	0	0	0	0	326.3070497
488	709.9082092	9.777102	0	0	0	0	0	0	0	0	0	0	2391.473961	8609.018181	1545.107309	5479.610691	0	0	0	0	0	0	0	0	0	0	0	0	0	0	0	0	0	0	0	0	0	0	0	0	0	0	0	0	0	0	0	0	0
489	726.9550781	8.04713	0	0	0	0	0	0	0	0	0	0	2309.828367	13572.48908	0	0	0	0	0	0	0	0	0	0	0	0	0	0	0	0	0	0	0	0	0	0	0	0	0	0	0	0	0	0	0	0	0	0	0
490	697.3413086	9.18628	0	0	0	0	0	0	0	0	0	0	2260.297091	11109.47222	0	0	0	0	0	0	0	0	0	0	0	0	0	0	0	0	0	0	0	0	0	0	0	0	0	0	0	0	0	0	0	0	0	0	0
491	712.3472595	9.75855	0	0	0	0	0	0	0	0	0	0	1970.77536	11312.75038	0	0	0	0	0	0	0	0	0	0	0	0	0	0	0	0	0	0	0	0	0	0	0	0	0	0	0	0	0	0	0	0	0	0	0
492	575.3534546	13.0566	0	0	0	0	0	0	0	0	0	0	1795.359387	10069.99065	0	0	0	0	0	0	0	0	0	0	0	0	0	0	0	0	0	0	0	0	0	0	0	0	0	0	0	0	0	0	0	0	0	0	0
493	375.1705078	11.84156	0	0	0	0	0	0	0	0	0	0	1792.052122	8456.182777	0	0	0	0	0	0	0	0	0	0	0	0	0	0	0	0	0	0	0	0	0	0	0	0	0	0	0	0	0	0	0	0	0	0	0
494	561.3335266	12.82546667	0	0	0	0	0	0	0	0	0	0	1496.589672	7127.885964	0	0	0	0	0	0	0	0	0	0	0	0	0	0	0	0	0	0	0	0	0	0	0	0	0	0	0	0	0	0	0	0	0	0	0
495	408.9809011	8.042026667	0	0	0	0	0	0	0	0	0	0	1448.649903	13275.95975	0	0	0	0	0	0	0	0	0	0	0	0	0	0	0	0	0	0	0	0	0	0	0	0	0	0	0	0	0	0	0	0	0	0	232.1613204
496	723.3923035	10.21285	0	0	0	0	0	0	0	0	0	0	1359.510313	6675.146291	4440.921038	21944.90377	0	0	0	0	0	0	0	0	0	0	0	0	0	0	0	0	0	0	0	0	0	0	0	0	0	0	0	0	0	0	0	0	0
497	754.397171	11.5126	0	0	0	0	0	0	0	0	0	0	1328.344585	12918.09133	0	0	0	0	0	0	0	0	0	0	0	0	0	0	0	0	0	0	0	0	0	0	0	0	0	0	0	0	0	0	0	0	0	0	0
498	796.4049072	12.1794	0	0	0	0	0	0	0	0	0	0	1208.004869	4321.828931	0	0	0	0	0	0	0	0	0	0	0	0	0	0	0	0	0	0	0	0	0	0	0	0	0	0	0	0	0	0	0	0	0	0	0
499	726.3671875	9.81613	0	0	0	0	0	0	0	0	0	0	1206.563704	11470.55764	0	0	0	0	0	0	0	0	0	0	0	0	0	0	0	0	0	0	0	0	0	0	0	0	0	0	0	0	0	0	0	0	0	0	0
500	895.3734741	13.5813	0	0	0	0	0	0	0	0	0	0	1154.263724	4763.342049	0	0	0	0	0	0	0	0	0	0	0	0	0	0	0	0	0	0	0	0	0	0	0	0	0	0	0	0	0	0	0	0	0	0	0
501	575.3548584	12.589	0	0	0	0	0	0	0	0	0	0	1092.952149	5002.168618	0	0	0	0	0	0	0	0	0	0	0	0	0	0	0	0	0	0	0	0	0	0	0	0	0	0	0	0	0	0	0	0	0	0	0
502	491.2897949	9.8731	0	0	0	0	0	0	0	0	0	0	1081.997391	6198.431897	0	0	0	0	0	0	0	0	0	0	0	0	0	0	0	0	0	0	0	0	0	0	0	0	0	0	0	0	0	0	0	0	0	0	0
503	821.9906006	13.5932	0	0	0	0	0	0	0	0	0	0	1069.686281	4495.879773	0	0	0	0	0	0	0	0	0	0	0	0	0	0	0	0	0	0	0	0	0	0	0	0	0	0	0	0	0	0	0	0	0	0	0
504	625.3127136	7.3327	0	0	0	0	0	0	0	0	0	0	1008.505744	4579.627485	0	0	0	0	0	0	0	0	0	0	0	0	0	0	0	0	0	0	0	0	0	0	0	0	0	0	0	0	0	0	0	0	0	0	0
505	709.3775024	9.6308	0	0	0	0	0	0	0	0	0	0	1007.620148	3209.427907	0	0	0	0	0	0	0	0	0	0	0	0	0	0	0	0	0	0	0	0	0	0	0	0	0	0	0	0	0	0	0	0	0	0	0
506	227.0966339	13.5111	0	0	0	0	0	0	0	0	0	0	923.7414095	4340.773049	0	0	0	0	0	0	0	0	0	0	0	0	0	0	0	0	0	0	0	0	0	0	0	0	0	0	0	0	0	0	0	0	0	0	0
507	726.3680115	9.464925	0	0	0	0	0	0	0	0	0	0	880.9443604	3990.892866	565.467573	2469.022297	0	0	0	0	0	0	0	0	0	0	0	0	0	0	0	0	0	0	0	0	0	0	0	0	0	0	0	0	0	0	0	0	0
508	639.3289108	7.890375	0	0	0	0	0	0	0	0	0	0	877.0010144	4023.621206	253.6466229	822.061379	0	0	0	0	0	0	0	0	0	0	0	0	0	0	0	0	0	0	0	0	0	0	0	0	0	0	0	0	0	0	0	0	0
509	361.1508423	13.0205	0	0	0	0	0	0	0	0	0	0	862.1589336	3939.230117	0	0	0	0	0	0	0	0	0	0	0	0	0	0	0	0	0	0	0	0	0	0	0	0	0	0	0	0	0	0	0	0	0	0	0
510	779.4549357	13.8264	0	0	0	0	0	0	0	0	0	0	852.8346103	4029.583674	292.7340913	1082.276297	362.9979312	1481.776114	0	0	0	0	0	0	0	0	0	0	0	0	0	0	0	0	0	0	0	0	0	0	0	0	0	0	0	0	0	0	0
511	725.2752482	8.399166667	0	0	0	0	0	0	0	0	0	0	848.3327913	3666.410246	159.7260714	112.6786438	0	0	0	0	0	0	0	0	0	0	0	0	0	0	0	0	0	0	0	0	0	0	0	0	0	0	0	0	0	0	0	0	0
512	885.4440918	9.33748	0	0	0	0	0	0	0	0	0	0	839.9545019	4125.478421	0	0	0	0	0	0	0	0	0	0	0	0	0	0	0	0	0	0	0	0	0	0	0	0	0	0	0	0	0	0	0	0	0	0	0
513	329.1663513	13.5111	0	0	0	0	0	0	0	0	0	0	832.7220199	3872.31028	0	0	0	0	0	0	0	0	0	0	0	0	0	0	0	0	0	0	0	0	0	0	0	0	0	0	0	0	0	0	0	0	0	0	0
514	895.3778381	13.6506	0	0	0	0	0	0	0	0	0	0	784.1347153	2749.433054	0	0	1131.350404	8505.752422	0	0	0	0	0	0	0	0	0	0	0	0	0	0	0	0	0	0	0	0	0	0	0	0	0	0	0	0	0	0	0
515	547.3213959	11.6394	0	0	0	0	0	0	0	0	0	0	769.7118837	3692.155093	0	0	0	0	0	0	0	0	0	0	0	0	0	0	0	0	0	0	0	0	0	0	0	0	0	0	0	0	0	0	0	0	0	0	0
516	809.4119873	12.916	0	0	0	0	0	0	0	0	0	0	765.5098254	3889.686254	0	0	0	0	0	0	0	0	0	0	0	0	0	0	0	0	0	0	0	0	0	0	0	0	0	0	0	0	0	0	0	0	0	0	0
517	477.2422434	8.08142	0	0	0	0	0	0	0	0	0	0	757.298306	3310.781548	0	0	0	0	0	0	0	0	0	0	0	0	0	0	0	0	0	0	0	0	0	0	0	0	0	0	0	0	0	0	0	0	0	0	0
518	737.4081116	10.1952	0	0	0	0	0	0	0	0	0	0	704.2930784	3781.014978	203.3787695	657.0177162	0	0	0	0	0	0	0	0	0	0	0	0	0	0	0	0	0	0	0	0	0	0	0	0	0	0	0	0	0	0	0	0	0
519	795.3145065	10.389075	0	0	0	0	0	0	0	0	0	0	703.7549509	3339.700336	604.1611825	2842.301459	0	0	0	0	0	0	0	0	0	0	0	0	0	0	0	0	0	0	0	0	0	0	0	0	0	0	0	0	0	0	0	0	0
520	823.4345703	13.7933	0	0	0	0	0	0	0	0	0	0	623.5162243	2665.754849	0	0	0	0	0	0	0	0	0	0	0	0	0	0	0	0	0	0	0	0	0	0	0	0	0	0	0	0	0	0	0	0	0	0	0
521	726.3478851	10.56935	0	0	0	0	0	0	0	0	0	0	608.2665572	1894.950941	0	0	492.3641417	1555.401314	0	0	0	0	0	0	0	0	0	0	0	0	0	0	0	0	0	0	0	0	0	0	0	0	0	0	0	0	0	0	0
522	739.4028931	11.6519	0	0	0	0	0	0	0	0	0	0	606.3726952	3092.420269	0	0	0	0	0	0	0	0	0	0	0	0	0	0	0	0	0	0	0	0	0	0	0	0	0	0	0	0	0	0	0	0	0	0	0
523	227.0968399	13.3618	0	0	0	0	0	0	0	0	0	0	603.0791139	2639.99485	0	0	0	0	0	0	0	0	0	0	0	0	0	0	0	0	0	0	0	0	0	0	0	0	0	0	0	0	0	0	0	0	0	0	0
524	278.9340617	15.12286667	0	0	0	0	0	0	0	0	0	0	588.956502	12722.14573	0	0	0	0	0	0	0	0	0	0	0	0	0	0	0	0	204.1552734	4093.391185	0	0	0	0	0	0	0	0	0	0	0	0	0	0	0	0	0
525	463.2780399	14.0111	0	0	0	0	0	0	0	0	0	0	568.6941806	2444.404926	0	0	654.0824509	3034.990277	672.921649	3117.250326	687.8010173	3355.543937	0	0	757.9720899	3454.481798	0	0	0	0	0	0	0	0	0	0	0	0	671.5281997	3107.979406	0	0	0	0	0	0	0	0	0
526	329.1663132	13.3618	0	0	0	0	0	0	0	0	0	0	549.1282906	2391.446753	0	0	0	0	0	0	0	0	0	0	0	0	0	0	0	0	0	0	0	0	0	0	0	0	0	0	0	0	0	0	0	0	0	0	0
527	751.4251404	11.83005	0	0	0	0	0	0	0	0	0	0	544.4889574	2375.9801	490.1653118	2220.793506	0	0	0	0	0	0	0	0	0	0	0	0	0	0	0	0	0	0	0	0	0	0	0	0	0	0	0	0	0	0	0	0	0
528	541.2544098	14.01705	0	0	0	0	0	0	0	0	0	0	543.6254622	2544.583023	534.5950087	2584.79425	633.3887565	3150.453551	0	0	444.6396171	2359.729026	355.7669426	1462.356608	605.8499064	2901.637308	0	0	0	0	0	0	0	0	0	0	0	0	513.7581335	2477.944478	0	0	0	0	0	0	0	0	0
529	278.9366455	14.437	0	0	0	0	0	0	0	0	0	0	535.3914394	21304.4533	0	0	0	0	0	0	0	0	0	0	0	0	0	0	0	0	0	0	0	0	0	0	0	0	0	0	0	0	0	0	0	0	0	0	0
530	738.4122925	13.60385	0	0	0	0	0	0	0	0	0	0	485.9470663	2538.13594	1971.424684	11492.08804	0	0	0	0	0	0	0	0	0	0	0	0	0	0	0	0	0	0	0	0	0	0	0	0	0	0	0	0	0	0	0	0	0
531	194.9097443	13.2315	0	0	0	0	0	0	0	0	0	0	477.1349073	8745.998764	0	0	0	0	0	0	0	0	0	0	0	0	0	0	0	0	0	0	0	0	0	0	0	0	0	0	0	0	0	0	0	0	0	0	0
532	741.3988953	11.4077	0	0	0	0	0	0	0	0	0	0	474.0871975	1852.67157	0	0	0	0	0	0	0	0	0	0	0	0	0	0	0	0	0	0	0	0	0	0	0	0	0	0	0	0	0	0	0	0	0	0	0
533	681.3430176	8.097845	0	0	0	0	0	0	0	0	0	0	450.2873179	1856.269203	557.4710016	2481.527135	0	0	0	0	0	0	0	0	0	0	0	0	0	0	0	0	0	0	0	0	0	0	0	0	0	0	0	0	0	0	0	0	0
534	194.9096807	12.73106667	0	0	0	0	0	0	0	0	0	0	449.7696149	16280.78093	0	0	0	0	0	0	0	0	0	0	0	0	0	0	0	0	0	0	0	0	0	0	0	0	0	0	0	0	0	0	0	0	0	0	0
535	812.4074097	12.2266	0	0	0	0	0	0	0	0	0	0	441.9773126	1597.485247	0	0	0	0	0	0	0	0	0	0	0	0	0	0	0	0	0	0	0	0	0	0	0	0	0	0	0	0	0	0	0	0	0	0	0
536	793.9202881	12.2032	0	0	0	0	0	0	0	0	0	0	440.2034699	1584.520805	0	0	0	0	0	0	0	0	0	0	0	0	0	0	0	0	0	0	0	0	0	0	0	0	0	0	0	0	0	0	0	0	0	0	0
537	529.3470459	13.54903333	0	0	0	0	0	0	0	0	0	0	432.1912769	2070.08949	0	0	0	0	0	0	0	0	0	0	0	0	0	0	0	0	0	0	0	0	0	0	0	0	0	0	0	0	0	0	0	0	0	0	0
538	194.9096947	10.916875	0	0	0	0	0	0	0	0	0	0	420.4881686	2476.669283	408.4741292	2194.662395	0	0	0	0	0	0	0	0	0	0	0	0	0	0	0	0	0	0	0	0	0	0	0	0	0	0	0	0	0	0	0	0	0
539	194.9104614	11.7106	0	0	0	0	0	0	0	0	0	0	410.1947363	10809.43042	0	0	0	0	0	0	0	0	0	0	0	0	0	0	0	0	0	0	0	0	0	0	0	0	0	0	0	0	0	0	0	0	0	0	0
540	710.3753052	10.1551	0	0	0	0	0	0	0	0	0	0	409.9907483	3066.206083	0	0	0	0	0	0	0	0	0	0	0	0	0	0	0	0	0	0	0	0	0	0	0	0	0	0	0	0	0	0	0	0	0	0	0
541	765.4441986	12.60365	0	0	0	0	0	0	0	0	0	0	401.4902974	1632.560086	217.0127007	694.5047903	0	0	0	0	0	0	0	0	0	0	0	0	0	0	0	0	0	0	0	0	0	0	0	0	0	0	0	0	0	0	0	0	0
542	194.9101501	10.66616	0	0	0	0	0	0	0	0	0	0	393.4203666	18184.42072	343.510192	2410.976013	0	0	0	0	0	0	0	0	0	0	0	0	0	0	0	0	0	0	0	0	0	0	0	0	0	0	0	0	0	0	0	0	0
543	575.353597	13.71386667	0	0	0	0	0	0	0	0	0	0	387.339043	4205.391547	0	0	0	0	0	0	0	0	0	0	0	0	0	0	0	0	0	0	0	0	0	0	0	0	0	0	0	0	0	0	0	0	0	0	0
544	194.9093895	11.116625	0	0	0	0	0	0	0	0	0	0	385.5329295	6147.349665	313.5602221	1565.766894	0	0	0	0	0	0	0	0	0	0	0	0	0	0	0	0	0	0	0	0	0	0	0	0	0	0	0	0	0	0	0	0	0
545	821.4654694	12.6095	0	0	0	0	0	0	0	0	0	0	379.5524159	1711.394487	1172.226255	5945.904706	0	0	0	0	0	0	0	0	0	0	0	0	0	0	0	0	0	0	0	0	0	0	0	0	0	0	0	0	0	0	0	0	0
546	361.156929	12.8309	0	0	0	0	0	0	0	0	0	0	374.734053	1496.207163	0	0	0	0	0	0	0	0	0	0	0	0	0	0	0	0	0	0	0	0	0	0	0	0	0	0	0	0	0	0	0	0	0	0	0
547	797.3002625	10.7898	0	0	0	0	0	0	0	0	0	0	372.4995203	1183.866295	0	0	0	0	0	0	0	0	0	0	0	0	0	0	0	0	0	0	0	0	0	0	0	0	0	0	0	0	0	0	0	0	0	0	0
548	519.2893219	10.3763	0	0	0	0	0	0	0	0	0	0	361.4192903	1490.031942	0	0	0	0	0	0	0	0	0	0	0	0	0	0	0	0	0	0	0	0	0	0	0	0	0	0	0	0	0	0	0	0	0	0	0
549	696.363678	8.85587	0	0	0	0	0	0	0	0	0	0	346.1995437	1471.973454	0	0	0	0	0	0	0	0	0	0	0	0	0	0	0	0	0	0	0	0	0	0	0	0	0	0	0	0	0	0	0	0	0	0	0
550	529.3460693	13.3618	0	0	0	0	0	0	0	0	0	0	345.6463724	1260.817397	0	0	0	0	0	0	0	0	0	0	0	0	0	0	0	0	0	0	0	0	0	0	0	0	0	0	0	0	0	0	0	0	0	0	0
551	463.2624512	8.46772	0	0	0	0	0	0	0	0	0	0	342.9798511	1246.457325	0	0	0	0	0	0	0	0	0	0	0	0	0	0	0	0	0	0	0	0	0	0	0	0	0	0	0	0	0	0	0	0	0	0	0
552	699.2836304	10.0485	0	0	0	0	0	0	0	0	0	0	342.1759605	1583.006889	0	0	0	0	0	0	0	0	0	0	0	0	0	0	0	0	0	0	0	0	0	0	0	0	0	0	0	0	0	0	0	0	0	0	0
553	278.9339951	13.9302	0	0	0	0	0	0	0	0	0	0	336.9317042	3039.229719	0	0	0	0	228.5494925	1379.880735	229.8087751	1243.580636	215.7079649	1658.888396	337.8134608	2795.872997	0	0	237.5062559	1563.810519	0	0	0	0	0	0	0	0	270.018509	1996.356189	0	0	0	0	0	0	0	0	0
554	707.3509827	9.20625	0	0	0	0	0	0	0	0	0	0	335.5923326	1373.085594	0	0	0	0	0	0	0	0	0	0	0	0	0	0	0	0	0	0	0	0	0	0	0	0	0	0	0	0	0	0	0	0	0	0	0
555	629.273407	13.3618	0	0	0	0	0	0	0	0	0	0	330.7001947	1486.094938	0	0	0	0	0	0	0	0	0	0	0	0	0	0	0	0	0	0	0	0	0	0	0	0	0	0	0	0	0	0	0	0	0	0	0
556	375.1737747	12.8125	0	0	0	0	0	0	0	0	0	0	328.3288475	1334.535039	0	0	0	0	0	0	0	0	0	0	0	0	0	0	0	0	0	0	0	0	0	0	0	0	0	0	0	0	0	0	0	0	0	0	0
557	810.342041	11.1644	0	0	0	0	0	0	0	0	0	0	324.9653378	1183.707065	0	0	0	0	0	0	0	0	0	0	0	0	0	0	0	0	0	0	0	0	0	0	0	0	0	0	0	0	0	0	0	0	0	0	0
558	767.4330444	13.1032	0	0	0	0	0	0	0	0	0	0	314.6408743	827.6859144	0	0	0	0	0	0	0	0	0	0	0	0	0	0	0	0	0	0	0	0	0	0	0	0	0	0	0	0	0	0	0	0	0	0	0
559	779.4184265	12.4492	0	0	0	0	0	0	0	0	0	0	310.450375	1299.054287	0	0	0	0	0	0	0	0	0	0	0	0	0	0	0	0	0	0	0	0	0	0	0	0	0	0	0	0	0	0	0	0	0	0	0
560	810.4068451	12.34175	0	0	0	0	0	0	0	0	0	0	305.3967196	1276.558353	0	0	0	0	0	0	0	0	0	0	0	0	0	0	0	0	0	0	0	0	0	0	0	0	0	0	0	0	0	0	254.9947412	1103.515751	0	0	1146.063329
561	867.3605042	12.2616	0	0	0	0	0	0	0	0	0	0	304.8635185	168.8121473	0	0	0	0	0	0	0	0	0	0	0	0	0	0	0	0	0	0	0	0	0	0	0	0	0	0	0	0	0	0	0	0	0	0	0
562	899.4578857	9.38487	0	0	0	0	0	0	0	0	0	0	297.955166	1964.659119	0	0	0	0	0	0	0	0	0	0	0	0	0	0	0	0	0	0	0	0	0	0	0	0	0	0	0	0	0	0	0	0	0	0	0
563	779.414327	11.92983333	0	0	0	0	0	0	0	0	0	0	295.633209	1429.922719	0	0	277.6115904	1307.356564	0	0	0	0	0	0	0	0	0	0	0	0	0	0	0	0	0	0	0	0	0	0	0	0	0	0	0	0	0	0	241.4552036
564	755.3967183	11.37026667	0	0	0	0	0	0	0	0	0	0	293.4077556	1210.026458	332.3078058	1193.965848	172.7211069	349.4410788	0	0	0	0	0	0	0	0	0	0	0	0	0	0	0	0	0	0	0	0	0	0	0	0	0	0	0	0	0	0	0
565	670.3338165	8.394835	0	0	0	0	0	0	0	0	0	0	292.8066774	1058.439379	0	0	0	0	0	0	0	0	0	0	0	0	0	0	0	0	0	0	0	0	0	0	0	0	0	0	0	0	0	0	0	0	0	0	0
566	727.377655	11.0317	0	0	0	0	0	0	0	0	0	0	291.1175271	1172.203233	246.3902861	778.7826253	0	0	0	0	0	0	0	0	0	0	0	0	0	0	0	0	0	0	0	0	0	0	0	0	0	0	0	0	0	0	0	0	0
567	741.3881836	10.7663	0	0	0	0	0	0	0	0	0	0	286.444546	753.9591987	0	0	0	0	0	0	0	0	0	0	0	0	0	0	0	0	0	0	0	0	0	0	0	0	0	0	0	0	0	0	0	0	0	0	0
568	232.9222137	14.2906	0	0	0	0	0	0	0	0	0	0	285.3766356	11202.91684	0	0	0	0	0	0	0	0	0	0	0	0	0	0	0	0	0	0	0	0	0	0	0	0	0	0	0	0	193.9776645	5563.641121	0	0	0	0	0
569	491.2929077	10.2492	0	0	0	0	0	0	0	0	0	0	285.3420114	1022.89968	0	0	0	0	0	0	0	0	0	0	0	0	0	0	0	0	0	0	0	0	0	0	0	0	0	0	0	0	0	0	0	0	0	0	0
570	725.2889099	8.62018	0	0	0	0	0	0	0	0	0	0	285.0253764	1195.54424	0	0	0	0	0	0	0	0	0	0	0	0	0	0	0	0	0	0	0	0	0	0	0	0	0	0	0	0	0	0	0	0	0	0	0
571	375.1729736	13.7339	0	0	0	0	0	0	0	0	0	0	283.0996264	3388.664609	0	0	0	0	0	0	0	0	0	0	0	0	0	0	0	0	0	0	0	0	0	0	0	0	0	0	0	0	0	0	0	0	0	0	0
572	740.3830261	10.3822	0	0	0	0	0	0	0	0	0	0	282.7679735	1045.375593	319.1623301	1171.765252	0	0	0	0	0	0	0	0	0	0	0	0	0	0	0	0	0	0	0	0	0	0	0	0	0	0	0	0	0	0	0	0	0
573	565.3221436	13.4994	0	0	0	0	0	0	0	0	0	0	278.5591733	1012.764483	0	0	0	0	0	0	0	0	0	0	0	0	0	0	0	0	0	0	0	0	0	0	0	0	0	0	0	0	0	0	0	0	0	0	0
574	823.4683228	13.864	0	0	0	0	0	0	0	0	0	0	276.1351762	708.9527438	0	0	0	0	0	0	0	0	0	0	0	0	0	0	0	0	0	0	0	0	0	0	0	0	0	0	0	0	0	0	0	0	0	0	0
575	561.3371582	12.5777	0	0	0	0	0	0	0	0	0	0	275.5993345	2078.526344	0	0	0	0	0	0	0	0	0	0	0	0	0	0	0	0	0	0	0	0	0	0	0	0	0	0	0	0	0	0	0	0	0	0	0
576	537.2306519	11.3046	0	0	0	0	0	0	0	0	0	0	274.1626337	1001.695013	0	0	0	0	0	0	0	0	0	0	0	0	0	0	0	0	0	0	0	0	0	0	0	0	0	0	0	0	0	0	0	0	0	0	0
577	807.4482422	12.74683333	0	0	0	0	0	0	0	0	0	0	272.2850376	1585.712664	1297.521705	8191.787501	0	0	0	0	0	0	0	0	0	0	0	0	0	0	0	0	0	0	0	0	0	0	0	0	0	0	0	0	0	0	0	0	0
578	751.3843384	9.39702	0	0	0	0	0	0	0	0	0	0	269.1433776	996.3743649	0	0	0	0	0	0	0	0	0	0	0	0	0	0	0	0	0	0	0	0	0	0	0	0	0	0	0	0	0	0	0	0	0	0	0
579	797.3271484	10.6147	0	0	0	0	0	0	0	0	0	0	267.6684424	0	0	0	0	0	0	0	0	0	0	0	0	0	0	0	0	0	0	0	0	0	0	0	0	0	0	0	0	0	0	0	0	0	0	0	0
580	548.3129272	12.1096	0	0	0	0	0	0	0	0	0	0	265.8741896	0	0	0	0	0	0	0	0	0	0	0	0	0	0	0	0	0	0	0	0	0	0	0	0	0	0	0	0	0	0	0	0	0	0	0	0
581	356.9147949	14.2975	0	0	0	0	0	0	0	0	0	0	264.4102903	9829.340194	0	0	0	0	0	0	0	0	0	0	0	0	0	0	0	0	0	0	0	0	0	0	0	0	0	0	0	0	0	0	0	0	0	0	0
582	375.1733704	13.9928	0	0	0	0	0	0	0	0	0	0	262.7508997	1260.745326	0	0	0	0	0	0	0	0	0	0	0	0	0	0	0	0	0	0	0	0	0	0	0	0	0	0	0	0	0	0	0	0	0	0	0
583	713.2175293	6.48797	0	0	0	0	0	0	0	0	0	0	258.7409861	810.2773228	0	0	0	0	0	0	0	0	0	0	0	0	0	0	0	0	0	0	0	0	0	0	0	0	0	0	0	0	0	0	0	0	0	0	0
584	711.378067	9.66729	0	0	0	0	0	0	0	0	0	0	256.9332877	795.5449872	0	0	0	0	0	0	0	0	0	0	0	0	0	0	0	0	0	0	0	0	0	0	0	0	0	0	0	0	0	0	0	0	0	0	0
585	685.3400116	9.1902	0	0	0	0	0	0	0	0	0	0	254.2594272	800.4991663	243.4988023	761.6261446	0	0	0	0	0	0	0	0	0	0	0	0	0	0	0	0	0	0	0	0	0	0	0	0	0	0	0	0	0	0	0	0	0
586	765.3992208	12.24096667	0	0	0	0	0	0	0	0	0	0	251.2486389	948.3425245	0	0	0	0	0	0	0	0	0	0	0	0	0	0	0	0	0	0	0	0	0	0	0	0	0	0	0	0	0	0	0	0	0	0	173.6364187
587	885.446167	9.22107	0	0	0	0	0	0	0	0	0	0	250.8994644	786.9230203	0	0	0	0	0	0	0	0	0	0	0	0	0	0	0	0	0	0	0	0	0	0	0	0	0	0	0	0	0	0	0	0	0	0	0
588	375.1700745	8.085065	0	0	0	0	0	0	0	0	0	0	249.1184343	784.3288518	0	0	0	0	0	0	0	0	0	0	0	0	0	0	0	0	0	0	0	0	0	0	0	0	0	0	0	0	0	0	0	0	0	0	0
589	501.314447	12.04258	0	0	0	0	0	0	0	0	0	0	247.8873674	917.3309291	0	0	0	0	0	0	0	0	0	0	0	0	0	0	0	0	0	0	0	0	0	0	0	0	0	0	0	0	0	0	0	0	0	0	0
590	709.3772074	12.203	0	0	0	0	0	0	0	0	0	0	247.5433162	1214.68782	846.6222299	4879.173028	0	0	0	0	0	0	0	0	0	0	0	0	0	0	0	0	0	0	0	0	0	0	0	0	0	0	0	0	0	0	0	0	0
591	857.4095154	7.99993	0	0	0	0	0	0	0	0	0	0	247.4578252	780.3694298	0	0	0	0	0	0	0	0	0	0	0	0	0	0	0	0	0	0	0	0	0	0	0	0	0	0	0	0	0	0	0	0	0	0	0
592	310.908493	14.7199	0	0	0	0	0	0	0	0	0	0	240.2926879	8518.095204	0	0	0	0	0	0	0	0	0	0	0	0	0	0	0	0	0	0	0	0	0	0	0	0	0	0	0	0	0	0	0	0	0	0	0
593	899.4568176	10.0485	0	0	0	0	0	0	0	0	0	0	238.1123038	1040.671376	0	0	0	0	0	0	0	0	0	0	0	0	0	0	0	0	0	0	0	0	0	0	0	0	0	0	0	0	0	0	0	0	0	0	0
594	777.3639069	9.464925	0	0	0	0	0	0	0	0	0	0	233.8798073	744.5596684	172.3570298	236.675757	0	0	0	0	0	0	0	0	0	0	0	0	0	0	0	0	0	0	0	0	0	0	0	0	0	0	0	0	0	0	0	0	0
595	227.0958771	12.0403	0	0	0	0	0	0	0	0	0	0	231.0470069	732.6726913	0	0	0	0	0	0	0	0	0	0	0	0	0	0	0	0	0	0	0	0	0	0	0	0	0	0	0	0	0	0	0	0	0	0	0
596	837.3307434	10.66544	0	0	0	0	0	0	0	0	0	0	227.7580509	853.1157136	932.7717695	6336.412042	241.3050839	910.5499301	0	0	0	0	0	0	0	0	0	0	0	0	0	0	0	0	0	0	0	0	0	0	0	0	0	0	0	0	0	0	0
597	681.3461914	8.590375	0	0	0	0	0	0	0	0	0	0	226.3495923	748.1389705	269.3910403	1138.842766	0	0	0	0	0	0	0	0	0	0	0	0	0	0	0	0	0	0	0	0	0	0	0	0	0	0	0	0	0	0	0	0	0
598	866.3640442	12.3671	0	0	0	0	0	0	0	0	0	0	224.4946443	725.3196529	0	0	0	0	0	0	0	0	0	0	0	0	0	0	0	0	0	0	0	0	0	0	0	0	0	0	0	0	0	0	0	0	0	0	0
599	653.3500061	11.0114	0	0	0	0	0	0	0	0	0	0	222.7985725	705.5052544	0	0	0	0	0	0	0	0	0	0	0	0	0	0	0	0	0	0	0	0	0	0	0	0	0	0	0	0	0	0	0	0	0	0	0
600	639.2974396	13.60385	0	0	0	0	0	0	0	0	0	0	221.4886045	573.5382656	649.4918651	3495.983419	0	0	0	0	0	0	0	0	0	0	0	0	0	0	0	0	0	0	0	0	0	0	0	0	0	0	0	0	0	0	0	0	0
601	537.2919983	12.04258	0	0	0	0	0	0	0	0	0	0	220.6524526	700.1313688	0	0	0	0	0	0	0	0	0	0	0	0	0	0	0	0	0	0	0	0	0	0	0	0	0	0	0	0	0	0	0	0	0	0	0
602	601.238205	11.835	0	0	0	0	0	0	0	0	0	0	219.8709068	571.4588805	0	0	0	0	0	0	0	0	0	0	0	0	0	0	0	0	0	0	0	0	0	0	0	0	0	0	0	0	0	0	0	0	0	0	0
603	383.1924286	14.8463	0	0	0	0	0	0	0	0	0	0	216.1165686	693.6426403	0	0	0	0	0	0	163.4610815	221.9730928	0	0	177.5182689	363.14392	0	0	0	0	0	0	0	0	0	0	0	0	0	0	0	0	0	0	0	0	0	0	0
604	798.3702393	11.5713	0	0	0	0	0	0	0	0	0	0	213.8095408	565.3254192	0	0	0	0	0	0	0	0	0	0	0	0	0	0	0	0	0	0	0	0	0	0	0	0	0	0	0	0	0	0	0	0	0	0	0
605	807.4497528	12.11245	0	0	0	0	0	0	0	0	0	0	213.5772889	681.5106965	633.1676618	2576.117256	0	0	0	0	0	0	0	0	0	0	0	0	0	0	0	0	0	0	0	0	0	0	0	0	0	0	0	0	0	0	0	0	0
606	364.9448853	8.04713	0	0	0	0	0	0	0	0	0	0	212.0221493	555.1965543	0	0	0	0	0	0	0	0	0	0	0	0	0	0	0	0	0	0	0	0	0	0	0	0	0	0	0	0	0	0	0	0	0	0	0
607	547.3203735	11.0939	0	0	0	0	0	0	0	0	0	0	212.0135258	564.9232922	0	0	0	0	0	0	0	0	0	0	0	0	0	0	0	0	0	0	0	0	0	0	0	0	0	0	0	0	0	0	0	0	0	0	0
608	329.1663422	12.0403	0	0	0	0	0	0	0	0	0	0	211.718778	557.3516022	0	0	0	0	0	0	0	0	0	0	0	0	0	0	0	0	0	0	0	0	0	0	0	0	0	0	0	0	0	0	0	0	0	0	0
609	477.2386068	7.9279	0	0	0	0	0	0	0	0	0	0	208.8039147	671.764984	0	0	0	0	0	0	0	0	0	0	0	0	0	0	0	0	0	0	0	0	0	0	0	0	0	0	0	0	0	0	0	0	0	0	0
610	711.3774414	10.0021	0	0	0	0	0	0	0	0	0	0	205.3760274	534.4157049	0	0	0	0	0	0	0	0	0	0	0	0	0	0	0	0	0	0	0	0	0	0	0	0	0	0	0	0	0	0	0	0	0	0	0
611	310.9100342	14.9454	0	0	0	0	0	0	0	0	0	0	203.8767022	2324.663984	164.8003864	344.0525496	0	0	0	0	0	0	0	0	0	0	0	0	0	0	0	0	0	0	0	0	0	0	0	0	0	0	0	0	0	0	0	0	0
612	517.4596863	14.0604	0	0	0	0	0	0	0	0	0	0	202.0289365	527.9055267	200.8881533	525.4429975	0	0	0	0	0	0	0	0	0	0	0	0	0	0	0	0	0	0	0	0	0	0	0	0	0	0	0	0	0	0	0	0	0
613	232.9245284	13.93682143	0	0	0	0	0	0	0	0	0	0	199.9683108	777.8850172	0	0	203.4902856	909.9952088	0	0	0	0	0	0	195.2688731	866.4300167	153.8406716	109.0351761	0	0	0	0	0	0	0	0	0	0	0	0	0	0	0	0	0	0	0	0	0
614	671.309906	8.307086	0	0	0	0	0	0	0	0	0	0	199.8651489	405.9672723	195.0115825	387.9681352	0	0	0	0	0	0	0	0	0	0	0	0	0	0	0	0	0	0	0	0	0	0	0	0	0	0	0	0	0	0	0	0	0
615	696.3632813	8.98633	0	0	0	0	0	0	0	0	0	0	198.2225645	532.2431471	0	0	0	0	0	0	0	0	0	0	0	0	0	0	0	0	0	0	0	0	0	0	0	0	0	0	0	0	0	0	0	0	0	0	0
616	810.3448181	11.2812	0	0	0	0	0	0	0	0	0	0	195.9111102	128.6267206	0	0	0	0	0	0	0	0	0	0	0	0	0	0	0	0	0	0	0	0	0	0	0	0	0	0	0	0	0	0	0	0	0	0	0
617	533.2974447	11.205	0	0	0	0	0	0	0	0	0	0	193.6099998	391.6096342	0	0	0	0	0	0	0	0	0	0	0	0	0	0	0	0	0	0	0	0	0	0	246.6062257	808.8205711	0	0	0	0	0	0	0	0	0	0	0
618	833.331543	11.6058	0	0	0	0	0	0	0	0	0	0	191.0456749	493.6308799	0	0	0	0	0	0	0	0	0	0	0	0	0	0	0	0	0	0	0	0	0	0	0	0	0	0	0	0	0	0	0	0	0	0	0
619	699.3470154	9.4555	0	0	0	0	0	0	0	0	0	0	190.6535172	377.2356065	0	0	0	0	0	0	0	0	0	0	0	0	0	0	0	0	0	0	0	0	0	0	0	0	0	0	0	0	0	0	0	0	0	0	0
620	795.2823792	8.80833	0	0	0	0	0	0	0	0	0	0	188.3742057	628.9029552	0	0	0	0	0	0	0	0	0	0	0	0	0	0	0	0	0	0	0	0	0	0	0	0	0	0	0	0	0	0	0	0	0	0	0
621	385.874059	8.544416667	0	0	0	0	0	0	0	0	0	0	188.2239854	2959.526263	0	0	0	0	0	0	0	0	0	0	0	0	0	0	0	0	151.9980985	0	0	0	0	0	0	0	0	0	0	0	0	0	0	0	0	0	0
622	847.3392334	12.1914	0	0	0	0	0	0	0	0	0	0	185.0863613	492.0243625	0	0	0	0	0	0	0	0	0	0	0	0	0	0	0	0	0	0	0	0	0	0	0	0	0	0	0	0	0	0	0	0	0	0	0
623	801.3435974	5.74678	0	0	0	0	0	0	0	0	0	0	182.9855421	377.8788476	0	0	0	0	0	0	0	0	0	0	0	0	0	0	0	0	0	0	0	0	0	0	0	0	0	0	0	0	0	0	0	0	0	0	0
624	751.4187775	11.6489	0	0	0	0	0	0	0	0	0	0	181.618513	362.1544226	516.3327915	2269.097812	0	0	0	0	0	0	0	0	0	0	0	0	0	0	0	0	0	0	0	0	0	0	0	0	0	0	0	0	0	0	0	0	0
625	809.3431091	12.4842	0	0	0	0	0	0	0	0	0	0	180.2190266	1083.185418	0	0	0	0	0	0	0	0	0	0	0	0	0	0	0	0	0	0	0	0	0	0	0	0	0	0	0	0	0	0	0	0	0	0	0
626	738.4142456	13.1724	0	0	0	0	0	0	0	0	0	0	180.1388678	1749.298886	0	0	0	0	0	0	0	0	0	0	0	0	0	0	0	0	0	0	0	0	0	0	0	0	0	0	0	0	0	0	0	0	0	0	0
627	763.2859497	9.4555	0	0	0	0	0	0	0	0	0	0	177.8015044	350.6186191	0	0	0	0	0	0	0	0	0	0	0	0	0	0	0	0	0	0	0	0	0	0	0	0	0	0	0	0	0	0	0	0	0	0	0
628	847.530481	11.83918	0	0	0	0	0	0	0	0	0	0	177.423161	244.8435522	0	0	0	0	0	0	0	0	0	0	0	0	0	0	0	0	0	0	0	0	0	0	0	0	0	0	0	0	0	0	0	0	0	0	0
629	735.2570496	8.3033	0	0	0	0	0	0	0	0	0	0	177.0988351	359.9589199	156.5068806	108.7111407	0	0	0	0	0	0	0	0	0	0	0	0	0	0	0	0	0	0	0	0	0	0	0	0	0	0	0	0	0	0	0	0	0
630	777.3048808	10.58623333	0	0	0	0	0	0	0	0	0	0	176.952734	243.4005087	171.5247216	238.8433142	188.4069686	374.9019383	0	0	0	0	0	0	0	0	0	0	0	0	0	0	0	0	0	0	0	0	0	0	0	0	0	0	0	0	0	0	0
631	375.1728516	14.1918	0	0	0	0	0	0	0	0	0	0	175.4418734	357.8212872	0	0	0	0	0	0	0	0	0	0	0	0	0	0	0	0	0	0	0	0	0	0	0	0	0	0	0	0	0	0	0	0	0	0	0
632	849.3622284	11.5915	0	0	0	0	0	0	0	0	0	0	175.333451	348.0317744	0	0	189.3632409	377.8039473	0	0	0	0	0	0	0	0	0	0	0	0	0	0	0	0	0	0	0	0	0	0	0	0	0	0	0	0	0	0	0
633	695.361557	8.654765	0	0	0	0	0	0	0	0	0	0	174.5365174	357.1641294	1141.687746	5195.950937	0	0	0	0	0	0	0	0	0	0	0	0	0	0	0	0	0	0	0	0	0	0	0	0	0	0	0	0	0	0	0	0	0
634	423.0449982	7.57857	0	0	0	0	0	0	0	0	0	0	173.5824041	347.1889747	0	0	0	0	0	0	0	0	0	0	0	0	0	0	0	0	0	0	0	0	0	0	0	0	0	0	0	0	0	0	0	0	0	0	0
635	807.4493408	13.70365	0	0	0	0	0	0	0	0	0	0	173.3884222	698.147476	0	0	207.4943856	1593.721172	0	0	0	0	0	0	0	0	0	0	0	0	0	0	0	0	0	0	0	0	0	0	0	0	0	0	0	0	0	0	0
636	863.3825684	12.2032	0	0	0	0	0	0	0	0	0	0	173.384466	476.4925925	0	0	0	0	0	0	0	0	0	0	0	0	0	0	0	0	0	0	0	0	0	0	0	0	0	0	0	0	0	0	0	0	0	0	0
637	885.4404602	9.11625	0	0	0	0	0	0	0	0	0	0	173.12669	351.3520169	0	0	0	0	0	0	0	0	0	0	0	0	0	0	0	0	0	0	0	0	0	0	0	0	0	0	0	0	0	0	0	0	0	0	0
638	809.3450317	12.6826	0	0	0	0	0	0	0	0	0	0	172.3946866	1517.279146	0	0	0	0	0	0	0	0	0	0	0	0	0	0	0	0	0	0	0	0	0	0	0	0	0	0	0	0	0	0	0	0	0	0	0
639	739.4126892	12.4608	0	0	0	0	0	0	0	0	0	0	168.1776968	1237.668977	0	0	0	0	0	0	0	0	0	0	0	0	0	0	0	0	0	0	0	0	0	0	0	0	0	0	0	0	0	0	0	0	0	0	0
640	537.2333984	11.4554	0	0	0	0	0	0	0	0	0	0	167.1936205	223.689938	0	0	0	0	0	0	0	0	0	0	0	0	0	0	0	0	0	0	0	0	0	0	0	0	0	0	0	0	0	0	0	0	0	0	0
641	296.9528885	14.7249	0	0	0	0	0	0	0	0	0	0	165.2483969	1000.547951	0	0	151.8530495	109.7365518	0	0	0	0	0	0	0	0	0	0	0	0	0	0	0	0	0	0	0	0	0	0	0	0	0	0	0	0	0	0	0
642	463.2626038	8.28145	0	0	0	0	0	0	0	0	0	0	164.5187602	338.8031417	0	0	0	0	0	0	0	0	0	0	0	0	0	0	0	0	0	0	0	0	0	0	0	0	0	0	0	0	0	0	0	0	0	0	0
643	565.3291626	13.3477	0	0	0	0	0	0	0	0	0	0	163.3556891	222.5617238	0	0	0	0	0	0	0	0	0	0	0	0	0	0	0	0	0	0	0	0	0	0	0	0	0	0	0	0	0	0	0	0	0	0	0
644	564.3093079	12.03796	0	0	0	0	0	0	0	0	0	0	162.5793837	222.8798658	0	0	0	0	0	0	0	0	0	0	0	0	0	0	0	0	0	0	0	0	0	0	0	0	0	0	0	0	0	0	0	0	0	0	0
645	749.2697754	9.18628	0	0	0	0	0	0	0	0	0	0	161.910514	221.8650863	0	0	0	0	0	0	0	0	0	0	0	0	0	0	0	0	0	0	0	0	0	0	0	0	0	0	0	0	0	0	0	0	0	0	0
646	807.3286743	10.953	0	0	0	0	0	0	0	0	0	0	160.5114663	225.9844716	0	0	0	0	0	0	0	0	0	0	0	0	0	0	0	0	0	0	0	0	0	0	0	0	0	0	0	0	0	0	0	0	0	0	0
647	721.336792	8.3855	0	0	0	0	0	0	0	0	0	0	160.1489481	107.6319584	0	0	0	0	0	0	0	0	0	0	0	0	0	0	0	0	0	0	0	0	0	0	0	0	0	0	0	0	0	0	0	0	0	0	0
648	822.4860229	12.6005	0	0	0	0	0	0	0	0	0	0	160.0898803	220.2079419	0	0	0	0	0	0	0	0	0	0	0	0	0	0	0	0	0	0	0	0	0	0	0	0	0	0	0	0	0	0	0	0	0	0	0
649	296.9612885	14.9428	0	0	0	0	0	0	0	0	0	0	159.109168	336.4248561	0	0	0	0	0	0	0	0	0	0	0	0	0	0	0	0	0	0	0	0	0	0	0	0	0	0	0	0	0	0	0	0	0	0	0
650	537.2284851	9.81613	0	0	0	0	0	0	0	0	0	0	158.2307118	106.3766633	0	0	0	0	0	0	0	0	0	0	0	0	0	0	0	0	0	0	0	0	0	0	0	0	0	0	0	0	0	0	0	0	0	0	0
651	709.378479	8.73773	0	0	0	0	0	0	0	0	0	0	158.0586683	111.0305516	0	0	0	0	0	0	0	0	0	0	0	0	0	0	0	0	0	0	0	0	0	0	0	0	0	0	0	0	0	0	0	0	0	0	0
652	653.3501587	8.18763	0	0	0	0	0	0	0	0	0	0	157.9659609	108.6329319	0	0	0	0	0	0	0	0	0	0	0	0	0	0	0	0	0	0	0	0	0	0	0	0	0	0	0	0	0	0	0	0	0	0	0
653	385.8808899	8.95058	0	0	0	0	0	0	0	0	0	0	157.0255387	546.0498127	0	0	0	0	0	0	0	0	0	0	0	0	0	0	0	0	0	0	0	0	0	0	0	0	0	0	0	0	0	0	0	0	0	0	0
654	709.3365326	8.338095	0	0	0	0	0	0	0	0	0	0	156.7387774	104.9777097	328.2648418	1382.623845	0	0	0	0	0	0	0	0	0	0	0	0	0	0	0	0	0	0	0	0	0	0	0	0	0	0	0	0	0	0	0	0	0
655	601.2418518	12.0274	0	0	0	0	0	0	0	0	0	0	156.1984269	106.5933466	0	0	0	0	0	0	0	0	0	0	0	0	0	0	0	0	0	0	0	0	0	0	0	0	0	0	0	0	0	0	0	0	0	0	0
656	709.3814087	11.293	0	0	0	0	0	0	0	0	0	0	156.0097985	967.6822041	0	0	0	0	0	0	0	0	0	0	0	0	0	0	0	0	0	0	0	0	0	0	0	0	0	0	0	0	0	0	0	0	0	0	0
657	709.3704529	11.6815	0	0	0	0	0	0	0	0	0	0	155.3101423	216.9383705	0	0	0	0	0	0	0	0	0	0	0	0	0	0	0	0	0	0	0	0	0	0	0	0	0	0	0	0	0	0	0	0	0	0	0
658	739.4161987	12.6472	0	0	0	0	0	0	0	0	0	0	154.6672969	430.1239835	0	0	0	0	0	0	0	0	0	0	0	0	0	0	0	0	0	0	0	0	0	0	0	0	0	0	0	0	0	0	0	0	0	0	0
659	738.4705048	14.33615	0	0	0	0	0	0	0	0	0	0	154.6337028	319.4125329	0	0	0	0	0	0	0	0	0	0	0	0	0	0	0	0	0	0	0	0	0	0	0	0	0	0	0	0	0	0	0	0	0	0	0
660	639.3234711	7.74505	0	0	0	0	0	0	0	0	0	0	154.6229441	104.2837823	0	0	0	0	0	0	0	0	0	0	0	0	0	0	0	0	0	0	0	0	0	0	0	0	0	0	0	0	0	0	0	0	0	0	0
661	737.4014587	10.4481	0	0	0	0	0	0	0	0	0	0	154.5766326	103.251926	0	0	0	0	0	0	0	0	0	0	0	0	0	0	0	0	0	0	0	0	0	0	0	0	0	0	0	0	0	0	0	0	0	0	0
662	709.3777466	11.1173	0	0	0	0	0	0	0	0	0	0	153.5888941	105.0143995	0	0	0	0	0	0	0	0	0	0	0	0	0	0	0	0	0	0	0	0	0	0	0	0	0	0	0	0	0	0	0	0	0	0	0
663	318.9902344	8.5261	0	0	0	0	0	0	0	0	0	0	153.4105097	0	0	0	0	0	0	0	0	0	0	0	0	0	0	0	0	0	0	0	0	0	0	0	0	0	0	0	0	0	0	0	0	0	0	0	0
664	611.303894	6.69893	0	0	0	0	0	0	0	0	0	0	153.2192922	0	0	0	0	0	0	0	0	0	0	0	0	0	0	0	0	0	0	0	0	0	0	0	0	0	0	0	0	0	0	0	0	0	0	0	0
665	710.3823242	9.30227	0	0	0	0	0	0	0	0	0	0	152.4429733	0	0	0	0	0	0	0	0	0	0	0	0	0	0	0	0	0	0	0	0	0	0	0	0	0	0	0	0	0	0	0	0	0	0	0	0
666	319.9580688	8.04713	0	0	0	0	0	0	0	0	0	0	152.4046748	102.532082	0	0	0	0	0	0	0	0	0	0	0	0	0	0	0	0	0	0	0	0	0	0	0	0	0	0	0	0	0	0	0	0	0	0	0
667	363.9743347	8.28145	0	0	0	0	0	0	0	0	0	0	151.9498568	0	0	0	0	0	0	0	0	0	0	0	0	0	0	0	0	0	0	0	0	0	0	0	0	0	0	0	0	0	0	0	0	0	0	0	0
668	765.4445496	12.8579	0	0	0	0	0	0	0	0	0	0	150.9844535	102.9545527	0	0	0	0	0	0	0	0	0	0	0	0	0	0	0	0	0	0	0	0	0	0	0	0	0	0	0	0	0	0	0	0	0	0	0
669	739.413208	12.6005	0	0	0	0	0	0	0	0	0	0	150.8417072	103.8407509	0	0	0	0	0	0	0	0	0	0	0	0	0	0	0	0	0	0	0	0	0	0	0	0	0	0	0	0	0	0	0	0	0	0	0
670	779.416275	11.59635	0	0	0	0	0	0	0	0	0	0	0	0	74633.29541	407748.1214	0	0	0	0	0	0	0	0	355.6893475	1298.289671	0	0	0	0	0	0	0	0	0	0	0	0	0	0	0	0	0	0	0	0	0	0	0
671	738.4137726	11.44035	0	0	0	0	0	0	0	0	0	0	0	0	39859.29619	300073.0409	0	0	0	0	0	0	0	0	0	0	0	0	0	0	0	0	0	0	0	0	0	0	0	0	0	0	0	0	0	0	0	0	0
672	780.3985596	11.6105	0	0	0	0	0	0	0	0	0	0	0	0	27137.13933	147422.6098	0	0	0	0	0	0	0	0	0	0	0	0	0	0	0	0	0	0	0	0	0	0	0	0	0	0	0	0	0	0	0	0	0
673	808.4309692	12.9349	0	0	0	0	0	0	0	0	0	0	0	0	7648.848769	42490.31979	0	0	0	0	0	0	0	0	0	0	0	0	0	0	0	0	0	0	0	0	0	0	0	0	0	0	0	0	0	0	0	0	0
674	765.3832092	10.6903	0	0	0	0	0	0	0	0	0	0	0	0	7081.951489	44136.96869	0	0	0	0	0	0	0	0	0	0	0	0	0	0	0	0	0	0	0	0	0	0	0	0	0	0	0	0	0	0	0	0	0
675	609.1443075	2.5758	0	0	0	0	0	0	0	0	0	0	0	0	4925.782546	22795.05253	0	0	0	0	0	0	0	0	0	0	0	0	0	0	0	0	0	0	0	0	0	0	0	0	0	0	0	0	0	0	0	0	0
676	824.4340261	13.09636667	0	0	0	0	0	0	0	0	0	0	0	0	4837.013774	61567.71963	0	0	0	0	0	0	0	0	0	0	0	0	0	0	0	0	0	0	0	0	0	0	0	0	913.4339694	4408.435141	0	0	477.0849994	3302.246795	0	0	3244.902047
677	737.3778076	13.6265	0	0	0	0	0	0	0	0	0	0	0	0	4812.9955	20898.98626	0	0	0	0	0	0	0	0	0	0	0	0	0	0	0	0	0	0	0	0	0	0	0	0	0	0	0	0	0	0	0	0	0
678	838.4506226	13.6965	0	0	0	0	0	0	0	0	0	0	0	0	4760.540275	76561.38665	0	0	0	0	0	0	0	0	0	0	0	0	0	0	0	0	0	0	0	0	0	0	0	0	0	0	0	0	0	0	0	0	0
679	879.3703552	13.13268	0	0	0	0	0	0	0	0	0	0	0	0	4217.13719	58718.63869	0	0	0	0	0	0	0	0	0	0	0	0	0	0	0	0	0	0	0	0	0	0	0	0	397.1413462	1572.72422	0	0	0	0	0	0	407.771163
680	893.3981934	13.7195	0	0	0	0	0	0	0	0	0	0	0	0	3917.923234	51140.64743	0	0	0	0	0	0	0	0	0	0	0	0	0	0	0	0	0	0	0	0	0	0	0	0	0	0	0	0	0	0	0	0	0
681	822.0307007	13.6145	0	0	0	0	0	0	0	0	0	0	0	0	3238.395385	14936.63368	0	0	0	0	0	0	0	0	0	0	0	0	0	0	0	0	0	0	0	0	0	0	0	0	0	0	0	0	0	0	0	0	0
682	625.2786255	5.2204	0	0	0	0	0	0	0	0	0	0	0	0	3024.667073	14734.64489	0	0	0	0	0	0	0	0	0	0	0	0	0	0	0	0	0	0	0	0	0	0	0	0	0	0	0	0	0	0	0	0	0
683	808.0132141	13.0981	0	0	0	0	0	0	0	0	0	0	0	0	2956.894719	11629.12046	0	0	0	0	0	0	0	0	0	0	0	0	0	0	0	0	0	0	0	0	0	0	0	0	0	0	0	0	0	0	0	0	0
684	795.3226318	10.8535	0	0	0	0	0	0	0	0	0	0	0	0	1733.645947	12864.62199	0	0	0	0	0	0	0	0	0	0	0	0	0	0	0	0	0	0	0	0	0	0	0	0	0	0	0	0	0	0	0	0	0
685	697.2156982	5.97245	0	0	0	0	0	0	0	0	0	0	0	0	1550.247296	15910.80599	0	0	0	0	0	0	0	0	0	0	0	0	0	0	0	0	0	0	0	0	0	0	0	0	0	0	0	0	0	0	0	0	0
686	793.9827881	12.1973	0	0	0	0	0	0	0	0	0	0	0	0	1546.214975	7137.307528	0	0	0	0	0	0	0	0	0	0	0	0	0	0	0	0	0	0	0	0	0	0	0	0	0	0	0	0	0	0	0	0	0
687	611.2668762	5.30285	0	0	0	0	0	0	0	0	0	0	0	0	1539.981015	7189.170003	0	0	0	0	0	0	0	0	0	0	0	0	0	0	0	0	0	0	0	0	0	0	0	0	0	0	0	0	0	0	0	0	0
688	627.2723083	5.83232	0	0	0	0	0	0	0	0	0	0	0	0	1430.348588	6692.278594	0	0	0	0	0	0	0	0	0	0	0	0	0	0	0	0	0	0	0	0	0	0	0	0	0	0	0	0	0	0	0	0	0
689	641.2825928	6.347	0	0	0	0	0	0	0	0	0	0	0	0	1430.147258	7208.516182	0	0	0	0	0	0	0	0	0	0	0	0	0	0	0	0	0	0	0	0	0	0	0	0	0	0	0	0	0	0	0	0	0
690	625.2849121	6.11313	0	0	0	0	0	0	0	0	0	0	0	0	1388.091614	4084.662969	0	0	0	0	0	0	0	0	0	0	0	0	0	0	0	0	0	0	0	0	0	0	0	0	0	0	0	0	0	0	0	0	0
691	642.2715759	5.97245	0	0	0	0	0	0	0	0	0	0	0	0	1142.499644	10444.29337	0	0	0	0	0	0	0	0	0	0	0	0	0	0	0	0	0	0	0	0	0	0	0	0	0	0	0	0	0	0	0	0	0
692	852.4827881	14.258	0	0	0	0	0	0	0	0	0	0	0	0	1120.270664	2418.247751	0	0	0	0	0	0	0	0	0	0	0	0	0	0	0	0	0	0	0	0	0	0	0	0	0	0	0	0	0	0	0	0	0
693	837.4607544	14.246	0	0	0	0	0	0	0	0	0	0	0	0	1069.596749	5220.973597	0	0	0	0	0	0	0	0	0	0	0	0	0	0	0	0	0	0	0	0	0	0	0	0	0	0	0	0	0	0	0	0	0
694	807.4130249	9.41354	0	0	0	0	0	0	0	0	0	0	0	0	1033.428763	6668.971471	315.597979	1523.506835	0	0	0	0	0	0	0	0	0	0	0	0	0	0	0	0	0	0	0	0	0	0	0	0	0	0	0	0	0	0	0
695	867.3627625	12.2325	0	0	0	0	0	0	0	0	0	0	0	0	985.6859319	3173.807896	0	0	0	0	0	0	0	0	0	0	0	0	0	0	0	0	0	0	0	0	0	0	0	0	0	0	0	0	0	0	0	0	0
696	894.3950806	13.5561	0	0	0	0	0	0	0	0	0	0	0	0	932.5926418	4304.906259	0	0	0	0	0	0	0	0	0	0	0	0	0	0	0	0	0	0	0	0	0	0	0	0	0	0	0	0	0	0	0	0	0
697	755.3953857	11.0402	0	0	0	0	0	0	0	0	0	0	0	0	878.6923864	3998.363578	0	0	0	0	0	0	0	0	0	0	0	0	0	0	0	0	0	0	0	0	0	0	0	0	0	0	0	0	0	0	0	0	0
698	741.3856201	10.5963	0	0	0	0	0	0	0	0	0	0	0	0	851.9461208	3731.569657	0	0	0	0	0	0	0	0	0	0	0	0	0	0	0	0	0	0	0	0	0	0	0	0	0	0	0	0	0	0	0	0	0
699	723.8822021	10.8306	0	0	0	0	0	0	0	0	0	0	0	0	770.8998102	3072.180643	0	0	0	0	0	0	0	0	0	0	0	0	0	0	0	0	0	0	0	0	0	0	0	0	0	0	0	0	0	0	0	0	0
700	881.3565674	12.9235	0	0	0	0	0	0	0	0	0	0	0	0	765.7925401	3270.068313	0	0	0	0	0	0	0	0	0	0	0	0	0	0	0	0	0	0	0	0	0	0	0	0	0	0	0	0	0	0	0	0	0
701	808.4581909	13.4855	0	0	0	0	0	0	0	0	0	0	0	0	751.7877479	3748.039616	0	0	0	0	0	0	0	0	0	0	0	0	0	0	0	0	0	0	0	0	0	0	0	0	0	0	0	0	0	0	0	0	0
702	463.0960693	2.70993	0	0	0	0	0	0	0	0	0	0	0	0	723.0079939	3139.118644	0	0	0	0	0	0	0	0	0	0	0	0	0	0	0	0	0	0	0	0	0	0	0	0	0	0	0	0	0	0	0	0	0
703	807.4560547	13.7311	0	0	0	0	0	0	0	0	0	0	0	0	703.6086306	8906.177588	0	0	0	0	0	0	0	0	0	0	0	0	0	0	0	0	0	0	0	0	0	0	0	0	0	0	0	0	0	0	0	0	0
704	810.4015198	12.9369	0	0	0	0	0	0	0	0	0	0	0	0	694.8817267	3996.441697	0	0	0	0	0	0	0	0	0	0	0	0	0	0	0	0	0	0	0	0	0	0	0	0	0	0	0	0	0	0	0	0	0
705	881.3657227	13.1566	0	0	0	0	0	0	0	0	0	0	0	0	693.566313	2447.159407	0	0	0	0	0	0	0	0	0	0	0	0	0	0	0	0	0	0	0	0	0	0	0	0	0	0	0	0	0	0	0	0	0
706	782.3929749	10.6903	0	0	0	0	0	0	0	0	0	0	0	0	686.9322804	4862.011986	0	0	0	0	0	0	0	0	0	0	0	0	0	0	0	0	0	0	0	0	0	0	0	0	0	0	0	0	0	0	0	0	0
707	793.3981628	8.855515	0	0	0	0	0	0	0	0	0	0	0	0	670.6740656	2997.772638	258.498319	945.0458493	0	0	0	0	0	0	0	0	0	0	0	0	0	0	0	0	0	0	0	0	0	0	0	0	0	0	0	0	0	0	0
708	697.3623047	9.14685	0	0	0	0	0	0	0	0	0	0	0	0	651.2006121	327.2027339	0	0	0	0	0	0	0	0	0	0	0	0	0	0	0	0	0	0	0	0	0	0	0	0	0	0	0	0	0	0	0	0	0
709	655.1598206	2.576065	0	0	0	0	0	0	0	0	0	0	0	0	617.6983006	2673.719351	0	0	0	0	0	0	0	0	0	0	0	0	0	0	0	0	0	0	0	0	0	0	0	0	0	0	0	0	0	0	0	0	0
710	615.2537842	5.97245	0	0	0	0	0	0	0	0	0	0	0	0	617.4648702	5365.299244	0	0	0	0	0	0	0	0	0	0	0	0	0	0	0	0	0	0	0	0	0	0	0	0	0	0	0	0	0	0	0	0	0
711	837.4600525	11.6692	0	0	0	0	0	0	0	0	0	0	0	0	585.4007482	2926.259598	0	0	0	0	0	0	0	0	0	0	0	0	0	0	0	0	0	0	0	0	0	0	0	0	0	0	0	0	0	0	0	0	0
712	740.380249	10.561	0	0	0	0	0	0	0	0	0	0	0	0	577.9462225	1408.841039	0	0	0	0	0	0	0	0	0	0	0	0	0	0	0	0	0	0	0	0	0	0	0	0	0	0	0	0	0	0	0	0	0
713	810.3373108	10.784	0	0	0	0	0	0	0	0	0	0	0	0	542.944862	2664.514349	0	0	0	0	0	0	0	0	0	0	0	0	0	0	0	0	0	0	0	0	0	0	0	0	0	0	0	0	0	0	0	0	0
714	811.3303833	11.1808	0	0	0	0	0	0	0	0	0	0	0	0	540.2828319	2760.049106	0	0	0	0	0	0	0	0	0	0	0	0	0	0	0	0	0	0	0	0	0	0	0	0	0	0	0	0	0	0	0	0	0
715	824.4515381	13.8826	0	0	0	0	0	0	0	0	0	0	0	0	537.7587105	1878.84338	0	0	0	0	0	0	0	0	0	0	0	0	0	0	0	0	0	0	0	0	0	0	0	0	0	0	0	0	0	0	0	0	0
716	823.3128357	10.05795	0	0	0	0	0	0	0	0	0	0	0	0	494.0680141	1966.279486	152.8867481	106.763504	0	0	0	0	0	0	0	0	0	0	0	0	0	0	0	0	0	0	0	0	0	0	0	0	0	0	0	0	0	0	0
717	840.4359741	13.8123	0	0	0	0	0	0	0	0	0	0	0	0	491.1993639	1939.167207	0	0	0	0	0	0	0	0	0	0	0	0	0	0	0	0	0	0	0	0	0	0	0	0	0	0	0	0	0	0	0	0	0
718	278.9355698	14.9529	0	0	0	0	0	0	0	0	0	0	0	0	483.2662063	8598.717537	0	0	0	0	0	0	0	0	0	0	0	0	0	0	0	0	0	0	0	0	0	0	0	0	0	0	0	0	0	0	0	0	0
719	809.32901	10.7578	0	0	0	0	0	0	0	0	0	0	0	0	479.1685373	1458.105875	0	0	0	0	0	0	0	0	0	0	0	0	0	0	0	0	0	0	0	0	0	0	0	0	0	0	0	0	0	0	0	0	0
720	555.2389526	3.62057	0	0	0	0	0	0	0	0	0	0	0	0	470.5511428	2048.112038	0	0	0	0	0	0	0	0	0	0	0	0	0	0	0	0	0	0	0	0	0	0	0	0	0	0	0	0	0	0	0	0	0
721	809.4254456	13.3551	0	0	0	0	0	0	0	0	0	0	0	0	452.5269067	1782.965144	0	0	0	0	0	0	0	0	0	0	0	0	0	0	0	0	0	0	0	0	0	0	0	0	0	0	0	0	0	0	0	0	0
722	826.4459839	12.8419	0	0	0	0	0	0	0	0	0	0	0	0	451.7622087	1611.587149	0	0	0	0	0	0	0	0	0	0	0	0	0	0	0	0	0	0	0	0	0	0	0	0	0	0	0	0	0	0	0	0	0
723	737.411377	13.5561	0	0	0	0	0	0	0	0	0	0	0	0	450.4587693	1415.320856	0	0	0	0	0	0	0	0	0	0	0	0	0	0	0	0	0	0	0	0	0	0	0	0	0	0	0	0	0	0	0	0	0
724	639.2949219	5.77332	0	0	0	0	0	0	0	0	0	0	0	0	444.595606	4055.698489	0	0	0	0	0	0	0	0	0	0	0	0	0	0	0	0	0	0	0	0	0	0	0	0	0	0	0	0	0	0	0	0	0
725	625.1520081	2.23065	0	0	0	0	0	0	0	0	0	0	0	0	434.8592873	1757.297701	0	0	0	0	0	0	0	0	0	0	0	0	0	0	0	0	0	0	0	0	0	0	0	0	0	0	0	0	0	0	0	0	0
726	797.4268799	13.1332	0	0	0	0	0	0	0	0	0	0	0	0	432.096054	3799.414677	0	0	0	0	0	0	0	0	0	0	0	0	0	0	0	0	0	0	0	0	0	0	0	0	0	0	0	0	0	0	0	0	0
727	795.3257446	10.2052	0	0	0	0	0	0	0	0	0	0	0	0	430.5902863	1897.579302	0	0	0	0	0	0	0	0	0	0	0	0	0	0	0	0	0	0	0	0	0	0	0	0	0	0	0	0	0	0	0	0	0
728	738.4344482	12.454	0	0	0	0	0	0	0	0	0	0	0	0	421.8649373	15562.40878	0	0	0	0	0	0	0	0	0	0	0	0	0	0	0	0	0	0	0	0	0	0	0	0	0	0	0	0	0	0	0	0	0
729	823.4406738	11.3205	0	0	0	0	0	0	0	0	0	0	0	0	421.1504378	2301.03104	0	0	0	0	0	0	0	0	0	0	0	0	0	0	0	0	0	0	0	0	0	0	0	0	0	0	0	0	0	0	0	0	0
730	194.9108226	12.8213	0	0	0	0	0	0	0	0	0	0	0	0	417.205376	6900.453486	0	0	0	0	0	0	0	0	0	0	0	0	0	0	0	0	0	0	0	0	0	0	0	0	0	0	0	0	0	0	0	0	0
731	194.9106903	12.4267	0	0	0	0	0	0	0	0	0	0	0	0	415.7797852	3929.280864	0	0	0	0	0	0	0	0	0	0	0	0	0	0	0	0	0	0	0	0	0	0	0	0	0	0	0	0	0	0	0	0	0
732	194.9051933	6.28109	0	0	0	0	0	0	0	0	0	0	0	0	412.4510669	8831.260687	0	0	0	0	0	0	0	0	0	0	0	0	0	0	0	0	0	0	0	0	0	0	0	0	0	0	0	0	0	0	0	0	0
733	810.3373108	10.784	0	0	0	0	0	0	0	0	0	0	0	0	542.944862	2664.514349	0	0	0	0	0	0	0	0	0	0	0	0	0	0	0	0	0	0	0	0	0	0	0	0	0	0	0	0	0	0	0	0	0
734	826.4203491	13.168	0	0	0	0	0	0	0	0	0	0	0	0	401.873825	1255.894202	0	0	0	0	0	0	0	0	0	0	0	0	0	0	0	0	0	0	0	0	0	0	0	0	0	0	0	0	0	0	0	0	0
735	783.4111938	12.5484	0	0	0	0	0	0	0	0	0	0	0	0	401.0106123	1810.996313	0	0	0	0	0	0	0	0	0	0	0	0	0	0	0	0	0	0	0	0	0	0	0	0	0	0	0	0	0	0	0	0	0
736	493.1050415	3.0512	0	0	0	0	0	0	0	0	0	0	0	0	398.2684159	1472.199164	0	0	0	0	0	0	0	0	0	0	0	0	0	0	0	0	0	0	0	0	0	0	0	0	0	0	0	0	0	0	0	0	0
737	805.4671326	14.1755	0	0	0	0	0	0	0	0	0	0	0	0	394.0109175	1596.798369	0	0	0	0	0	0	0	0	0	0	0	0	0	0	0	0	0	0	0	0	0	0	0	0	0	0	0	0	0	0	0	0	0
738	723.3561707	6.95923	0	0	0	0	0	0	0	0	0	0	0	0	390.1395434	1622.055064	0	0	0	0	0	0	0	0	0	0	0	0	0	0	0	0	0	0	0	0	0	0	0	0	0	0	0	0	0	0	0	0	0
739	194.9094315	11.31465	0	0	0	0	0	0	0	0	0	0	0	0	386.5246141	2144.332336	406.6041196	10477.52461	0	0	0	0	0	0	0	0	0	0	0	0	0	0	0	0	0	0	0	0	0	0	0	0	0	0	0	0	0	0	0
740	194.9096375	12.0684	0	0	0	0	0	0	0	0	0	0	0	0	385.7459695	9897.428474	0	0	0	0	0	0	0	0	0	0	0	0	0	0	0	0	0	0	0	0	0	0	0	0	0	0	0	0	0	0	0	0	0
741	625.2845459	13.0981	0	0	0	0	0	0	0	0	0	0	0	0	382.5802144	1535.040975	0	0	0	0	0	0	0	0	0	0	0	0	0	0	0	0	0	0	0	0	0	0	0	0	0	0	0	0	0	0	0	0	0
742	194.9045251	9.286171818	0	0	0	0	0	0	0	0	0	0	0	0	380.9911597	9831.591372	0	0	0	0	0	0	0	0	0	0	0	0	0	0	0	0	0	0	0	0	0	0	0	0	0	0	0	0	0	0	0	0	0
743	695.3651123	11.5986	0	0	0	0	0	0	0	0	0	0	0	0	380.1053767	1525.629296	0	0	0	0	0	0	0	0	0	0	0	0	0	0	0	0	0	0	0	0	0	0	0	0	0	0	0	0	0	0	0	0	0
744	811.4407349	13.6965	0	0	0	0	0	0	0	0	0	0	0	0	379.8609286	6703.724007	0	0	0	0	0	0	0	0	0	0	0	0	0	0	0	0	0	0	0	0	0	0	0	0	0	0	0	0	0	0	0	0	0
745	625.2802734	5.37348	0	0	0	0	0	0	0	0	0	0	0	0	372.098947	2516.907424	0	0	0	0	0	0	0	0	0	0	0	0	0	0	0	0	0	0	0	0	0	0	0	0	0	0	0	0	0	0	0	0	0
746	385.8812256	6.07832	0	0	0	0	0	0	0	0	0	0	0	0	371.4559616	7854.234214	0	0	0	0	0	0	0	0	0	0	0	0	0	0	0	0	0	0	0	0	0	0	0	0	0	0	0	0	0	0	0	0	0
747	840.4487915	13.5561	0	0	0	0	0	0	0	0	0	0	0	0	370.02267	1344.697487	0	0	0	0	0	0	0	0	0	0	0	0	0	0	0	0	0	0	0	0	0	0	0	0	0	0	0	0	0	0	0	0	0
748	796.4244385	12.3479	0	0	0	0	0	0	0	0	0	0	0	0	367.3187188	921.1970115	0	0	0	0	0	0	0	0	0	0	0	0	0	0	0	0	0	0	0	0	0	0	0	0	0	0	0	0	0	0	0	0	0
749	194.9092979	10.02515	0	0	0	0	0	0	0	0	0	0	0	0	356.7413526	14689.06863	0	0	0	0	0	0	0	0	0	0	0	0	0	0	0	0	0	0	0	0	0	0	0	0	0	0	0	0	0	0	0	0	0
750	809.428833	10.1304	0	0	0	0	0	0	0	0	0	0	0	0	352.6569387	2011.460297	0	0	0	0	0	0	0	0	0	0	0	0	0	0	0	0	0	0	0	0	0	0	0	0	0	0	0	0	0	0	0	0	0
751	836.4873962	14.4101	0	0	0	0	0	0	0	0	0	0	0	0	347.7142172	1433.778281	0	0	0	0	0	0	0	0	0	0	0	0	0	0	0	0	0	0	0	0	0	0	0	0	0	0	0	0	0	0	0	0	0
752	780.4219971	11.7745	0	0	0	0	0	0	0	0	0	0	0	0	346.5918524	1377.222094	0	0	0	0	0	0	0	0	0	0	0	0	0	0	0	0	0	0	0	0	0	0	0	0	0	0	0	0	0	0	0	0	0
753	194.9104462	12.9933	0	0	0	0	0	0	0	0	0	0	0	0	336.9269384	1567.507949	0	0	0	0	0	0	0	0	0	0	0	0	0	0	0	0	0	0	0	0	0	0	0	0	0	0	0	0	0	0	0	0	0
754	698.213562	5.83232	0	0	0	0	0	0	0	0	0	0	0	0	335.7681667	1196.653271	0	0	0	0	0	0	0	0	0	0	0	0	0	0	0	0	0	0	0	0	0	0	0	0	0	0	0	0	0	0	0	0	0
755	737.4063568	13.2662	0	0	0	0	0	0	0	0	0	0	0	0	335.7292446	5820.451251	0	0	0	0	0	0	0	0	0	0	0	0	0	0	0	0	0	0	0	0	0	0	0	0	0	0	0	0	0	0	0	0	0
756	823.4344482	11.0518	0	0	0	0	0	0	0	0	0	0	0	0	333.1723379	1523.235057	0	0	0	0	0	0	0	0	0	0	0	0	0	0	0	0	0	0	0	0	0	0	0	0	0	0	0	0	0	0	0	0	0
757	867.3646851	12.3595	0	0	0	0	0	0	0	0	0	0	0	0	332.9337235	822.8348509	0	0	0	0	0	0	0	0	0	0	0	0	0	0	0	0	0	0	0	0	0	0	0	0	0	0	0	0	0	0	0	0	0
758	861.4275513	12.5484	0	0	0	0	0	0	0	0	0	0	0	0	331.9895438	1359.516352	0	0	0	0	0	0	0	0	0	0	0	0	0	0	0	0	0	0	0	0	0	0	0	0	0	0	0	0	0	0	0	0	0
759	893.392334	12.6068	0	0	0	0	0	0	0	0	0	0	0	0	325.4047258	1358.454659	0	0	0	0	0	0	0	0	0	0	0	0	0	0	0	0	0	0	0	0	0	0	0	0	0	0	0	0	0	0	0	0	0
760	797.4231262	12.9235	0	0	0	0	0	0	0	0	0	0	0	0	322.5443158	1302.503388	0	0	0	0	0	0	0	0	0	0	0	0	0	0	0	0	0	0	0	0	0	0	0	0	0	0	0	0	0	0	0	0	0
761	783.3065796	9.74488	0	0	0	0	0	0	0	0	0	0	0	0	318.341546	1289.685902	0	0	0	0	0	0	0	0	0	0	0	0	0	0	0	0	0	0	0	0	0	0	0	0	0	0	0	0	0	0	0	0	0
762	875.4371948	12.9235	0	0	0	0	0	0	0	0	0	0	0	0	311.9293887	1284.354652	0	0	0	0	0	0	0	0	0	0	0	0	0	0	0	0	0	0	0	0	0	0	0	0	0	0	0	0	0	0	0	0	0
763	793.4371338	12.9933	0	0	0	0	0	0	0	0	0	0	0	0	306.1129867	5902.039579	0	0	0	0	0	0	0	0	0	0	0	0	0	0	0	0	0	0	0	0	0	0	0	0	0	0	0	0	0	0	0	0	0
764	701.1613159	6.62997	0	0	0	0	0	0	0	0	0	0	0	0	303.696142	1129.49604	0	0	0	0	0	0	0	0	0	0	0	0	0	0	0	0	0	0	0	0	0	0	0	0	0	0	0	0	0	0	0	0	0
765	683.1952515	5.50287	0	0	0	0	0	0	0	0	0	0	0	0	302.6940786	1102.944291	0	0	0	0	0	0	0	0	0	0	0	0	0	0	0	0	0	0	0	0	0	0	0	0	0	0	0	0	0	0	0	0	0
766	653.3126678	6.85525	0	0	0	0	0	0	0	0	0	0	0	0	298.4075923	1279.963937	0	0	0	0	0	0	0	0	0	0	0	0	0	0	0	0	0	0	0	0	0	0	0	0	0	0	0	0	0	0	0	0	0
767	628.2614136	5.791515	0	0	0	0	0	0	0	0	0	0	0	0	294.6787959	1087.856978	189.2029059	255.4271309	0	0	0	0	0	0	0	0	0	0	0	0	0	0	0	0	0	0	0	0	0	0	0	0	0	0	0	0	0	0	0
768	727.3777466	11.1808	0	0	0	0	0	0	0	0	0	0	0	0	290.4908014	2008.760869	0	0	0	0	0	0	0	0	0	0	0	0	0	0	0	0	0	0	0	0	0	0	0	0	0	0	0	0	0	0	0	0	0
769	473.2875417	14.03756667	0	0	0	0	0	0	0	0	0	0	0	0	286.9878237	2530.7168	0	0	0	0	0	0	0	0	0	0	0	0	0	0	0	0	0	0	0	0	151.0303396	106.6421011	356.7995507	2427.541343	0	0	0	0	0	0	0	0	0
770	708.0708008	2.576065	0	0	0	0	0	0	0	0	0	0	0	0	286.2410557	1039.441268	0	0	0	0	0	0	0	0	0	0	0	0	0	0	0	0	0	0	0	0	0	0	0	0	0	0	0	0	0	0	0	0	0
771	812.4223633	12.3595	0	0	0	0	0	0	0	0	0	0	0	0	284.9824473	890.3970415	0	0	0	0	0	0	0	0	0	0	0	0	0	0	0	0	0	0	0	0	0	0	0	0	0	0	0	0	0	0	0	0	0
772	628.2560272	5.89031	0	0	0	0	0	0	0	0	0	0	0	0	280.4374836	1027.924693	278.5752241	856.594359	0	0	0	0	0	0	0	0	0	0	0	0	0	0	0	0	0	0	0	0	0	0	0	0	0	0	0	0	0	0	0
773	727.0993042	2.56968	0	0	0	0	0	0	0	0	0	0	0	0	276.110993	1008.107035	0	0	0	0	0	0	0	0	0	0	0	0	0	0	0	0	0	0	0	0	0	0	0	0	0	0	0	0	0	0	0	0	0
774	611.2632751	5.560416667	0	0	0	0	0	0	0	0	0	0	0	0	275.9381186	375.8898662	4561.376062	20796.43466	0	0	0	0	0	0	0	0	0	0	0	0	0	0	0	0	0	0	0	0	0	0	0	0	0	0	0	0	0	0	0
775	335.8961792	6.129555	0	0	0	0	0	0	0	0	0	0	0	0	271.903334	5657.54344	262.2463217	5205.993588	0	0	0	0	0	0	0	0	0	0	0	0	0	0	0	0	0	0	0	0	0	0	0	0	0	0	0	0	0	0	0
776	362.9747543	13.3831	0	0	0	0	0	0	0	0	0	0	0	0	263.7756228	5675.804566	0	0	0	0	0	0	0	0	0	0	0	0	0	0	0	0	0	0	0	0	0	0	161.6790366	765.9120095	0	0	0	0	0	0	0	0	0
777	232.9254608	14.552775	0	0	0	0	0	0	0	0	0	0	0	0	261.1029932	7842.866418	0	0	0	0	0	0	150.564124	104.6397359	0	0	0	0	0	0	0	0	0	0	0	0	0	0	0	0	0	0	0	0	0	0	0	0	0
778	809.4150391	12.8527	0	0	0	0	0	0	0	0	0	0	0	0	260.6837602	853.2371117	0	0	0	0	0	0	0	0	0	0	0	0	0	0	0	0	0	0	0	0	0	0	0	0	0	0	0	0	0	0	0	0	0
779	838.4560242	12.59635	0	0	0	0	0	0	0	0	0	0	0	0	258.1679166	815.3796275	0	0	0	0	0	0	0	0	0	0	0	0	0	0	0	0	0	0	0	0	0	0	0	0	0	0	0	0	0	0	0	0	0
780	793.436615	13.2501	0	0	0	0	0	0	0	0	0	0	0	0	257.2586346	4227.608951	0	0	0	0	0	0	0	0	0	0	0	0	0	0	0	0	0	0	0	0	0	0	0	0	0	0	0	0	0	0	0	0	0
781	709.3625488	9.323643333	0	0	0	0	0	0	0	0	0	0	0	0	255.1464306	320.8312926	0	0	0	0	0	0	0	0	0	0	0	0	0	0	0	0	0	0	0	0	0	0	0	0	0	0	0	0	0	0	0	0	0
782	738.4060059	10.9118	0	0	0	0	0	0	0	0	0	0	0	0	251.1611977	0	0	0	0	0	0	0	0	0	0	0	0	0	0	0	0	0	0	0	0	0	0	0	0	0	0	0	0	0	0	0	0	0	0
783	653.3455017	10.83076	0	0	0	0	0	0	0	0	0	0	0	0	246.7199743	892.5693286	166.1811955	225.0771634	0	0	0	0	0	0	0	0	0	0	0	0	0	0	0	0	0	0	0	0	0	0	0	0	0	0	0	0	0	0	0
784	780.4181213	11.95	0	0	0	0	0	0	0	0	0	0	0	0	240.2751729	1055.31415	0	0	0	0	0	0	0	0	0	0	0	0	0	0	0	0	0	0	0	0	0	0	0	0	0	0	0	0	0	0	0	0	0
785	725.2861023	6.97122	0	0	0	0	0	0	0	0	0	0	0	0	239.7296482	775.3690042	0	0	0	0	0	0	0	0	0	0	0	0	0	0	0	0	0	0	0	0	0	0	0	0	0	0	0	0	0	0	0	0	0
786	725.3944702	10.4443	0	0	0	0	0	0	0	0	0	0	0	0	236.7264624	0	0	0	0	0	0	0	0	0	0	0	0	0	0	0	0	0	0	0	0	0	0	0	0	0	0	0	0	0	0	0	0	0	0
787	695.3232574	7.454155	0	0	0	0	0	0	0	0	0	0	0	0	234.694267	908.4761563	0	0	0	0	0	0	0	0	0	0	0	0	0	0	0	0	0	0	0	0	0	0	0	0	0	0	0	0	0	0	0	0	0
788	737.3666992	9.273106667	0	0	0	0	0	0	0	0	0	0	0	0	233.5240173	1005.200921	0	0	0	0	0	0	0	0	0	0	0	0	0	0	0	0	0	0	0	0	0	0	0	0	0	0	0	0	0	0	0	0	0
789	768.3783569	10.0603	0	0	0	0	0	0	0	0	0	0	0	0	232.892722	606.5870495	0	0	0	0	0	0	0	0	0	0	0	0	0	0	0	0	0	0	0	0	0	0	0	0	0	0	0	0	0	0	0	0	0
790	875.4439087	13.168	0	0	0	0	0	0	0	0	0	0	0	0	231.9094625	739.7548156	0	0	0	0	0	0	0	0	0	0	0	0	0	0	0	0	0	0	0	0	0	0	0	0	0	0	0	0	0	0	0	0	0
791	849.4998779	14.8427	0	0	0	0	0	0	0	0	0	0	0	0	229.3913625	717.9106972	0	0	0	0	0	0	0	0	0	0	0	0	0	0	0	0	0	0	0	0	0	0	0	0	0	0	0	0	0	0	0	0	0
792	811.317688	11.2622	0	0	0	0	0	0	0	0	0	0	0	0	229.2625818	281.0343934	0	0	0	0	0	0	0	0	0	0	0	0	0	0	0	0	0	0	0	0	0	0	0	0	0	0	0	0	0	0	0	0	0
793	787.206604	2.19568	0	0	0	0	0	0	0	0	0	0	0	0	228.6739576	718.9361604	0	0	0	0	0	0	0	0	0	0	0	0	0	0	0	0	0	0	0	0	0	0	0	0	0	0	0	0	0	0	0	0	0
794	837.465332	11.8563	0	0	0	0	0	0	0	0	0	0	0	0	221.4207949	845.397696	0	0	0	0	0	0	0	0	0	0	0	0	0	0	0	0	0	0	0	0	0	0	0	0	0	0	0	0	0	0	0	0	0
795	727.3729858	10.7955	0	0	0	0	0	0	0	0	0	0	0	0	221.0800059	576.6548105	0	0	0	0	0	0	0	0	0	0	0	0	0	0	0	0	0	0	0	0	0	0	0	0	0	0	0	0	0	0	0	0	0
796	793.4266663	11.2042	0	0	0	0	0	0	0	0	0	0	0	0	215.5336547	684.7109966	0	0	0	0	0	0	0	0	0	0	0	0	0	0	0	0	0	0	0	0	0	0	0	0	0	0	0	0	0	0	0	0	0
797	593.1481628	2.88502	0	0	0	0	0	0	0	0	0	0	0	0	214.39724	695.1732078	0	0	0	0	0	0	0	0	0	0	0	0	0	0	0	0	0	0	0	0	0	0	0	0	0	0	0	0	0	0	0	0	0
798	232.9240036	14.17378	0	0	0	0	0	0	0	0	0	0	0	0	214.0444105	1965.685162	0	0	0	0	0	0	0	0	0	0	0	0	0	0	0	0	0	0	181.0535411	4369.258013	0	0	0	0	0	0	0	0	0	0	0	0	0
799	879.383728	12.7587	0	0	0	0	0	0	0	0	0	0	0	0	213.6264354	843.5908563	0	0	0	0	0	0	0	0	0	0	0	0	0	0	0	0	0	0	0	0	0	0	0	0	0	0	0	0	0	0	0	0	0
800	896.3547363	13.8008	0	0	0	0	0	0	0	0	0	0	0	0	213.0108843	550.730415	0	0	0	0	0	0	0	0	0	0	0	0	0	0	0	0	0	0	0	0	0	0	0	0	0	0	0	0	0	0	0	0	0
801	310.9101105	14.5278	0	0	0	0	0	0	0	0	0	0	0	0	212.7188294	5811.417584	0	0	0	0	0	0	0	0	0	0	0	0	0	0	0	0	0	0	0	0	0	0	0	0	0	0	0	0	0	0	0	0	0
802	809.4550781	13.4497	0	0	0	0	0	0	0	0	0	0	0	0	212.5474734	555.9959982	0	0	0	0	0	0	0	0	0	0	0	0	0	0	0	0	0	0	0	0	0	0	0	0	0	0	0	0	0	0	0	0	0
803	817.5010986	13.5681	0	0	0	0	0	0	0	0	0	0	0	0	211.5108079	559.6632483	0	0	0	0	0	0	0	0	0	0	0	0	0	0	0	0	0	0	0	0	0	0	0	0	0	0	0	0	0	0	0	0	0
804	795.4170227	9.52175	0	0	0	0	0	0	0	0	0	0	0	0	209.8679583	682.2496933	0	0	0	0	0	0	0	0	0	0	0	0	0	0	0	0	0	0	0	0	0	0	0	0	0	0	0	0	0	0	0	0	0
805	809.4278564	12.7587	0	0	0	0	0	0	0	0	0	0	0	0	205.6415708	953.5243488	0	0	0	0	0	0	0	0	0	0	0	0	0	0	0	0	0	0	0	0	0	0	0	0	0	0	0	0	0	0	0	0	0
806	853.4784546	14.0585	0	0	0	0	0	0	0	0	0	0	0	0	201.8893025	1009.79582	0	0	0	0	0	0	0	0	0	0	0	0	0	0	0	0	0	0	0	0	0	0	0	0	0	0	0	0	0	0	0	0	0
807	791.3754272	10.8771	0	0	0	0	0	0	0	0	0	0	0	0	201.7462177	648.5274371	0	0	0	0	0	0	0	0	0	0	0	0	0	0	0	0	0	0	0	0	0	0	0	0	0	0	0	0	0	0	0	0	0
808	861.4127884	12.37645	0	0	0	0	0	0	0	0	0	0	0	0	197.380571	522.5141968	0	0	0	0	0	0	0	0	0	0	0	0	0	0	0	0	0	0	0	0	0	0	0	0	0	0	0	0	0	0	0	0	185.5518974
809	687.1421509	5.97245	0	0	0	0	0	0	0	0	0	0	0	0	197.2552183	524.572535	0	0	0	0	0	0	0	0	0	0	0	0	0	0	0	0	0	0	0	0	0	0	0	0	0	0	0	0	0	0	0	0	0
810	783.4118042	12.3595	0	0	0	0	0	0	0	0	0	0	0	0	195.2844388	517.1976208	0	0	0	0	0	0	0	0	0	0	0	0	0	0	0	0	0	0	0	0	0	0	0	0	0	0	0	0	0	0	0	0	0
811	639.6980286	6.44108	0	0	0	0	0	0	0	0	0	0	0	0	194.2163278	404.2299214	0	0	0	0	0	0	0	0	0	0	0	0	0	0	0	0	0	0	0	0	0	0	0	0	0	0	0	0	0	0	0	0	0
812	889.4660339	13.7195	0	0	0	0	0	0	0	0	0	0	0	0	192.1065865	1095.639448	0	0	0	0	0	0	0	0	0	0	0	0	0	0	0	0	0	0	0	0	0	0	0	0	0	0	0	0	0	0	0	0	0
813	765.4393005	12.8477	0	0	0	0	0	0	0	0	0	0	0	0	191.8867373	886.3859825	215.0419902	717.4465747	0	0	0	0	0	0	0	0	0	0	0	0	0	0	0	0	0	0	0	0	0	0	0	0	0	0	0	0	0	0	0
814	759.4018555	9.93128	0	0	0	0	0	0	0	0	0	0	0	0	191.1372986	402.5323308	0	0	0	0	0	0	0	0	0	0	0	0	0	0	0	0	0	0	0	0	0	0	0	0	0	0	0	0	0	0	0	0	0
815	754.2434387	3.19388	0	0	0	0	0	0	0	0	0	0	0	0	190.223486	390.0959306	0	0	0	0	0	0	0	0	0	0	0	0	0	0	0	0	0	0	0	0	0	0	0	0	0	0	0	0	0	0	0	0	0
816	693.2625732	5.83232	0	0	0	0	0	0	0	0	0	0	0	0	190.0278018	496.4193918	0	0	0	0	0	0	0	0	0	0	0	0	0	0	0	0	0	0	0	0	0	0	0	0	0	0	0	0	0	0	0	0	0
817	738.4512329	13.2381	0	0	0	0	0	0	0	0	0	0	0	0	188.7178285	2648.598562	0	0	0	0	0	0	0	0	0	0	0	0	0	0	0	0	0	0	0	0	0	0	0	0	0	0	0	0	0	0	0	0	0
818	362.9763794	5.99597	0	0	0	0	0	0	0	0	0	0	0	0	188.002508	4605.252785	0	0	0	0	0	0	0	0	0	0	0	0	0	0	0	0	0	0	0	0	0	0	0	0	0	0	0	0	0	0	0	0	0
819	385.8780823	8.4977975	0	0	0	0	0	0	0	0	0	0	0	0	187.7003003	4546.555189	0	0	0	0	168.5883913	926.6522209	0	0	0	0	0	0	0	0	0	0	0	0	0	0	0	0	0	0	0	0	0	0	0	0	0	0	0
820	823.4666443	14.1637	0	0	0	0	0	0	0	0	0	0	0	0	187.4067118	378.2429141	0	0	0	0	0	0	0	0	0	0	0	0	0	0	0	0	0	0	0	0	0	0	0	0	0	0	0	0	0	0	0	0	0
821	653.3591919	13.6145	0	0	0	0	0	0	0	0	0	0	0	0	186.0324786	490.9442509	0	0	0	0	0	0	0	0	0	0	0	0	0	0	0	0	0	0	0	0	0	0	0	0	0	0	0	0	0	0	0	0	0
822	765.4395142	12.4775	0	0	0	0	0	0	0	0	0	0	0	0	184.1774706	377.6227242	0	0	0	0	0	0	0	0	0	0	0	0	0	0	0	0	0	0	0	0	0	0	0	0	0	0	0	0	0	0	0	0	0
823	774.1859741	5.83232	0	0	0	0	0	0	0	0	0	0	0	0	183.60813	481.0641468	0	0	0	0	0	0	0	0	0	0	0	0	0	0	0	0	0	0	0	0	0	0	0	0	0	0	0	0	0	0	0	0	0
824	821.4163818	11.6929	0	0	0	0	0	0	0	0	0	0	0	0	182.0297111	368.3222474	0	0	0	0	0	0	0	0	0	0	0	0	0	0	0	0	0	0	0	0	0	0	0	0	0	0	0	0	0	0	0	0	0
825	821.4658813	12.3133	0	0	0	0	0	0	0	0	0	0	0	0	181.6297027	359.2418973	0	0	0	0	0	0	0	0	0	0	0	0	0	0	0	0	0	0	0	0	0	0	0	0	0	0	0	0	0	0	0	0	0
826	643.2669373	6.50017	0	0	0	0	0	0	0	0	0	0	0	0	178.8573506	368.8084963	0	0	0	0	0	0	0	0	0	0	0	0	0	0	0	0	0	0	0	0	0	0	0	0	0	0	0	0	0	0	0	0	0
827	783.2979736	9.2172	0	0	0	0	0	0	0	0	0	0	0	0	178.4462212	240.7760973	0	0	0	0	0	0	0	0	0	0	0	0	0	0	0	0	0	0	0	0	0	0	0	0	0	0	0	0	0	0	0	0	0
828	356.9159241	14.1526	0	0	0	0	0	0	0	0	0	0	0	0	177.6459184	959.3517915	0	0	0	0	0	0	0	0	0	0	0	0	0	0	0	0	0	0	0	0	0	0	0	0	0	0	0	0	0	0	0	0	0
829	788.1969604	6.347	0	0	0	0	0	0	0	0	0	0	0	0	176.7030232	359.4295323	0	0	0	0	0	0	0	0	0	0	0	0	0	0	0	0	0	0	0	0	0	0	0	0	0	0	0	0	0	0	0	0	0
830	861.4177246	12.2442	0	0	0	0	0	0	0	0	0	0	0	0	176.6300804	351.3874702	0	0	0	0	0	0	0	0	0	0	0	0	0	0	0	0	0	0	0	0	0	0	0	0	0	0	0	0	0	0	0	0	0
831	779.4152832	10.6554	0	0	0	0	0	0	0	0	0	0	0	0	176.1591928	356.6281053	0	0	0	0	0	0	0	0	0	0	0	0	0	0	0	0	0	0	0	0	0	0	0	0	0	0	0	0	0	0	0	0	0
832	791.3683167	10.76185	0	0	0	0	0	0	0	0	0	0	0	0	174.7037695	354.1740168	0	0	0	0	0	0	0	0	0	0	0	0	0	0	0	0	0	0	0	0	0	0	0	0	0	0	0	0	0	0	0	0	0
833	861.4134521	12.1506	0	0	0	0	0	0	0	0	0	0	0	0	174.2595292	353.5589483	0	0	0	0	0	0	0	0	0	0	0	0	0	0	0	0	0	0	0	0	0	0	0	0	0	0	0	0	0	0	0	0	0
834	879.3417358	9.43918	0	0	0	0	0	0	0	0	0	0	0	0	174.1724341	357.5798156	0	0	0	0	0	0	0	0	0	0	0	0	0	0	0	0	0	0	0	0	0	0	0	0	0	0	0	0	0	0	0	0	0
835	643.272644	5.83232	0	0	0	0	0	0	0	0	0	0	0	0	173.1594331	230.1278673	0	0	0	0	0	0	0	0	0	0	0	0	0	0	0	0	0	0	0	0	0	0	0	0	0	0	0	0	0	0	0	0	0
836	778.6289673	11.5986	0	0	0	0	0	0	0	0	0	0	0	0	172.418807	237.7339218	0	0	0	0	0	0	0	0	0	0	0	0	0	0	0	0	0	0	0	0	0	0	0	0	0	0	0	0	0	0	0	0	0
837	740.382019	10.2118	0	0	0	0	0	0	0	0	0	0	0	0	172.3881782	351.033772	0	0	0	0	0	0	0	0	0	0	0	0	0	0	0	0	0	0	0	0	0	0	0	0	0	0	0	0	0	0	0	0	0
838	779.3215332	9.20573	0	0	0	0	0	0	0	0	0	0	0	0	171.9526535	233.6978694	0	0	0	0	0	0	0	0	0	0	0	0	0	0	0	0	0	0	0	0	0	0	0	0	0	0	0	0	0	0	0	0	0
839	734.1801147	11.4483	0	0	0	0	0	0	0	0	0	0	0	0	171.7041144	341.1415857	0	0	0	0	0	0	0	0	0	0	0	0	0	0	0	0	0	0	0	0	0	0	0	0	0	0	0	0	0	0	0	0	0
840	793.4334412	12.0212	0	0	0	0	0	0	0	0	0	0	0	0	168.9223921	113.3837216	0	0	0	0	0	0	0	0	0	0	0	0	0	0	0	0	0	0	0	0	0	0	0	0	0	0	0	0	0	0	0	0	0
841	791.3250275	11.17505	0	0	0	0	0	0	0	0	0	0	0	0	167.4715091	227.2682599	174.3391657	362.2838557	0	0	0	0	0	0	0	0	0	0	0	0	0	0	0	0	0	0	0	0	0	0	0	0	0	0	0	0	0	0	0
842	863.3825684	12.5365	0	0	0	0	0	0	0	0	0	0	0	0	167.1732656	235.2546318	0	0	0	0	0	0	0	0	0	0	0	0	0	0	0	0	0	0	0	0	0	0	0	0	0	0	0	0	0	0	0	0	0
843	809.3988953	9.45068	0	0	0	0	0	0	0	0	0	0	0	0	166.854639	341.3628563	0	0	0	0	0	0	0	0	0	0	0	0	0	0	0	0	0	0	0	0	0	0	0	0	0	0	0	0	0	0	0	0	0
844	642.2758179	5.73793	0	0	0	0	0	0	0	0	0	0	0	0	164.4671081	0	0	0	0	0	0	0	0	0	0	0	0	0	0	0	0	0	0	0	0	0	0	0	0	0	0	0	0	0	0	0	0	0	0
845	768.3909302	11.0052	0	0	0	0	0	0	0	0	0	0	0	0	164.0897571	221.450713	0	0	0	0	0	0	0	0	0	0	0	0	0	0	0	0	0	0	0	0	0	0	0	0	0	0	0	0	0	0	0	0	0
846	701.3605957	9.77935	0	0	0	0	0	0	0	0	0	0	0	0	163.5192071	218.3091957	0	0	0	0	0	0	0	0	0	0	0	0	0	0	0	0	0	0	0	0	0	0	0	0	0	0	0	0	0	0	0	0	0
847	657.2889099	6.35842	0	0	0	0	0	0	0	0	0	0	0	0	163.2172366	110.9815918	0	0	0	0	0	0	0	0	0	0	0	0	0	0	0	0	0	0	0	0	0	0	0	0	0	0	0	0	0	0	0	0	0
848	753.2722778	7.85552	0	0	0	0	0	0	0	0	0	0	0	0	162.5942433	114.087463	0	0	0	0	0	0	0	0	0	0	0	0	0	0	0	0	0	0	0	0	0	0	0	0	0	0	0	0	0	0	0	0	0
849	795.3251953	9.99055	0	0	0	0	0	0	0	0	0	0	0	0	162.4546555	226.5565258	0	0	0	0	0	0	0	0	0	0	0	0	0	0	0	0	0	0	0	0	0	0	0	0	0	0	0	0	0	0	0	0	0
850	879.3783264	12.127	0	0	0	0	0	0	0	0	0	0	0	0	159.6667039	111.660716	0	0	0	0	0	0	0	0	0	0	0	0	0	0	0	0	0	0	0	0	0	0	0	0	0	0	0	0	0	0	0	0	0
851	625.3045044	5.13748	0	0	0	0	0	0	0	0	0	0	0	0	159.1967563	0	0	0	0	0	0	0	0	0	0	0	0	0	0	0	0	0	0	0	0	0	0	0	0	0	0	0	0	0	0	0	0	0	0
852	877.3850708	12.9349	0	0	0	0	0	0	0	0	0	0	0	0	158.5477079	108.0784204	0	0	0	0	0	0	0	0	0	0	0	0	0	0	0	0	0	0	0	0	0	0	0	0	0	0	0	0	0	0	0	0	0
853	697.2196045	5.2204	0	0	0	0	0	0	0	0	0	0	0	0	157.4323483	108.8969373	0	0	0	0	0	0	0	0	0	0	0	0	0	0	0	0	0	0	0	0	0	0	0	0	0	0	0	0	0	0	0	0	0
854	731.1767273	6.8653	0	0	0	0	0	0	0	0	0	0	0	0	157.015021	108.5012942	0	0	0	0	0	0	0	0	0	0	0	0	0	0	0	0	0	0	0	0	0	0	0	0	0	0	0	0	0	0	0	0	0
855	695.2963562	5.85552	0	0	0	0	0	0	0	0	0	0	0	0	156.6313039	108.8072642	0	0	0	0	0	0	0	0	0	0	0	0	0	0	0	0	0	0	0	0	0	0	0	0	0	0	0	0	0	0	0	0	0
856	473.2889099	13.38545	0	0	0	0	0	0	0	0	0	0	0	0	156.4727747	111.3732951	0	0	0	0	0	0	0	0	0	0	0	0	0	0	0	0	0	0	0	0	0	0	0	0	0	0	0	0	0	0	0	0	0
857	756.4020081	11.2391	0	0	0	0	0	0	0	0	0	0	0	0	155.9217619	108.0158295	0	0	0	0	0	0	0	0	0	0	0	0	0	0	0	0	0	0	0	0	0	0	0	0	0	0	0	0	0	0	0	0	0
858	473.2911377	14.2108	0	0	0	0	0	0	0	0	0	0	0	0	155.7929645	866.4086279	0	0	0	0	0	0	0	0	0	0	0	0	0	0	0	0	0	0	0	0	0	0	0	0	0	0	0	0	0	0	0	0	0
859	693.2100525	6.347	0	0	0	0	0	0	0	0	0	0	0	0	155.1624685	111.2075751	0	0	0	0	0	0	0	0	0	0	0	0	0	0	0	0	0	0	0	0	0	0	0	0	0	0	0	0	0	0	0	0	0
860	840.4761963	13.9642	0	0	0	0	0	0	0	0	0	0	0	0	155.0024017	108.2511214	0	0	0	0	0	0	0	0	0	0	0	0	0	0	0	0	0	0	0	0	0	0	0	0	0	0	0	0	0	0	0	0	0
861	880.3903809	13.49755	0	0	0	0	0	0	0	0	0	0	0	0	154.6931007	107.7193903	0	0	0	0	0	0	0	0	0	0	0	0	0	0	0	0	0	0	0	0	0	0	0	0	0	0	0	0	0	0	0	0	0
862	296.9530029	14.5278	0	0	0	0	0	0	0	0	0	0	0	0	153.9716592	220.8959518	0	0	0	0	0	0	0	0	0	0	0	0	0	0	0	0	0	0	0	0	0	0	0	0	0	0	0	0	0	0	0	0	0
863	893.3762817	13.5089	0	0	0	0	0	0	0	0	0	0	0	0	153.7056219	0	0	0	0	0	0	0	0	0	0	0	0	0	0	0	0	0	0	0	0	0	0	0	0	0	0	0	0	0	0	0	0	0	0
864	825.4412231	14.246	0	0	0	0	0	0	0	0	0	0	0	0	153.6638284	0	0	0	0	0	0	0	0	0	0	0	0	0	0	0	0	0	0	0	0	0	0	0	0	0	0	0	0	0	0	0	0	0	0
865	310.907074	14.1755	0	0	0	0	0	0	0	0	0	0	0	0	153.2070056	109.7271935	0	0	0	0	0	0	0	0	0	0	0	0	0	0	0	0	0	0	0	0	0	0	0	0	0	0	0	0	0	0	0	0	0
866	655.3086548	7.08832	0	0	0	0	0	0	0	0	0	0	0	0	152.1398298	0	0	0	0	0	0	0	0	0	0	0	0	0	0	0	0	0	0	0	0	0	0	0	0	0	0	0	0	0	0	0	0	0	0
867	700.3828125	9.77935	0	0	0	0	0	0	0	0	0	0	0	0	151.0530179	0	0	0	0	0	0	0	0	0	0	0	0	0	0	0	0	0	0	0	0	0	0	0	0	0	0	0	0	0	0	0	0	0	0
868	473.2958679	13.5212	0	0	0	0	0	0	0	0	0	0	0	0	151.0484303	0	0	0	0	0	0	0	0	0	0	0	0	0	0	0	0	0	0	0	0	0	0	0	0	0	0	0	0	0	0	0	0	0	0
869	807.3720245	10.59325	0	0	0	0	0	0	0	0	0	0	0	0	150.7611212	0	0	0	0	0	0	0	0	0	0	0	0	0	0	0	0	0	0	0	0	0	0	0	0	0	0	0	0	0	0	0	0	0	0
870	419.1085815	6.218	0	0	0	0	0	0	0	0	0	0	0	0	150.3960714	0	0	0	0	0	0	0	0	0	0	0	0	0	0	0	0	0	0	0	0	0	0	0	0	0	0	0	0	0	0	0	0	0	0
871	707.3636475	9.02942	0	0	0	0	0	0	0	0	0	0	0	0	150.0873581	0	0	0	0	0	0	0	0	0	0	0	0	0	0	0	0	0	0	0	0	0	0	0	0	0	0	0	0	0	0	0	0	0	0
872	639.2672221	6.4817	0	0	0	0	0	0	0	0	0	0	0	0	0	0	53654.0802	425546.7943	0	0	0	0	0	0	0	0	0	0	0	0	0	0	0	0	0	0	0	0	0	0	0	0	0	0	0	0	0	0	0
873	793.4247945	12.1929	0	0	0	0	0	0	0	0	0	0	0	0	0	0	49994.06033	312539.1939	0	0	0	0	0	0	732.4045572	3933.725815	0	0	0	0	0	0	0	0	0	0	0	0	569.251643	2926.057831	0	0	0	0	0	0	0	0	0
874	625.2723999	5.995716667	0	0	0	0	0	0	0	0	0	0	0	0	0	0	42975.38735	383003.7108	0	0	0	0	0	0	0	0	0	0	0	0	0	0	0	0	0	0	0	0	0	0	0	0	0	0	0	0	0	0	0
875	738.3912964	11.4258	0	0	0	0	0	0	0	0	0	0	0	0	0	0	36379.09005	252946.0002	0	0	0	0	0	0	0	0	0	0	0	0	0	0	0	0	0	0	0	0	0	0	0	0	0	0	0	0	0	0	0
876	695.3314362	9.1845975	0	0	0	0	0	0	0	0	0	0	0	0	0	0	28064.38497	140080.7456	0	0	0	0	0	0	0	0	0	0	0	0	0	0	0	0	0	0	0	0	0	0	0	0	0	0	0	0	0	0	0
877	567.2146606	4.91788	0	0	0	0	0	0	0	0	0	0	0	0	0	0	14412.31867	67727.18141	0	0	0	0	0	0	0	0	0	0	0	0	0	0	0	0	0	0	0	0	0	0	0	0	0	0	0	0	0	0	0
878	737.3818359	11.1812	0	0	0	0	0	0	0	0	0	0	0	0	0	0	13203.9727	90501.69635	0	0	0	0	0	0	0	0	0	0	0	0	0	0	0	0	0	0	0	0	0	0	0	0	0	0	0	0	0	0	0
879	793.406723	12.5172	0	0	0	0	0	0	0	0	0	0	0	0	0	0	11780.41442	57676.74366	0	0	0	0	0	0	0	0	0	0	0	0	0	0	0	0	0	0	0	0	0	0	0	0	0	0	0	0	0	0	0
880	565.2034607	5.08263	0	0	0	0	0	0	0	0	0	0	0	0	0	0	11540.47668	54740.32097	0	0	0	0	0	0	0	0	0	0	0	0	0	0	0	0	0	0	0	0	0	0	0	0	0	0	0	0	0	0	0
881	681.3151627	8.31162	0	0	0	0	0	0	0	0	0	0	0	0	0	0	10238.37746	49431.45011	0	0	0	0	0	0	0	0	0	0	0	0	0	0	0	0	0	0	0	0	0	0	0	0	0	0	0	0	0	0	0
882	879.3621216	13.08675	0	0	0	0	0	0	0	0	0	0	0	0	0	0	7728.41284	48870.17459	0	0	0	0	0	0	197.2498292	521.3260474	0	0	0	0	0	0	0	0	0	0	0	0	0	0	0	0	0	0	0	0	0	0	0
883	751.4058533	12.2554	0	0	0	0	0	0	0	0	0	0	0	0	0	0	7481.134143	36078.65992	0	0	0	0	0	0	0	0	0	0	0	0	0	0	0	0	0	0	0	0	0	0	0	0	0	0	0	0	0	0	0
884	865.3568115	12.1851	0	0	0	0	0	0	0	0	0	0	0	0	0	0	7241.447054	49270.4134	0	0	0	0	0	0	0	0	0	0	0	0	0	0	0	0	0	0	0	0	0	0	0	0	0	0	0	0	0	0	0
885	851.3298645	11.5884	0	0	0	0	0	0	0	0	0	0	0	0	0	0	6000.239765	30661.88335	0	0	0	0	0	0	0	0	0	0	0	0	0	0	0	0	0	0	0	0	0	0	0	0	0	0	0	0	0	0	0
886	781.2781677	9.769565	0	0	0	0	0	0	0	0	0	0	0	0	0	0	5910.049504	34401.07631	0	0	0	0	0	0	0	0	0	0	0	0	0	0	0	0	0	0	0	0	0	0	0	0	0	0	0	0	0	0	0
887	795.2971191	10.8155	0	0	0	0	0	0	0	0	0	0	0	0	0	0	5201.618164	31107.19722	0	0	0	0	0	0	0	0	0	0	0	0	0	0	0	0	0	0	0	0	0	0	0	0	0	0	0	0	0	0	0
888	359.0801926	5.755835	0	0	0	0	0	0	0	0	0	0	0	0	0	0	5049.103027	23367.04563	0	0	0	0	0	0	0	0	0	0	0	0	0	0	0	0	0	0	0	0	0	0	0	0	0	0	0	0	0	0	0
889	809.3284149	11.465	0	0	0	0	0	0	0	0	0	0	0	0	0	0	4169.566275	31764.72386	0	0	0	0	0	0	0	0	0	0	0	0	0	0	0	0	0	0	0	0	0	0	238.5258863	756.2582132	0	0	0	0	0	0	0
890	581.2090149	3.95607	0	0	0	0	0	0	0	0	0	0	0	0	0	0	3723.893454	16995.42052	0	0	0	0	0	0	0	0	0	0	0	0	0	0	0	0	0	0	0	0	0	0	0	0	0	0	0	0	0	0	0
891	767.2801666	9.180025	0	0	0	0	0	0	0	0	0	0	0	0	0	0	3239.421308	15677.3264	0	0	0	0	0	0	0	0	0	0	0	0	0	0	0	0	0	0	0	0	0	0	0	0	0	0	0	0	0	0	0
892	541.2172852	3.8141	0	0	0	0	0	0	0	0	0	0	0	0	0	0	3101.049949	20104.90779	0	0	0	0	0	0	0	0	0	0	0	0	0	0	0	0	0	0	0	0	0	0	0	0	0	0	0	0	0	0	0
893	555.2328796	4.32953	0	0	0	0	0	0	0	0	0	0	0	0	0	0	2875.835249	19817.53517	0	0	0	0	0	0	0	0	0	0	0	0	0	0	0	0	0	0	0	0	0	0	0	0	0	0	0	0	0	0	0
894	609.1440369	2.531886	0	0	0	0	0	0	0	0	0	0	0	0	0	0	2816.355661	13093.59515	0	0	0	0	0	0	0	0	0	0	0	0	0	0	0	0	0	0	0	0	0	0	0	0	0	0	0	0	0	0	0
895	865.364502	12.5256	0	0	0	0	0	0	0	0	0	0	0	0	0	0	2769.875459	13041.06217	0	0	0	0	0	0	0	0	0	0	0	0	0	0	0	0	0	0	0	0	0	0	0	0	0	0	0	0	0	0	0
896	318.9836121	8.06118	0	0	0	0	0	0	0	0	0	0	0	0	0	0	2734.901314	24584.95698	0	0	0	0	0	0	0	0	0	0	0	0	0	0	0	0	0	0	0	0	0	0	0	0	0	0	0	0	0	0	0
897	709.3709717	9.97335	0	0	0	0	0	0	0	0	0	0	0	0	0	0	2726.37731	14786.83583	0	0	0	0	0	0	0	0	0	0	0	0	0	0	0	0	0	0	0	0	0	0	0	0	0	0	0	0	0	0	0
898	765.4371643	13.055	0	0	0	0	0	0	0	0	0	0	0	0	0	0	2461.502322	12310.19132	0	0	0	0	0	0	0	0	0	0	0	0	0	0	0	0	0	0	0	0	0	0	0	0	0	0	0	0	0	0	0
899	423.0438538	7.5794	0	0	0	0	0	0	0	0	0	0	0	0	0	0	2459.02554	12745.84133	0	0	0	0	0	0	0	0	0	0	0	0	0	0	0	0	0	0	0	0	0	0	0	0	0	0	0	0	0	0	0
900	653.3085022	6.97782	0	0	0	0	0	0	0	0	0	0	0	0	0	0	2391.680412	19267.38583	0	0	0	0	0	0	0	0	0	0	0	0	0	0	0	0	0	0	0	0	0	0	0	0	0	0	0	0	0	0	0
901	795.3014221	10.57065	0	0	0	0	0	0	0	0	0	0	0	0	0	0	2384.028685	7966.478133	0	0	0	0	0	0	0	0	0	0	0	0	0	0	0	0	0	0	0	0	0	0	0	0	0	0	0	0	0	0	0
902	726.9585571	8.06118	0	0	0	0	0	0	0	0	0	0	0	0	0	0	2216.075177	13893.02397	0	0	0	0	0	0	0	0	0	0	0	0	0	0	0	0	0	0	0	0	0	0	0	0	0	0	0	0	0	0	0
903	709.375	9.57562	0	0	0	0	0	0	0	0	0	0	0	0	0	0	2209.550064	17689.9701	0	0	0	0	0	0	0	0	0	0	0	0	0	0	0	0	0	0	0	0	0	0	0	0	0	0	0	0	0	0	0
904	711.2245178	6.495155	0	0	0	0	0	0	0	0	0	0	0	0	0	0	2187.886079	21630.41968	0	0	0	0	0	0	0	0	0	0	0	0	0	0	0	0	0	0	0	0	0	0	0	0	0	0	0	0	0	0	0
905	740.3756714	11.4258	0	0	0	0	0	0	0	0	0	0	0	0	0	0	2172.449881	11220.246	0	0	0	0	0	0	0	0	0	0	0	0	0	0	0	0	0	0	0	0	0	0	0	0	0	0	0	0	0	0	0
906	751.425354	12.0198	0	0	0	0	0	0	0	0	0	0	0	0	0	0	2015.42995	11279.57431	0	0	0	0	0	0	0	0	0	0	0	0	0	0	0	0	0	0	0	0	0	0	0	0	0	0	0	0	0	0	0
907	583.219223	3.915175	0	0	0	0	0	0	0	0	0	0	0	0	0	0	1923.472051	9710.620469	0	0	0	0	0	0	0	0	0	0	0	0	0	0	0	0	0	0	0	0	0	0	0	0	202.0761995	403.8039804	0	0	0	0	0
908	810.4239502	12.1851	0	0	0	0	0	0	0	0	0	0	0	0	0	0	1866.24053	13929.43152	0	0	0	0	0	0	0	0	0	0	0	0	0	0	0	0	0	0	0	0	0	0	0	0	0	0	0	0	0	0	0
909	824.4446716	13.0982	0	0	0	0	0	0	0	0	0	0	0	0	0	0	1847.680937	13431.95937	0	0	0	0	0	0	0	0	0	0	0	0	0	0	0	0	0	0	0	0	277.7718011	1014.063133	0	0	0	0	0	0	0	0	0
910	796.4076538	11.5884	0	0	0	0	0	0	0	0	0	0	0	0	0	0	1675.633922	8775.004091	0	0	0	0	0	0	0	0	0	0	0	0	0	0	0	0	0	0	0	0	0	0	0	0	0	0	0	0	0	0	0
911	697.2127686	5.97122	0	0	0	0	0	0	0	0	0	0	0	0	0	0	1653.898242	16812.69379	0	0	0	0	0	0	0	0	0	0	0	0	0	0	0	0	0	0	0	0	0	0	0	0	0	0	0	0	0	0	0
912	723.3910522	10.3486	0	0	0	0	0	0	0	0	0	0	0	0	0	0	1639.544664	13864.63533	0	0	0	0	0	0	0	0	0	0	0	0	0	0	0	0	0	0	0	0	0	0	0	0	0	0	0	0	0	0	0
913	363.9700317	8.04938	0	0	0	0	0	0	0	0	0	0	0	0	0	0	1622.702637	12512.34974	0	0	0	0	0	0	0	0	0	0	0	0	0	0	0	0	0	0	0	0	0	0	0	0	0	0	0	0	0	0	0
914	625.2767334	5.21177	0	0	0	0	0	0	0	0	0	0	0	0	0	0	1606.351693	8159.289674	0	0	0	0	0	0	0	0	0	0	0	0	0	0	0	0	0	0	0	0	0	0	0	0	0	0	0	0	0	0	0
915	667.3164673	7.809835	0	0	0	0	0	0	0	0	0	0	0	0	0	0	1599.314006	7306.598908	0	0	0	0	0	0	0	0	0	0	0	0	0	0	0	0	0	0	0	0	0	0	0	0	0	0	0	0	0	0	0
916	408.9781799	8.067625	0	0	0	0	0	0	0	0	0	0	0	0	0	0	1560.637799	14943.57798	0	0	0	0	0	0	0	0	0	0	0	0	0	0	0	0	0	0	0	0	0	0	0	0	0	0	0	0	0	0	0
917	869.4164836	4.592236667	0	0	0	0	0	0	0	0	0	0	0	0	0	0	1551.279287	6182.416063	0	0	0	0	0	0	2383.515628	9612.577127	0	0	0	0	0	0	0	0	0	0	0	0	0	0	385.8556203	1219.526521	0	0	0	0	0	0	0
918	463.0855764	2.692186667	0	0	0	0	0	0	0	0	0	0	0	0	0	0	1519.083621	6654.287217	0	0	0	0	0	0	0	0	0	0	0	0	0	0	0	0	0	0	0	0	0	0	0	0	0	0	0	0	0	0	0
919	835.4689178	14.1974	0	0	0	0	0	0	0	0	0	0	0	0	0	0	1427.262485	14463.82687	0	0	0	0	0	0	0	0	0	0	0	0	0	0	0	0	0	0	0	0	0	0	0	0	0	0	390.6248271	1368.743224	0	0	1202.827639
920	867.3385925	12.1851	0	0	0	0	0	0	0	0	0	0	0	0	0	0	1400.603543	9242.282496	0	0	0	0	0	0	0	0	0	0	0	0	0	0	0	0	0	0	0	0	0	0	0	0	0	0	0	0	0	0	0
921	737.4113159	13.5914	0	0	0	0	0	0	0	0	0	0	0	0	0	0	1375.74628	7304.549088	0	0	0	0	0	0	0	0	0	0	0	0	0	0	0	0	0	0	0	0	0	0	0	0	0	0	0	0	0	0	0
922	866.3476563	12.5256	0	0	0	0	0	0	0	0	0	0	0	0	0	0	1337.42421	3914.608034	0	0	0	0	0	0	0	0	0	0	0	0	0	0	0	0	0	0	0	0	0	0	0	0	0	0	0	0	0	0	0
923	329.0668732	5.097372	0	0	0	0	0	0	0	0	0	0	0	0	0	0	1240.346413	5337.196489	0	0	0	0	0	0	0	0	0	0	0	0	0	0	0	0	0	0	0	0	0	0	0	0	0	0	411.6032777	1496.207495	0	0	1815.203737
924	611.2576828	5.323345	0	0	0	0	0	0	0	0	0	0	0	0	0	0	1236.074119	5671.166738	0	0	0	0	0	0	0	0	0	0	0	0	0	0	0	0	0	0	0	0	0	0	0	0	0	0	0	0	0	0	0
925	653.3499756	8.38882	0	0	0	0	0	0	0	0	0	0	0	0	0	0	1187.935304	5426.180764	0	0	0	0	0	0	0	0	0	0	0	0	0	0	0	0	0	0	0	0	0	0	0	0	0	0	0	0	0	0	0
926	879.3778381	12.9023	0	0	0	0	0	0	0	0	0	0	0	0	0	0	1145.02148	5364.590022	0	0	0	0	0	0	0	0	0	0	0	0	0	0	0	0	0	0	0	0	0	0	0	0	0	0	0	0	0	0	0
927	709.8856049	9.679515	0	0	0	0	0	0	0	0	0	0	0	0	0	0	1086.0982	4205.429603	0	0	0	0	0	0	0	0	0	0	0	0	0	0	0	0	0	0	0	0	0	0	0	0	0	0	0	0	0	0	0
928	810.418396	12.5256	0	0	0	0	0	0	0	0	0	0	0	0	0	0	1074.233254	4893.718406	0	0	0	0	0	0	0	0	0	0	0	0	0	0	0	0	0	0	0	0	0	0	0	0	0	0	0	0	0	0	0
929	409.0281219	5.30532	0	0	0	0	0	0	0	0	0	0	0	0	0	0	1004.354399	4623.405892	0	0	0	0	0	0	0	0	0	0	0	0	0	0	0	0	0	0	0	0	0	0	0	0	0	0	0	0	0	0	0
930	709.3764343	9.20982	0	0	0	0	0	0	0	0	0	0	0	0	0	0	940.4694257	4357.163905	0	0	0	0	0	0	0	0	0	0	0	0	0	0	0	0	0	0	0	0	0	0	0	0	0	0	0	0	0	0	0
931	423.0449219	6.67043	0	0	0	0	0	0	0	0	0	0	0	0	0	0	936.7462167	4560.439065	0	0	0	0	0	0	0	0	0	0	0	0	0	0	0	0	0	0	0	0	0	0	0	0	0	0	0	0	0	0	0
932	895.2990417	5.08263	0	0	0	0	0	0	0	0	0	0	0	0	0	0	911.3213051	3626.528842	0	0	0	0	0	0	0	0	0	0	0	0	0	0	0	0	0	0	0	0	0	0	0	0	0	0	0	0	0	0	0
933	754.3868942	11.459175	0	0	0	0	0	0	0	0	0	0	0	0	0	0	892.4306841	7771.417739	0	0	0	0	0	0	0	0	0	0	0	0	0	0	0	0	0	0	0	0	0	0	350.8234552	1421.719854	0	0	0	0	0	0	0
934	807.4498596	12.6894	0	0	0	0	0	0	0	0	0	0	0	0	0	0	890.2318685	5936.555291	0	0	0	0	0	0	0	0	0	0	0	0	0	0	0	0	0	0	0	0	0	0	0	0	0	0	0	0	0	0	0
935	753.3960164	8.988503333	0	0	0	0	0	0	0	0	0	0	0	0	0	0	845.3007968	3974.954145	0	0	0	0	0	0	0	0	0	0	0	0	0	0	0	0	0	0	0	0	0	0	0	0	0	0	0	0	0	0	0
936	723.3546753	7.21413	0	0	0	0	0	0	0	0	0	0	0	0	0	0	838.1663516	4192.528812	0	0	0	0	0	0	0	0	0	0	0	0	0	0	0	0	0	0	0	0	0	0	0	0	0	0	0	0	0	0	0
937	866.3586426	12.5599	0	0	0	0	0	0	0	0	0	0	0	0	0	0	830.1940568	465.1908285	0	0	0	0	0	0	0	0	0	0	0	0	0	0	0	0	0	0	0	0	0	0	0	0	0	0	0	0	0	0	0
938	656.2826843	6.48428	0	0	0	0	0	0	0	0	0	0	0	0	0	0	824.6260587	7863.287986	0	0	0	0	0	0	0	0	0	0	0	0	0	0	0	0	0	0	0	0	0	0	0	0	0	0	0	0	0	0	0
939	695.3582153	9.01042	0	0	0	0	0	0	0	0	0	0	0	0	0	0	792.6555916	4417.33115	0	0	0	0	0	0	0	0	0	0	0	0	0	0	0	0	0	0	0	0	0	0	0	0	0	0	0	0	0	0	0
940	315.0494431	4.283227	0	0	0	0	0	0	0	0	0	0	0	0	0	0	792.2521674	3230.549619	0	0	0	0	0	0	0	0	0	0	0	0	0	0	0	0	0	0	210.760361	565.6456225	0	0	0	0	0	0	493.070807	1797.51864	0	0	2688.596864
941	709.3375854	7.96733	0	0	0	0	0	0	0	0	0	0	0	0	0	0	791.510061	5211.421942	0	0	0	0	0	0	0	0	0	0	0	0	0	0	0	0	0	0	0	0	0	0	0	0	0	0	0	0	0	0	0
942	642.2647705	5.95975	0	0	0	0	0	0	0	0	0	0	0	0	0	0	780.1281038	4622.693158	0	0	0	0	0	0	0	0	0	0	0	0	0	0	0	0	0	0	0	0	0	0	0	0	0	0	0	0	0	0	0
943	753.2645874	8.312366	0	0	0	0	0	0	0	0	0	0	0	0	0	0	763.1161112	3533.836115	0	0	0	0	0	0	0	0	0	0	0	0	0	0	0	0	0	0	0	0	0	0	0	0	0	0	0	0	0	0	0
944	712.348114	9.1862	0	0	0	0	0	0	0	0	0	0	0	0	0	0	758.3847409	3458.37327	0	0	0	0	0	0	0	0	0	0	0	0	0	0	0	0	0	0	0	0	0	0	0	0	0	0	0	0	0	0	0
945	723.3921814	13.0778	0	0	0	0	0	0	0	0	0	0	0	0	0	0	709.6121244	3334.18992	0	0	0	0	0	0	0	0	0	0	0	0	0	0	0	0	0	0	0	0	0	0	0	0	0	0	0	0	0	0	0
946	823.3540344	12.2669	0	0	0	0	0	0	0	0	0	0	0	0	0	0	697.53347	3176.493071	0	0	0	0	0	0	0	0	0	0	0	0	0	0	0	0	0	0	0	0	0	0	0	0	0	0	0	0	0	0	0
947	345.066452	4.30764	0	0	0	0	0	0	0	0	0	0	0	0	0	0	656.9857647	2712.668385	0	0	0	0	0	0	0	0	0	0	0	0	0	0	0	0	0	0	0	0	0	0	0	0	0	0	0	0	0	0	153.9239693
948	727.271698	3.97968	0	0	0	0	0	0	0	0	0	0	0	0	0	0	643.9382325	2630.453063	0	0	0	0	0	0	0	0	0	0	0	0	0	0	0	0	0	0	0	0	0	0	0	0	0	0	0	0	0	0	0
949	359.0813675	5.02011	0	0	0	0	0	0	0	0	0	0	0	0	0	0	631.5750405	2522.181179	0	0	0	0	0	0	0	0	0	0	0	0	0	0	0	0	0	0	0	0	0	0	0	0	0	0	0	0	0	0	475.625626
950	343.087677	5.91318	0	0	0	0	0	0	0	0	0	0	0	0	0	0	630.1385121	2532.317992	0	0	0	0	0	0	0	0	0	0	0	0	0	0	0	0	0	0	0	0	0	0	0	0	0	0	0	0	0	0	0
951	636.2903442	3.171456667	0	0	0	0	0	0	0	0	0	0	0	0	0	0	623.7307086	2520.020756	608.4663952	2641.851991	0	0	0	0	0	0	0	0	0	0	0	0	0	0	0	0	0	0	0	0	0	0	0	0	0	0	0	0	0
952	615.250061	5.97122	0	0	0	0	0	0	0	0	0	0	0	0	0	0	620.0622783	5311.145102	0	0	0	0	0	0	0	0	0	0	0	0	0	0	0	0	0	0	0	0	0	0	0	0	0	0	0	0	0	0	0
953	629.2640991	6.47238	0	0	0	0	0	0	0	0	0	0	0	0	0	0	613.012394	5232.735635	0	0	0	0	0	0	0	0	0	0	0	0	0	0	0	0	0	0	0	0	0	0	0	0	0	0	0	0	0	0	0
954	373.0988922	6.21673	0	0	0	0	0	0	0	0	0	0	0	0	0	0	611.2228412	2475.66862	0	0	0	0	0	0	0	0	0	0	0	0	0	0	0	0	0	0	0	0	0	0	0	0	0	0	0	0	0	0	0
955	751.4216003	12.5021	0	0	0	0	0	0	0	0	0	0	0	0	0	0	564.664739	2683.349977	0	0	0	0	0	0	0	0	0	0	0	0	0	0	0	0	0	0	0	0	0	0	0	0	0	0	0	0	0	0	0
956	824.4335327	12.9023	0	0	0	0	0	0	0	0	0	0	0	0	0	0	510.2661587	2250.870951	0	0	0	0	0	0	0	0	0	0	0	0	0	0	0	0	0	0	0	0	0	0	0	0	0	0	0	0	0	0	0
957	343.0888418	6.768416667	0	0	0	0	0	0	0	0	0	0	0	0	0	0	503.6537569	2075.677476	0	0	0	0	0	0	0	0	0	0	0	0	0	0	0	0	0	0	0	0	0	0	0	0	0	0	0	0	0	0	0
958	625.2780457	6.138175	0	0	0	0	0	0	0	0	0	0	0	0	0	0	486.8769352	1044.392223	0	0	0	0	0	0	0	0	0	0	0	0	0	0	0	0	0	0	0	0	0	0	0	0	0	0	0	0	0	0	0
959	194.906517	13.39806667	0	0	0	0	0	0	0	0	0	0	0	0	0	0	484.5917593	10800.2409	0	0	0	0	0	0	0	0	0	0	0	0	0	0	0	0	0	0	0	0	0	0	0	0	0	0	0	0	0	0	0
960	723.3524475	8.52885	0	0	0	0	0	0	0	0	0	0	0	0	0	0	477.8116188	3100.126091	0	0	0	0	0	0	0	0	0	0	0	0	0	0	0	0	0	0	0	0	0	0	0	0	0	0	0	0	0	0	0
961	797.4205933	13.0897	0	0	0	0	0	0	0	0	0	0	0	0	0	0	472.5882778	2930.424651	0	0	0	0	0	0	0	0	0	0	0	0	0	0	0	0	0	0	0	0	0	0	0	0	0	0	0	0	0	0	0
962	642.2771912	5.83192	0	0	0	0	0	0	0	0	0	0	0	0	0	0	467.7513503	1388.066206	0	0	0	0	0	0	0	0	0	0	0	0	0	0	0	0	0	0	0	0	0	0	0	0	0	0	0	0	0	0	0
963	793.432312	12.008	0	0	0	0	0	0	0	0	0	0	0	0	0	0	467.3283935	1633.97456	0	0	0	0	0	0	0	0	0	0	0	0	0	0	0	0	0	0	0	0	0	0	0	0	0	0	0	0	0	0	0
964	194.9105682	12.3903	0	0	0	0	0	0	0	0	0	0	0	0	0	0	457.6803294	18950.47374	0	0	0	0	0	0	0	0	0	0	0	0	0	0	0	0	0	0	0	0	0	0	0	0	0	0	0	0	0	0	0
965	555.2355957	3.59983	0	0	0	0	0	0	0	0	0	0	0	0	0	0	449.203268	2017.830972	0	0	0	0	0	0	0	0	0	0	0	0	0	0	0	0	0	0	0	0	0	0	0	0	0	0	0	0	0	0	0
966	639.2965698	6.63535	0	0	0	0	0	0	0	0	0	0	0	0	0	0	447.3700651	1180.142373	0	0	0	0	0	0	0	0	0	0	0	0	0	0	0	0	0	0	0	0	0	0	0	0	0	0	0	0	0	0	0
967	625.2794189	5.57473	0	0	0	0	0	0	0	0	0	0	0	0	0	0	447.1868121	2921.092925	0	0	0	0	0	0	0	0	0	0	0	0	0	0	0	0	0	0	0	0	0	0	0	0	0	0	0	0	0	0	0
968	194.9087677	11.9261	0	0	0	0	0	0	0	0	0	0	0	0	0	0	424.8080628	11906.42485	0	0	0	0	0	0	0	0	0	0	0	0	0	0	0	0	0	0	0	0	0	0	0	0	0	0	0	0	0	0	0
969	769.3849487	11.5884	0	0	0	0	0	0	0	0	0	0	0	0	0	0	424.6985636	1850.416116	0	0	0	0	0	0	0	0	0	0	0	0	0	0	0	0	0	0	0	0	0	0	0	0	0	0	0	0	0	0	0
970	725.3699951	7.66118	0	0	0	0	0	0	0	0	0	0	0	0	0	0	423.6777523	1863.482153	0	0	0	0	0	0	0	0	0	0	0	0	0	0	0	0	0	0	0	0	0	0	0	0	0	0	0	0	0	0	0
971	194.906723	6.16047	0	0	0	0	0	0	0	0	0	0	0	0	0	0	418.1499758	9136.976925	0	0	0	0	0	0	0	0	0	0	0	0	0	0	0	0	0	0	0	0	0	0	0	0	0	0	0	0	0	0	0
972	655.1457741	2.519520909	0	0	0	0	0	0	0	0	0	0	0	0	0	0	381.5509176	1565.7699	0	0	0	0	0	0	0	0	0	0	0	0	0	0	0	0	0	0	0	0	0	0	0	0	0	0	551.4508995	2243.008131	1315.340235	6287.988475	1413.240934
973	853.3477783	11.6344	0	0	0	0	0	0	0	0	0	0	0	0	0	0	381.0551173	192.4071465	0	0	0	0	0	0	0	0	0	0	0	0	0	0	0	0	0	0	0	0	0	0	0	0	0	0	0	0	0	0	0
974	385.8785095	6.18198	0	0	0	0	0	0	0	0	0	0	0	0	0	0	371.7969928	7904.287497	0	0	0	0	0	0	0	0	0	0	0	0	0	0	0	0	0	0	0	0	0	0	0	0	0	0	0	0	0	0	0
975	723.3546143	8.81028	0	0	0	0	0	0	0	0	0	0	0	0	0	0	359.095415	1690.971868	0	0	0	0	0	0	0	0	0	0	0	0	0	0	0	0	0	0	0	0	0	0	0	0	0	0	0	0	0	0	0
976	896.3735962	13.6026	0	0	0	0	0	0	0	0	0	0	0	0	0	0	335.255762	1220.678851	0	0	0	0	0	0	0	0	0	0	0	0	0	0	0	0	0	0	0	0	0	0	0	0	0	0	0	0	0	0	0
977	817.4794312	13.5565	0	0	0	0	0	0	0	0	0	0	0	0	0	0	325.7222217	1166.523512	0	0	0	0	0	0	0	0	0	0	0	0	0	0	0	0	0	0	0	0	0	0	0	0	0	0	0	0	0	0	0
978	823.4376984	13.78655	0	0	0	0	0	0	0	0	0	0	0	0	0	0	321.8412488	1077.8032	0	0	0	0	0	0	0	0	0	0	0	0	0	0	0	0	0	0	0	0	0	0	0	0	0	0	0	0	0	0	0
979	681.3436584	8.58722	0	0	0	0	0	0	0	0	0	0	0	0	0	0	318.9146401	1329.592662	0	0	0	0	0	0	0	0	0	0	0	0	0	0	0	0	0	0	0	0	0	0	0	0	0	0	0	0	0	0	0
980	685.3312378	9.1862	0	0	0	0	0	0	0	0	0	0	0	0	0	0	315.4774055	1141.097748	0	0	0	0	0	0	0	0	0	0	0	0	0	0	0	0	0	0	0	0	0	0	0	0	0	0	0	0	0	0	0
981	432.995402	4.28327	0	0	0	0	0	0	0	0	0	0	0	0	0	0	308.4281778	986.2189362	0	0	0	0	0	0	0	0	0	0	0	0	0	0	0	0	0	0	0	0	0	0	0	0	0	0	0	0	0	0	0
982	232.9269053	14.4494	0	0	0	0	0	0	0	0	0	0	0	0	0	0	297.4187191	11632.29543	0	0	0	0	0	0	0	0	0	0	0	0	0	0	0	0	0	0	0	0	0	0	0	0	0	0	176.7728997	3133.376662	0	0	188.1743181
983	803.4538574	12.9023	0	0	0	0	0	0	0	0	0	0	0	0	0	0	289.4937969	1062.201753	0	0	0	0	0	0	0	0	0	0	0	0	0	0	0	0	0	0	0	0	0	0	0	0	0	0	0	0	0	0	0
984	727.3757324	11.45586667	0	0	0	0	0	0	0	0	0	0	0	0	0	0	289.4654357	2527.997415	0	0	0	0	0	0	0	0	0	0	0	0	0	0	0	0	0	0	0	0	0	0	0	0	0	0	0	0	0	0	0
985	774.1799622	5.95975	0	0	0	0	0	0	0	0	0	0	0	0	0	0	287.6783635	1825.913857	0	0	0	0	0	0	0	0	0	0	0	0	0	0	0	0	0	0	0	0	0	0	0	0	0	0	0	0	0	0	0
986	833.3358765	11.5884	0	0	0	0	0	0	0	0	0	0	0	0	0	0	276.9953289	1146.230953	0	0	0	0	0	0	0	0	0	0	0	0	0	0	0	0	0	0	0	0	0	0	0	0	0	0	0	0	0	0	0
987	356.9146118	14.4941	0	0	0	0	0	0	0	0	0	0	0	0	0	0	275.59715	10408.46555	0	0	0	0	0	0	0	0	0	0	0	0	0	0	0	0	0	0	0	0	0	0	0	0	0	0	0	0	0	0	0
988	194.9093399	11.52493333	0	0	0	0	0	0	0	0	0	0	0	0	0	0	272.6572146	1009.733258	0	0	0	0	0	0	0	0	0	0	0	0	0	0	0	0	0	0	0	0	0	0	0	0	0	0	0	0	0	0	0
989	868.3542786	12.2205	0	0	0	0	0	0	0	0	0	0	0	0	0	0	263.8261813	843.1867402	0	0	0	0	0	0	0	0	0	0	0	0	0	0	0	0	0	0	0	0	0	0	0	0	0	0	0	0	0	0	0
990	593.1517334	2.87232	0	0	0	0	0	0	0	0	0	0	0	0	0	0	263.7897011	960.419153	0	0	0	0	0	0	0	0	0	0	0	0	0	0	0	0	0	0	0	0	0	0	0	0	0	0	403.486208	1494.215372	2719.070255	11426.5481	469.2488112
991	695.3551178	8.858145	0	0	0	0	0	0	0	0	0	0	0	0	0	0	260.5941203	1092.099531	0	0	0	0	0	0	0	0	0	0	0	0	0	0	0	0	0	0	0	0	0	0	0	0	0	0	0	0	0	0	0
992	695.3179118	7.45557	0	0	0	0	0	0	0	0	0	0	0	0	0	0	258.1073414	1130.848427	0	0	0	0	0	0	0	0	0	0	0	0	0	0	0	0	0	0	0	0	0	0	0	0	0	0	0	0	0	0	0
993	232.9284744	15.1277	0	0	0	0	0	0	0	0	0	0	0	0	0	0	256.7372902	6196.466306	0	0	0	0	0	0	0	0	0	0	0	0	0	0	0	0	0	0	0	0	0	0	0	0	0	0	0	0	0	0	0
994	815.4526978	12.607	0	0	0	0	0	0	0	0	0	0	0	0	0	0	255.5276068	808.5568713	0	0	0	0	0	0	0	0	0	0	0	0	0	0	0	0	0	0	0	0	0	0	0	0	0	0	0	0	0	0	0
995	642.2780151	5.78582	0	0	0	0	0	0	0	0	0	0	0	0	0	0	254.5685001	153.8816423	0	0	0	0	0	0	0	0	0	0	0	0	0	0	0	0	0	0	0	0	0	0	0	0	0	0	0	0	0	0	0
996	788.1955261	6.47238	0	0	0	0	0	0	0	0	0	0	0	0	0	0	253.7634026	1555.158159	0	0	0	0	0	0	0	0	0	0	0	0	0	0	0	0	0	0	0	0	0	0	0	0	0	0	0	0	0	0	0
997	375.0743408	5.098372	0	0	0	0	0	0	0	0	0	0	0	0	0	0	251.6381788	789.4637214	0	0	0	0	0	0	0	0	0	0	0	0	0	0	0	0	0	0	0	0	0	0	0	0	0	0	0	0	0	0	295.8420996
998	575.3524475	13.52495	0	0	0	0	0	0	0	0	0	0	0	0	0	0	250.5123022	788.7831872	0	0	0	0	0	0	377.526625	1567.301175	0	0	0	0	0	0	0	0	0	0	0	0	0	0	0	0	0	0	0	0	0	0	0
999	625.1270676	2.1784475	0	0	0	0	0	0	0	0	0	0	0	0	0	0	247.4873221	800.7386113	0	0	0	0	0	0	0	0	0	0	0	0	0	0	0	0	0	0	0	0	0	0	0	0	0	0	0	0	0	0	0
1000	866.3606873	12.3488	0	0	0	0	0	0	0	0	0	0	0	0	0	0	242.8024082	766.0287085	0	0	0	0	0	0	0	0	0	0	0	0	0	0	0	0	0	0	0	0	0	0	0	0	0	0	0	0	0	0	0
1001	693.2062378	6.48428	0	0	0	0	0	0	0	0	0	0	0	0	0	0	242.4739813	1039.183213	0	0	0	0	0	0	0	0	0	0	0	0	0	0	0	0	0	0	0	0	0	0	0	0	0	0	0	0	0	0	0
1002	707.2814941	6.48428	0	0	0	0	0	0	0	0	0	0	0	0	0	0	241.6568505	1152.745775	0	0	0	0	0	0	0	0	0	0	0	0	0	0	0	0	0	0	0	0	0	0	0	0	0	0	0	0	0	0	0
1003	639.3008728	13.5914	0	0	0	0	0	0	0	0	0	0	0	0	0	0	239.4561129	755.5322231	0	0	0	0	0	0	0	0	0	0	0	0	0	0	0	0	0	0	0	0	0	0	0	0	0	0	0	0	0	0	0
1004	551.2403564	5.50418	0	0	0	0	0	0	0	0	0	0	0	0	0	0	238.8582388	743.855176	0	0	0	0	0	0	0	0	0	0	0	0	0	0	0	0	0	0	0	0	0	0	0	0	0	0	0	0	0	0	0
1005	795.4345093	12.3841	0	0	0	0	0	0	0	0	0	0	0	0	0	0	237.342229	0	0	0	0	0	0	0	0	0	0	0	0	0	0	0	0	0	0	0	0	0	0	0	0	0	0	0	0	0	0	0	0
1006	639.2958984	6.06452	0	0	0	0	0	0	0	0	0	0	0	0	0	0	236.4224232	1126.278809	0	0	0	0	0	0	0	0	0	0	0	0	0	0	0	0	0	0	0	0	0	0	0	0	0	0	0	0	0	0	0
1007	625.3119609	7.152643333	0	0	0	0	0	0	0	0	0	0	0	0	0	0	234.8924616	751.7543921	0	0	0	0	0	0	0	0	0	0	0	0	0	0	0	0	0	0	0	0	0	0	0	0	0	0	0	0	0	0	0
1008	847.3458252	12.1734	0	0	0	0	0	0	0	0	0	0	0	0	0	0	234.0587775	1169.101245	0	0	0	0	0	0	0	0	0	0	0	0	0	0	0	0	0	0	0	0	0	0	0	0	0	0	0	0	0	0	0
1009	422.0779572	5.75072	0	0	0	0	0	0	0	0	0	0	0	0	0	0	233.5611644	734.6063684	0	0	0	0	0	0	0	0	0	0	0	0	0	0	0	0	0	0	0	0	0	0	0	0	0	0	0	0	0	0	0
1010	796.3150024	10.74733333	0	0	0	0	0	0	0	0	0	0	0	0	0	0	233.2296711	615.7536614	0	0	0	0	0	0	0	0	0	0	0	0	0	0	0	0	0	0	0	0	0	0	0	0	0	0	0	0	0	0	0
1011	453.0563965	7.5443	0	0	0	0	0	0	0	0	0	0	0	0	0	0	232.03735	743.8545714	0	0	0	0	0	0	0	0	0	0	0	0	0	0	0	0	0	0	0	0	0	0	0	0	0	0	0	0	0	0	0
1012	679.1957397	5.97122	0	0	0	0	0	0	0	0	0	0	0	0	0	0	231.0516474	1140.623894	0	0	0	0	0	0	0	0	0	0	0	0	0	0	0	0	0	0	0	0	0	0	0	0	0	0	0	0	0	0	0
1013	847.4063416	11.5884	0	0	0	0	0	0	0	0	0	0	0	0	0	0	230.2548649	718.5896303	0	0	0	0	0	0	0	0	0	0	0	0	0	0	0	0	0	0	0	0	0	0	0	0	0	0	0	0	0	0	0
1014	693.2666626	5.95975	0	0	0	0	0	0	0	0	0	0	0	0	0	0	229.2870573	1116.174481	0	0	0	0	0	0	0	0	0	0	0	0	0	0	0	0	0	0	0	0	0	0	0	0	0	0	0	0	0	0	0
1015	709.3755188	12.17905	0	0	0	0	0	0	0	0	0	0	0	0	0	0	228.9900442	745.8164621	0	0	0	0	0	0	0	0	0	0	0	0	0	0	0	0	0	0	0	0	0	0	0	0	0	0	0	0	0	0	0
1016	477.0193787	5.02011	0	0	0	0	0	0	0	0	0	0	0	0	0	0	227.3249801	716.646504	0	0	0	0	0	0	0	0	0	0	0	0	0	0	0	0	0	0	0	0	0	0	0	0	0	0	0	0	0	0	161.8955662
1017	453.0535126	7.34263	0	0	0	0	0	0	0	0	0	0	0	0	0	0	225.3877383	724.9632655	0	0	0	0	0	0	0	0	0	0	0	0	0	0	0	0	0	0	0	0	0	0	0	0	0	0	0	0	0	0	0
1018	356.9142456	15.0929	0	0	0	0	0	0	0	0	0	0	0	0	0	0	224.3564538	4121.294516	0	0	0	0	0	0	0	0	0	0	0	0	0	0	0	0	0	0	0	0	0	0	0	0	0	0	0	0	0	0	0
1019	581.2078247	4.3648	0	0	0	0	0	0	0	0	0	0	0	0	0	0	222.9564447	719.1081881	0	0	0	0	0	0	0	0	0	0	0	0	0	0	0	0	0	0	0	0	0	0	0	0	0	0	0	0	0	0	0
1020	763.3350118	9.190966667	0	0	0	0	0	0	0	0	0	0	0	0	0	0	220.6086288	707.8059694	0	0	0	0	0	0	0	0	0	0	0	0	0	0	0	0	0	0	0	0	0	0	0	0	0	0	0	0	0	0	0
1021	740.3947449	11.3564	0	0	0	0	0	0	0	0	0	0	0	0	0	0	220.303715	443.4273854	0	0	0	0	0	0	0	0	0	0	0	0	0	0	0	0	0	0	0	0	0	0	0	0	0	0	0	0	0	0	0
1022	751.3766479	8.25923	0	0	0	0	0	0	0	0	0	0	0	0	0	0	218.4136185	574.6712254	0	0	0	0	0	0	0	0	0	0	0	0	0	0	0	0	0	0	0	0	0	0	0	0	0	0	0	0	0	0	0
1023	447.0043444	5.095051429	0	0	0	0	0	0	0	0	0	0	0	0	0	0	217.6848679	559.4498349	0	0	0	0	0	0	0	0	0	0	0	0	0	0	0	0	0	0	0	0	0	0	0	0	0	0	152.1220106	0	0	0	370.0830292
1024	749.2734375	9.1862	0	0	0	0	0	0	0	0	0	0	0	0	0	0	215.433321	561.6200166	0	0	0	0	0	0	0	0	0	0	0	0	0	0	0	0	0	0	0	0	0	0	0	0	0	0	0	0	0	0	0
1025	783.3988647	12.5256	0	0	0	0	0	0	0	0	0	0	0	0	0	0	211.8871228	554.4872916	0	0	0	0	0	0	0	0	0	0	0	0	0	0	0	0	0	0	0	0	0	0	0	0	0	0	0	0	0	0	0
1026	581.2149048	5.69223	0	0	0	0	0	0	0	0	0	0	0	0	0	0	207.5924796	547.6742067	0	0	0	0	0	0	0	0	0	0	0	0	0	0	0	0	0	0	0	0	0	0	0	0	0	0	0	0	0	0	0
1027	726.401062	10.7457	0	0	0	0	0	0	0	0	0	0	0	0	0	0	206.7958427	0	0	0	0	0	0	0	0	0	0	0	0	0	0	0	0	0	0	0	0	0	0	0	0	0	0	0	0	0	0	0	0
1028	847.3544312	12.5256	0	0	0	0	0	0	0	0	0	0	0	0	0	0	206.6042145	536.1875576	0	0	0	0	0	0	0	0	0	0	0	0	0	0	0	0	0	0	0	0	0	0	0	0	0	0	0	0	0	0	0
1029	707.2797241	6.33308	0	0	0	0	0	0	0	0	0	0	0	0	0	0	206.1885742	988.0216807	0	0	0	0	0	0	0	0	0	0	0	0	0	0	0	0	0	0	0	0	0	0	0	0	0	0	0	0	0	0	0
1030	738.4103088	12.4312	0	0	0	0	0	0	0	0	0	0	0	0	0	0	205.768407	4492.877236	0	0	0	0	0	0	0	0	0	0	0	0	0	0	0	0	0	0	0	0	0	0	0	0	0	0	0	0	0	0	0
1031	642.2716064	5.73908	0	0	0	0	0	0	0	0	0	0	0	0	0	0	205.5742528	268.7460678	0	0	0	0	0	0	0	0	0	0	0	0	0	0	0	0	0	0	0	0	0	0	0	0	0	0	0	0	0	0	0
1032	823.3545227	12.0198	0	0	0	0	0	0	0	0	0	0	0	0	0	0	205.3705418	669.6058048	0	0	0	0	0	0	0	0	0	0	0	0	0	0	0	0	0	0	0	0	0	0	0	0	0	0	0	0	0	0	0
1033	893.3984985	13.4276	0	0	0	0	0	0	0	0	0	0	0	0	0	0	204.3715545	525.387956	0	0	0	0	0	0	0	0	0	0	0	0	0	0	0	0	0	0	0	0	0	0	0	0	0	0	0	0	0	0	0
1034	693.2123413	6.33308	0	0	0	0	0	0	0	0	0	0	0	0	0	0	202.0733157	513.0380794	0	0	0	0	0	0	0	0	0	0	0	0	0	0	0	0	0	0	0	0	0	0	0	0	0	0	0	0	0	0	0
1035	788.1885986	6.33308	0	0	0	0	0	0	0	0	0	0	0	0	0	0	200.3766322	519.0756864	0	0	0	0	0	0	0	0	0	0	0	0	0	0	0	0	0	0	0	0	0	0	0	0	0	0	0	0	0	0	0
1036	781.2973633	9.19832	0	0	0	0	0	0	0	0	0	0	0	0	0	0	197.2751996	517.3960598	0	0	0	0	0	0	0	0	0	0	0	0	0	0	0	0	0	0	0	0	0	0	0	0	0	0	0	0	0	0	0
1037	707.3535767	9.30418	0	0	0	0	0	0	0	0	0	0	0	0	0	0	196.5874086	532.0559965	0	0	0	0	0	0	0	0	0	0	0	0	0	0	0	0	0	0	0	0	0	0	0	0	0	0	0	0	0	0	0
1038	709.3371582	6.82428	0	0	0	0	0	0	0	0	0	0	0	0	0	0	191.9578767	518.9981738	0	0	0	0	0	0	0	0	0	0	0	0	0	0	0	0	0	0	0	0	0	0	0	0	0	0	0	0	0	0	0
1039	729.2883606	4.14328	0	0	0	0	0	0	0	0	0	0	0	0	0	0	191.6911369	384.5905101	0	0	0	0	0	0	0	0	0	0	0	0	0	0	0	0	0	0	0	0	0	0	0	0	0	0	0	0	0	0	0
1040	460.9880333	4.2839825	0	0	0	0	0	0	0	0	0	0	0	0	0	0	191.6273336	506.352457	0	0	0	0	0	0	0	0	0	0	0	0	0	0	0	0	0	0	0	0	0	0	0	0	0	0	0	0	0	0	271.74207
1041	439.0436249	7.02542	0	0	0	0	0	0	0	0	0	0	0	0	0	0	191.4483112	393.6611013	0	0	0	0	0	0	0	0	0	0	0	0	0	0	0	0	0	0	0	0	0	0	0	0	0	0	0	0	0	0	0
1042	826.4420166	13.1249	0	0	0	0	0	0	0	0	0	0	0	0	0	0	190.0525918	502.2225588	0	0	0	0	0	0	0	0	0	0	0	0	0	0	0	0	0	0	0	0	0	0	0	0	0	0	0	0	0	0	0
1043	725.3632813	6.27528	0	0	0	0	0	0	0	0	0	0	0	0	0	0	189.551397	374.8040958	0	0	0	0	0	0	0	0	0	0	0	0	0	0	0	0	0	0	0	0	0	0	0	0	0	0	0	0	0	0	0
1044	683.1936035	5.50418	0	0	0	0	0	0	0	0	0	0	0	0	0	0	188.5092396	378.6133164	0	0	0	0	0	0	0	0	0	0	0	0	0	0	0	0	0	0	0	0	0	0	0	0	0	0	0	0	0	0	0
1045	695.3233948	6.09938	0	0	0	0	0	0	0	0	0	0	0	0	0	0	187.0987852	622.1659964	0	0	0	0	0	0	0	0	0	0	0	0	0	0	0	0	0	0	0	0	0	0	0	0	0	0	0	0	0	0	0
1046	708.0677948	2.54072	0	0	0	0	0	0	0	0	0	0	0	0	0	0	185.5986359	386.0515097	0	0	0	0	0	0	0	0	0	0	0	0	0	0	0	0	0	0	0	0	0	0	0	0	0	0	0	0	0	0	0
1047	331.0479126	3.57672	0	0	0	0	0	0	0	0	0	0	0	0	0	0	185.1429054	374.1053976	0	0	0	0	0	0	0	0	0	0	0	0	0	0	0	0	0	0	0	0	0	0	0	0	0	0	0	0	0	0	0
1048	477.0194855	5.75072	0	0	0	0	0	0	0	0	0	0	0	0	0	0	184.4897419	371.2085087	0	0	0	0	0	0	0	0	0	0	0	0	0	0	0	0	0	0	0	0	0	0	0	0	0	0	0	0	0	0	0
1049	479.0899353	2.24515	0	0	0	0	0	0	0	0	0	0	0	0	0	0	183.3122115	370.4406206	0	0	0	0	0	0	0	0	0	0	0	0	0	0	0	0	0	0	0	0	0	0	0	0	0	0	0	0	0	0	0
1050	805.3970642	11.4956	0	0	0	0	0	0	0	0	0	0	0	0	0	0	179.5502257	361.2870746	0	0	0	0	0	0	0	0	0	0	0	0	0	0	0	0	0	0	0	0	0	0	0	0	0	0	0	0	0	0	0
1051	725.2946167	6.96602	0	0	0	0	0	0	0	0	0	0	0	0	0	0	178.3522781	476.0786563	0	0	0	0	0	0	0	0	0	0	0	0	0	0	0	0	0	0	0	0	0	0	0	0	0	0	0	0	0	0	0
1052	698.3257599	8.30234	0	0	0	0	0	0	0	0	0	0	0	0	0	0	177.7698001	365.1032876	0	0	0	0	0	0	0	0	0	0	0	0	0	0	0	0	0	0	0	0	0	0	0	0	0	0	0	0	0	0	0
1053	812.2927246	11.4841	0	0	0	0	0	0	0	0	0	0	0	0	0	0	177.7250021	242.5523114	0	0	0	0	0	0	0	0	0	0	0	0	0	0	0	0	0	0	0	0	0	0	0	0	0	0	0	0	0	0	0
1054	527.2022705	3.25523	0	0	0	0	0	0	0	0	0	0	0	0	0	0	177.6148796	246.7316473	0	0	0	0	0	0	0	0	0	0	0	0	0	0	0	0	0	0	0	0	0	0	0	0	0	0	0	0	0	0	0
1055	737.401123	13.1955	0	0	0	0	0	0	0	0	0	0	0	0	0	0	176.246842	1277.782896	0	0	0	0	0	0	0	0	0	0	0	0	0	0	0	0	0	0	0	0	0	0	0	0	0	0	0	0	0	0	0
1056	653.3012268	6.828052	0	0	0	0	0	0	0	0	0	0	0	0	0	0	175.6892311	120.2005981	0	0	0	0	0	0	0	0	0	0	0	0	0	0	0	0	0	0	0	0	0	0	0	0	0	0	0	0	0	0	0
1057	693.2617188	5.83192	0	0	0	0	0	0	0	0	0	0	0	0	0	0	175.1479753	456.4723393	0	0	0	0	0	0	0	0	0	0	0	0	0	0	0	0	0	0	0	0	0	0	0	0	0	0	0	0	0	0	0
1058	835.4658752	14.36228	0	0	0	0	0	0	0	0	0	0	0	0	0	0	175.0735935	359.6043459	0	0	0	0	0	0	0	0	0	0	0	0	0	0	0	0	0	0	0	0	0	0	0	0	0	0	5092.733475	24715.61237	0	0	13097.15581
1059	727.0790649	2.524076	0	0	0	0	0	0	0	0	0	0	0	0	0	0	174.3899211	362.4176609	0	0	0	0	0	0	0	0	0	0	0	0	0	0	0	0	0	0	0	0	0	0	0	0	0	0	205.7286562	531.7762639	529.4830672	2288.483537	561.9026389
1060	781.296224	9.57414	0	0	0	0	0	0	0	0	0	0	0	0	0	0	174.2074978	352.2236683	0	0	0	0	0	0	0	0	0	0	0	0	0	0	0	0	0	0	0	0	0	0	0	0	0	0	0	0	0	0	0
1061	795.318573	10.3486	0	0	0	0	0	0	0	0	0	0	0	0	0	0	172.1293546	357.0598901	0	0	0	0	0	0	0	0	0	0	0	0	0	0	0	0	0	0	0	0	0	0	0	0	0	0	0	0	0	0	0
1062	739.4096985	11.3088	0	0	0	0	0	0	0	0	0	0	0	0	0	0	171.5553132	350.403727	0	0	0	0	0	0	0	0	0	0	0	0	0	0	0	0	0	0	0	0	0	0	0	0	0	0	0	0	0	0	0
1063	385.8796539	8.5519	0	0	0	0	0	0	0	0	0	0	0	0	0	0	170.9246177	4320.967035	0	0	0	0	0	0	0	0	0	0	0	0	154.0315151	0	0	0	0	0	0	0	0	0	0	0	0	0	0	0	0	0	0
1064	405.0821838	5.029135	0	0	0	0	0	0	0	0	0	0	0	0	0	0	166.2816875	227.9937856	0	0	0	0	0	0	0	0	0	0	0	0	0	0	0	0	0	0	0	0	0	0	0	0	0	0	0	0	0	0	0
1065	879.379303	12.7013	0	0	0	0	0	0	0	0	0	0	0	0	0	0	166.0993238	348.1142069	0	0	0	0	0	0	0	0	0	0	0	0	0	0	0	0	0	0	0	0	0	0	0	0	0	0	0	0	0	0	0
1066	791.3230591	11.5072	0	0	0	0	0	0	0	0	0	0	0	0	0	0	166.0368369	226.4222193	0	0	0	0	0	0	0	0	0	0	0	0	0	0	0	0	0	0	0	0	0	0	0	0	0	0	0	0	0	0	0
1067	639.2962646	5.86648	0	0	0	0	0	0	0	0	0	0	0	0	0	0	165.7190665	222.0487055	0	0	0	0	0	0	0	0	0	0	0	0	0	0	0	0	0	0	0	0	0	0	0	0	0	0	0	0	0	0	0
1068	491.0292053	6.21673	0	0	0	0	0	0	0	0	0	0	0	0	0	0	165.6382364	224.7080627	0	0	0	0	0	0	0	0	0	0	0	0	0	0	0	0	0	0	0	0	0	0	0	0	0	0	0	0	0	0	0
1069	810.4133301	12.3488	0	0	0	0	0	0	0	0	0	0	0	0	0	0	163.4591598	116.3701438	0	0	0	0	0	0	0	0	0	0	0	0	0	0	0	0	0	0	0	0	0	0	0	0	0	0	0	0	0	0	0
1070	463.0020752	4.3057	0	0	0	0	0	0	0	0	0	0	0	0	0	0	163.4462297	228.8497664	0	0	0	0	0	0	0	0	0	0	0	0	0	0	0	0	0	0	0	0	0	0	0	0	0	0	0	0	0	0	0
1071	477.238121	8.101175	0	0	0	0	0	0	0	0	0	0	0	0	0	0	162.7217754	223.4960727	0	0	0	0	0	0	0	0	0	0	0	0	0	0	0	0	0	0	0	0	0	0	0	0	0	0	0	0	0	0	0
1072	463.2219315	7.4728325	0	0	0	0	0	0	0	0	0	0	0	0	0	0	162.492041	226.772162	0	0	0	0	0	0	0	0	0	0	0	0	0	0	0	0	0	0	0	0	0	0	0	0	0	0	0	0	0	0	0
1073	793.4700928	14.506	0	0	0	0	0	0	0	0	0	0	0	0	0	0	162.3359339	225.44987	0	0	0	0	0	0	0	0	0	0	0	0	0	0	0	0	0	0	0	0	0	0	0	0	0	0	0	0	0	0	0
1074	657.2782288	6.33308	0	0	0	0	0	0	0	0	0	0	0	0	0	0	162.2457614	113.9149676	0	0	0	0	0	0	0	0	0	0	0	0	0	0	0	0	0	0	0	0	0	0	0	0	0	0	0	0	0	0	0
1075	296.9671021	15.1977	0	0	0	0	0	0	0	0	0	0	0	0	0	0	161.6795287	1100.163958	0	0	0	0	0	0	0	0	0	0	0	0	0	0	0	0	0	0	0	0	0	0	0	0	0	0	0	0	0	0	0
1076	729.2871704	3.83752	0	0	0	0	0	0	0	0	0	0	0	0	0	0	161.3239166	222.9127287	0	0	0	0	0	0	0	0	0	0	0	0	0	0	0	0	0	0	0	0	0	0	0	0	0	0	0	0	0	0	0
1077	861.3671265	12.9023	0	0	0	0	0	0	0	0	0	0	0	0	0	0	159.4579288	110.3052826	0	0	0	0	0	0	0	0	0	0	0	0	0	0	0	0	0	0	0	0	0	0	0	0	0	0	0	0	0	0	0
1078	709.241333	5.95975	0	0	0	0	0	0	0	0	0	0	0	0	0	0	159.1300113	216.7453898	0	0	0	0	0	0	0	0	0	0	0	0	0	0	0	0	0	0	0	0	0	0	0	0	0	0	0	0	0	0	0
1079	581.0248642	2.6757975	0	0	0	0	0	0	0	0	0	0	0	0	0	0	158.5881653	112.5964662	0	0	0	0	0	0	0	0	0	0	0	0	0	0	0	0	0	0	0	0	0	0	0	0	0	0	0	0	0	0	0
1080	763.2896118	9.810225	0	0	0	0	0	0	0	0	0	0	0	0	0	0	157.4901524	110.9762657	0	0	0	0	0	0	0	0	0	0	0	0	0	0	0	0	0	0	0	0	0	0	0	0	0	0	0	0	0	0	0
1081	363.9806519	8.32997	0	0	0	0	0	0	0	0	0	0	0	0	0	0	155.6553042	0	0	0	0	0	0	0	0	0	0	0	0	0	0	0	0	0	0	0	0	0	0	0	0	0	0	0	0	0	0	0	0
1082	861.3609924	13.137	0	0	0	0	0	0	0	0	0	0	0	0	0	0	155.6413013	107.745698	0	0	0	0	0	0	0	0	0	0	0	0	0	0	0	0	0	0	0	0	0	0	0	0	0	0	0	0	0	0	0
1083	861.4155273	12.5256	0	0	0	0	0	0	0	0	0	0	0	0	0	0	155.6089084	107.966012	0	0	0	0	0	0	0	0	0	0	0	0	0	0	0	0	0	0	0	0	0	0	0	0	0	0	0	0	0	0	0
1084	439.0358124	5.2353	0	0	0	0	0	0	0	0	0	0	0	0	0	0	155.4030252	108.9755493	0	0	0	0	0	0	0	0	0	0	0	0	0	0	0	0	0	0	0	0	0	0	0	0	0	0	0	0	0	0	0
1085	385.8784332	8.82145	0	0	0	0	0	0	0	0	0	0	0	0	0	0	154.1466739	216.7448003	0	0	0	0	0	0	151.1951768	213.6171979	0	0	0	0	0	0	0	0	0	0	0	0	0	0	0	0	0	0	0	0	0	0	0
1086	723.2591553	6.48428	0	0	0	0	0	0	0	0	0	0	0	0	0	0	153.859018	109.4455994	0	0	0	0	0	0	0	0	0	0	0	0	0	0	0	0	0	0	0	0	0	0	0	0	0	0	0	0	0	0	0
1087	375.1722107	13.52495	0	0	0	0	0	0	0	0	0	0	0	0	0	0	152.8925822	0	0	0	0	0	0	0	251.9739865	941.4196978	0	0	0	0	0	0	0	0	0	0	0	0	0	0	0	0	0	0	0	0	0	0	0
1088	738.4076233	12.7797	0	0	0	0	0	0	0	0	0	0	0	0	0	0	151.9240364	109.3357353	0	0	0	0	0	0	0	0	0	0	0	0	0	0	0	0	0	0	0	0	0	0	0	0	0	0	0	0	0	0	0
1089	179.0704479	5.376566667	0	0	0	0	0	0	0	0	0	0	0	0	0	0	151.5968205	0	293.0767727	1091.446067	404.7762	1489.311524	379.0280167	1547.806175	0	0	353.1814806	1279.919573	410.7778192	1486.133598	0	0	0	0	340.6375291	1390.517516	0	0	0	0	0	0	0	0	0	0	0	0	0
1090	713.2232056	6.33308	0	0	0	0	0	0	0	0	0	0	0	0	0	0	151.5826475	0	0	0	0	0	0	0	0	0	0	0	0	0	0	0	0	0	0	0	0	0	0	0	0	0	0	0	0	0	0	0	0
1091	795.3145142	10.687	0	0	0	0	0	0	0	0	0	0	0	0	0	0	151.2685884	0	0	0	0	0	0	0	0	0	0	0	0	0	0	0	0	0	0	0	0	0	0	0	0	0	0	0	0	0	0	0	0
1092	335.8924988	7.770022	0	0	0	0	0	0	0	0	0	0	0	0	0	0	150.6828929	0	0	0	0	0	0	0	0	0	0	0	151.6226623	0	0	0	0	0	0	0	0	0	0	0	0	0	0	0	0	0	0	0	154.4056576
1093	296.9536285	14.6824	0	0	0	0	0	0	0	0	0	0	0	0	0	0	150.6531163	109.2244611	0	0	0	0	0	0	0	0	0	0	0	0	0	0	0	0	0	0	0	0	0	0	0	0	0	0	0	0	0	0	0
1094	739.3841553	8.49368	0	0	0	0	0	0	0	0	0	0	0	0	0	0	150.0427441	0	0	0	0	0	0	0	0	0	0	0	0	0	0	0	0	0	0	0	0	0	0	0	0	0	0	0	0	0	0	0	0
1095	413.1424942	2.863285	0	0	0	0	0	0	0	0	0	0	0	0	0	0	0	0	927.9951005	4185.083361	0	0	0	0	0	0	0	0	0	0	0	0	0	0	0	0	0	0	0	0	0	0	0	0	0	0	0	0	0
1096	487.2550888	5.579655	0	0	0	0	0	0	0	0	0	0	0	0	0	0	0	0	748.3694008	3040.1139	0	0	0	0	347.6765363	1279.169345	0	0	0	0	0	0	0	0	0	0	0	0	1763.151039	7726.766501	0	0	0	0	0	0	0	0	0
1097	318.9818813	7.960224286	0	0	0	0	0	0	0	0	0	0	0	0	0	0	0	0	739.4694538	5117.014301	791.3307943	5710.254036	596.5484542	3964.9007	0	0	0	0	935.3189036	6904.235207	0	0	0	0	0	0	0	0	0	0	0	0	0	0	0	0	0	0	0
1098	762.4072266	3.117	0	0	0	0	0	0	0	0	0	0	0	0	0	0	0	0	654.2745283	3006.566089	0	0	0	0	0	0	0	0	0	0	0	0	0	0	0	0	0	0	0	0	0	0	0	0	0	0	0	0	0
1099	408.9783223	7.95507	0	0	0	0	0	0	0	0	0	0	0	0	0	0	0	0	541.5644241	3520.509933	598.1602728	4031.053398	436.3846692	2713.811238	0	0	0	0	715.7148472	4823.50346	0	0	0	0	0	0	0	0	0	0	0	0	0	0	0	0	0	0	0
1100	521.1313171	3.5984	0	0	0	0	0	0	0	0	0	0	0	0	0	0	0	0	498.5898	2006.43874	0	0	0	0	0	0	0	0	0	0	0	0	0	0	0	0	0	0	0	0	0	0	0	0	0	0	0	0	0
1101	363.9588737	7.9571575	0	0	0	0	0	0	0	0	0	0	0	0	0	0	0	0	438.8132226	1803.521317	557.5418447	2702.132364	0	0	0	0	0	0	0	0	0	0	644.0208988	12592.74968	0	0	0	0	0	0	0	0	0	0	0	0	0	0	0
1102	361.2020542	9.282829412	0	0	0	0	0	0	0	0	0	0	0	0	0	0	0	0	389.5890034	1579.554664	749.6738979	3464.007889	401.6946205	1621.606431	0	0	416.8841218	1703.852966	430.9637445	1715.600375	0	0	0	0	0	0	0	0	403.8396515	1646.385646	0	0	0	0	0	0	0	0	0
1103	347.0770569	3.83133	0	0	0	0	0	0	0	0	0	0	0	0	0	0	0	0	343.8097401	1436.506283	0	0	0	0	0	0	0	0	0	0	0	0	0	0	0	0	0	0	0	0	0	0	0	0	0	0	0	0	0
1104	278.9320136	14.97805556	0	0	0	0	0	0	0	0	0	0	0	0	0	0	0	0	314.7499095	2213.411722	239.655772	4655.422559	0	0	0	0	0	0	0	0	0	0	0	0	0	0	206.4644622	3421.244032	0	0	0	0	192.7008658	1125.887315	215.5750293	3677.891393	0	0	0
1105	278.9281591	14.34901667	0	0	0	0	0	0	0	0	0	0	0	0	0	0	0	0	307.59557	12663.82756	0	0	0	0	0	0	0	0	0	0	0	0	0	0	0	0	0	0	0	0	0	0	0	0	0	0	0	0	0
1106	296.9734737	7.957388571	0	0	0	0	0	0	0	0	0	0	0	0	0	0	0	0	293.8219481	1711.28879	294.5342181	1885.74297	234.1448343	1178.094063	0	0	0	0	383.4152311	2425.842799	0	0	0	0	0	0	0	0	0	0	0	0	0	0	0	0	0	0	0
1107	726.9499435	7.95286	0	0	0	0	0	0	0	0	0	0	0	0	0	0	0	0	272.3828402	1012.668847	325.6808035	1358.801813	181.2987216	477.1293078	0	0	0	0	432.3295954	2111.231986	0	0	0	0	0	0	0	0	0	0	0	0	0	0	0	0	0	0	0
1108	194.9047718	14.48015	0	0	0	0	0	0	0	0	0	0	0	0	0	0	0	0	252.9577688	11802.72133	0	0	234.1031904	11000.46195	0	0	0	0	303.0420127	14240.87642	0	0	0	0	0	0	0	0	0	0	0	0	0	0	0	0	0	0	0
1109	737.3883226	11.42506111	0	0	0	0	0	0	0	0	0	0	0	0	0	0	0	0	251.9925306	793.2738877	486.2808053	2150.232654	226.5084692	732.8574326	18722.20538	92931.36585	1386.791795	4057.766135	3625.081441	17247.93553	0	0	0	0	0	0	0	0	15417.61544	74012.08042	0	0	154.1991745	110.2714572	0	0	0	0	0
1110	379.1639099	2.25948	0	0	0	0	0	0	0	0	0	0	0	0	0	0	0	0	246.2034407	1061.690015	0	0	0	0	0	0	0	0	0	0	0	0	0	0	0	0	0	0	0	0	0	0	0	0	0	0	0	0	0
1111	407.2093283	9.285630769	0	0	0	0	0	0	0	0	0	0	0	0	0	0	0	0	223.3955972	710.942721	0	0	243.9493022	770.2146825	0	0	0	0	0	0	256.6599476	822.8256425	0	0	0	0	0	0	243.0529953	774.0649585	0	0	0	0	0	0	242.5323446	779.43992	0
1112	449.1505127	8.307825	0	0	0	0	0	0	0	0	0	0	0	0	0	0	0	0	197.8884193	524.4820281	169.6943009	351.1876279	176.9282073	364.3398893	0	0	0	0	0	0	0	0	0	0	0	0	0	0	0	0	0	0	0	0	0	0	0	0	0
1113	487.2562256	4.93413	0	0	0	0	0	0	0	0	0	0	0	0	0	0	0	0	190.4597531	509.5727342	0	0	0	0	0	0	0	0	0	0	0	0	0	0	0	0	0	0	0	0	0	0	0	0	0	0	0	0	0
1114	403.3020517	14.02712632	0	0	0	0	0	0	0	0	0	0	0	0	0	0	0	0	174.3212518	350.0829729	209.2780084	547.3678756	0	0	0	0	0	0	0	0	0	0	0	0	0	0	0	0	0	0	0	0	0	0	0	0	0	0	0
1115	232.9237188	14.20245	0	0	0	0	0	0	0	0	0	0	0	0	0	0	0	0	174.2506257	3766.059715	0	0	0	0	0	0	0	0	189.7234868	6318.901444	180.2454663	5098.035368	0	0	0	0	0	0	0	0	0	0	0	0	0	0	0	0	0
1116	463.2570953	3.49283	0	0	0	0	0	0	0	0	0	0	0	0	0	0	0	0	173.9933254	351.5862568	0	0	0	0	0	0	0	0	0	0	0	0	0	0	0	0	0	0	0	0	0	0	0	0	0	0	0	0	0
1117	385.8751526	8.468726	0	0	0	0	0	0	0	0	0	0	0	0	0	0	0	0	160.3138598	995.8349581	0	0	0	0	0	0	0	0	0	0	150.8893159	0	0	0	152.5440332	0	0	0	156.3383149	965.7766232	0	0	0	0	0	0	0	0	0
1118	235.9549103	14.9238	0	0	0	0	0	0	0	0	0	0	0	0	0	0	0	0	156.0632783	219.5254201	0	0	0	0	0	0	0	0	0	0	0	0	0	0	0	0	0	0	0	0	0	0	0	0	0	0	0	0	0
1119	362.9708633	9.26331	0	0	0	0	0	0	0	0	0	0	0	0	0	0	0	0	151.8203151	109.8432325	163.3792059	1762.889492	0	0	0	0	0	0	0	0	0	0	0	0	0	0	0	0	0	0	0	0	0	0	0	0	0	0	0
1120	362.9716492	9.08875	0	0	0	0	0	0	0	0	0	0	0	0	0	0	0	0	150.5487948	0	0	0	0	0	0	0	0	0	0	0	0	0	0	0	0	0	0	0	0	0	0	0	0	0	0	0	0	0	0
1121	649.1298218	3.433635	0	0	0	0	0	0	0	0	0	0	0	0	0	0	0	0	0	0	5756.371373	26758.12635	0	0	0	0	0	0	10373.3147	48680.49495	0	0	0	0	0	0	0	0	0	0	0	0	0	0	0	0	0	0	0
1122	749.0703125	3.42695	0	0	0	0	0	0	0	0	0	0	0	0	0	0	0	0	0	0	559.4308645	2474.078032	0	0	0	0	0	0	0	0	0	0	0	0	0	0	0	0	0	0	0	0	0	0	0	0	0	0	0
1123	278.9320282	14.24614	0	0	0	0	0	0	0	0	0	0	0	0	0	0	0	0	0	0	326.578137	12847.99137	0	0	0	0	0	0	0	0	0	0	0	0	0	0	0	0	0	0	0	0	0	0	0	0	331.0567089	13478.20081	0
1124	735.1408539	3.68095	0	0	0	0	0	0	0	0	0	0	0	0	0	0	0	0	0	0	281.3386704	1517.140692	0	0	0	0	0	0	506.4823386	3497.878131	0	0	0	0	0	0	0	0	0	0	0	0	0	0	0	0	0	0	0
1125	377.1844096	12.62816471	0	0	0	0	0	0	0	0	0	0	0	0	0	0	0	0	0	0	246.5094177	773.1645921	0	0	192.9971006	383.8548989	150.9206614	0	154.1964199	113.5252184	0	0	0	0	153.9357574	0	151.8363243	0	153.4888097	108.9606973	0	0	160.3053112	222.7934246	0	0	152.1537953	0	0
1126	375.1727524	13.09565	0	0	0	0	0	0	0	0	0	0	0	0	0	0	0	0	0	0	209.2016409	550.4302291	0	0	0	0	0	0	0	0	0	0	0	0	0	0	0	0	0	0	0	0	0	0	0	0	0	0	0
1127	609.1495209	3.011825	0	0	0	0	0	0	0	0	0	0	0	0	0	0	0	0	0	0	205.4051345	555.392006	0	0	0	0	0	0	467.2046408	1869.148825	0	0	0	0	0	0	0	0	0	0	0	0	0	0	0	0	0	0	0
1128	605.153656	3.433635	0	0	0	0	0	0	0	0	0	0	0	0	0	0	0	0	0	0	199.8733897	530.8768177	0	0	0	0	0	0	368.7318703	1548.513985	0	0	0	0	0	0	0	0	0	0	0	0	0	0	0	0	0	0	0
1129	232.9255788	14.12176154	0	0	0	0	0	0	0	0	0	0	0	0	0	0	0	0	0	0	192.3007213	4727.514501	171.8250054	3474.120712	243.8067482	8809.776921	0	0	0	0	0	0	0	0	0	0	209.7676234	6449.51846	201.4978369	7567.659243	0	0	0	0	211.6173744	2771.538409	0	0	0
1130	377.2005768	10.3057	0	0	0	0	0	0	0	0	0	0	0	0	0	0	0	0	0	0	178.2747133	355.2953694	0	0	0	0	0	0	0	0	0	0	0	0	0	0	0	0	0	0	0	0	0	0	0	0	0	0	0
1131	362.9705353	14.9796	0	0	0	0	0	0	0	0	0	0	0	0	0	0	0	0	0	0	173.1092444	4624.191191	0	0	0	0	0	0	0	0	0	0	0	0	0	0	0	0	0	0	0	0	0	0	0	0	0	0	0
1132	780.5246582	14.016	0	0	0	0	0	0	0	0	0	0	0	0	0	0	0	0	0	0	169.6864871	232.1374187	0	0	0	0	0	0	0	0	0	0	0	0	0	0	0	0	0	0	0	0	0	0	0	0	0	0	0
1133	362.9718475	9.48443	0	0	0	0	0	0	0	0	0	0	0	0	0	0	0	0	0	0	162.3205942	1208.603432	0	0	0	0	0	0	0	0	0	0	0	0	0	0	0	0	0	0	0	0	0	0	0	0	0	0	0
1134	341.0900726	2.53655	0	0	0	0	0	0	0	0	0	0	0	0	0	0	0	0	0	0	160.4272629	114.5509236	0	0	0	0	0	0	188.8225037	501.9717046	0	0	0	0	0	0	0	0	0	0	0	0	0	0	0	0	0	0	0
1135	466.2857246	14.546475	0	0	0	0	0	0	0	0	0	0	0	0	0	0	0	0	0	0	159.2082601	112.3376032	0	0	2119.23516	10932.10928	0	0	188.8978923	498.7407135	0	0	0	0	0	0	0	0	1257.031158	6086.195915	0	0	0	0	0	0	0	0	0
1136	385.8715769	8.387776667	0	0	0	0	0	0	0	0	0	0	0	0	0	0	0	0	0	0	158.7851968	547.9146679	0	0	0	0	0	0	0	0	150.3668746	0	0	0	0	0	0	0	0	0	0	0	0	0	0	0	0	0	0
1137	345.2090454	11.8289	0	0	0	0	0	0	0	0	0	0	0	0	0	0	0	0	0	0	157.347815	107.1431614	0	0	0	0	0	0	0	0	0	0	0	0	0	0	0	0	0	0	0	0	0	0	0	0	0	0	0
1138	385.8741951	8.657525	0	0	0	0	0	0	0	0	0	0	0	0	0	0	0	0	0	0	157.291072	537.3686066	0	0	0	0	0	0	0	0	0	0	0	0	0	0	0	0	0	0	0	0	156.9461619	755.8092627	0	0	159.795621	675.9606924	0
1139	335.8931656	7.667635	0	0	0	0	0	0	0	0	0	0	0	0	0	0	0	0	0	0	154.0154346	440.6835241	0	0	151.1544143	0	150.2731182	0	0	0	150.3205165	0	0	0	0	0	0	0	0	0	0	0	0	0	0	0	0	0	0
1140	362.9700012	9.13222	0	0	0	0	0	0	0	0	0	0	0	0	0	0	0	0	0	0	152.7970602	107.3530993	0	0	0	0	0	0	0	0	0	0	0	0	0	0	0	0	0	0	0	0	0	0	0	0	0	0	0
1141	335.8938293	7.729016667	0	0	0	0	0	0	0	0	0	0	0	0	0	0	0	0	0	0	152.3030784	215.3608152	0	0	155.7273137	216.4989132	0	0	151.2722501	108.4825009	0	0	0	0	0	0	0	0	0	0	0	0	152.4362281	107.5353457	0	0	0	0	0
1142	362.9704285	9.78928	0	0	0	0	0	0	0	0	0	0	0	0	0	0	0	0	0	0	151.7475565	0	0	0	0	0	0	0	0	0	0	0	0	0	0	0	0	0	0	0	0	0	0	0	0	0	0	0	0
1143	232.9264488	14.76365	0	0	0	0	0	0	0	0	0	0	0	0	0	0	0	0	0	0	151.2919979	0	0	0	0	0	153.9839198	215.8339137	0	0	0	0	0	0	0	0	0	0	0	0	0	0	0	0	0	0	0	0	0
1144	362.9659424	9.57815	0	0	0	0	0	0	0	0	0	0	0	0	0	0	0	0	0	0	151.269533	106.3945257	0	0	0	0	0	0	0	0	0	0	0	0	0	0	0	0	0	0	0	0	0	0	0	0	0	0	0
1145	449.1539917	7.578113333	0	0	0	0	0	0	0	0	0	0	0	0	0	0	0	0	0	0	150.7902539	106.3034995	0	0	0	0	0	0	0	0	0	0	0	0	0	0	0	0	0	0	0	0	0	0	0	0	0	0	0
1146	867.3969116	5.98456	0	0	0	0	0	0	0	0	0	0	0	0	0	0	0	0	0	0	150.1747791	0	0	0	0	0	0	0	580.2322058	3219.439942	0	0	0	0	0	0	0	0	0	0	0	0	0	0	0	0	0	0	0
1147	503.1045837	3.39047	0	0	0	0	0	0	0	0	0	0	0	0	0	0	0	0	0	0	0	0	7183.095572	30873.01588	0	0	0	0	0	0	0	0	0	0	0	0	0	0	0	0	0	0	0	0	0	0	0	0	0
1148	362.9727224	7.951773333	0	0	0	0	0	0	0	0	0	0	0	0	0	0	0	0	0	0	0	0	5083.464342	44647.09594	0	0	0	0	0	0	0	0	0	0	0	0	0	0	0	0	0	0	0	0	0	0	0	0	0
1149	581.1339111	3.52015	0	0	0	0	0	0	0	0	0	0	0	0	0	0	0	0	0	0	0	0	3949.483967	16944.55148	0	0	0	0	0	0	0	0	0	0	0	0	0	0	0	0	0	0	0	0	0	0	0	0	0
1150	207.0649338	3.3976	0	0	0	0	0	0	0	0	0	0	0	0	0	0	0	0	0	0	0	0	3004.801346	14634.84209	0	0	0	0	0	0	0	0	0	0	0	0	0	0	0	0	0	0	0	0	0	0	0	0	0
1151	395.3150024	14.053	0	0	0	0	0	0	0	0	0	0	0	0	0	0	0	0	0	0	0	0	2030.295017	9769.228573	0	0	0	0	0	0	0	0	0	0	0	0	0	0	0	0	0	0	0	0	0	0	0	0	0
1152	246.0743103	3.53217	0	0	0	0	0	0	0	0	0	0	0	0	0	0	0	0	0	0	0	0	1744.812413	7602.032836	0	0	0	0	0	0	0	0	0	0	0	0	0	0	0	0	0	0	0	0	0	0	0	0	0
1153	350.9819946	3.39047	0	0	0	0	0	0	0	0	0	0	0	0	0	0	0	0	0	0	0	0	1051.916126	5194.993301	0	0	0	0	0	0	0	0	0	0	0	0	0	0	0	0	0	0	0	0	0	0	0	0	0
1154	292.0838318	3.53217	0	0	0	0	0	0	0	0	0	0	0	0	0	0	0	0	0	0	0	0	995.2653313	4347.994444	0	0	0	0	0	0	0	0	0	0	0	0	0	0	0	0	0	0	0	0	0	0	0	0	0
1155	389.9909973	3.53217	0	0	0	0	0	0	0	0	0	0	0	0	0	0	0	0	0	0	0	0	913.9795163	3991.176708	0	0	0	0	0	0	0	0	0	0	0	0	0	0	0	0	0	0	0	0	0	0	0	0	0
1156	253.0703583	3.39047	0	0	0	0	0	0	0	0	0	0	0	0	0	0	0	0	0	0	0	0	887.461451	3864.113595	0	0	0	0	0	0	0	0	0	0	0	0	0	0	0	0	0	0	0	0	0	0	0	0	0
1157	367.2865143	12.5507	0	0	0	0	0	0	0	0	0	0	0	0	0	0	0	0	0	0	0	0	663.5472029	3151.895313	0	0	0	0	0	0	0	0	0	0	0	0	0	0	0	0	0	0	0	0	0	0	0	0	0
1158	336.1442566	2.08265	0	0	0	0	0	0	0	0	0	0	0	0	0	0	0	0	0	0	0	0	572.6674139	5413.39166	0	0	0	0	0	0	0	0	0	0	0	0	0	0	0	0	0	0	0	0	0	0	0	0	0
1159	290.1402283	2.08265	0	0	0	0	0	0	0	0	0	0	0	0	0	0	0	0	0	0	0	0	555.5544058	5187.557853	0	0	0	0	0	0	0	0	0	0	0	0	0	0	0	0	0	0	0	0	0	0	0	0	0
1160	375.1546631	2.34347	0	0	0	0	0	0	0	0	0	0	0	0	0	0	0	0	0	0	0	0	518.7585607	4074.7204	0	0	0	0	0	0	0	0	0	0	0	0	0	0	0	0	0	0	0	0	0	0	0	0	0
1161	556.0273438	3.37845	0	0	0	0	0	0	0	0	0	0	0	0	0	0	0	0	0	0	0	0	461.7620722	1666.951898	0	0	0	0	0	0	0	0	0	0	0	0	0	0	0	0	0	0	0	0	0	0	0	0	0
1162	425.3293762	14.9919	0	0	0	0	0	0	0	0	0	0	0	0	0	0	0	0	0	0	0	0	432.8620885	1773.356099	0	0	0	0	0	0	0	0	0	0	0	0	0	0	0	0	0	0	0	0	0	0	0	0	0
1163	379.3217468	14.9919	0	0	0	0	0	0	0	0	0	0	0	0	0	0	0	0	0	0	0	0	390.9960487	1605.448837	0	0	0	0	0	0	0	0	0	0	0	0	0	0	0	0	0	0	0	0	0	0	0	0	0
1164	579.1335449	2.74398	0	0	0	0	0	0	0	0	0	0	0	0	0	0	0	0	0	0	0	0	340.0815278	1236.326563	0	0	0	0	0	0	0	0	0	0	0	0	0	0	0	0	0	0	0	0	0	0	0	0	0
1165	194.9036916	3.2853	0	0	0	0	0	0	0	0	0	0	0	0	0	0	0	0	0	0	0	0	324.2335945	9732.864527	0	0	0	0	0	0	0	0	0	0	0	0	0	0	0	0	0	0	0	0	0	0	0	0	0
1166	386.1273956	2.08265	0	0	0	0	0	0	0	0	0	0	0	0	0	0	0	0	0	0	0	0	320.0136091	2703.697576	0	0	0	0	0	0	0	0	0	0	0	0	0	0	0	0	0	0	0	0	0	0	0	0	0
1167	575.1432343	3.55478	0	0	0	0	0	0	0	0	0	0	0	0	0	0	0	0	0	0	0	0	316.7021863	1172.346676	0	0	0	0	0	0	0	0	0	0	0	0	0	0	397.5912612	1592.543913	0	0	0	0	0	0	0	0	0
1168	251.0552597	3.39047	0	0	0	0	0	0	0	0	0	0	0	0	0	0	0	0	0	0	0	0	310.2676195	1259.693242	0	0	0	0	0	0	0	0	0	0	0	0	0	0	0	0	0	0	0	0	0	0	0	0	0
1169	887.219635	2.2848	0	0	0	0	0	0	0	0	0	0	0	0	0	0	0	0	0	0	0	0	298.9210665	1855.597354	0	0	0	0	0	0	0	0	0	0	0	0	0	0	0	0	0	0	0	0	0	0	0	0	0
1170	369.2992554	13.9232	0	0	0	0	0	0	0	0	0	0	0	0	0	0	0	0	0	0	0	0	287.2497253	1055.559448	0	0	0	0	0	0	0	0	0	0	0	0	0	0	0	0	0	0	0	0	0	0	0	0	0
1171	278.9265347	14.2762	0	0	0	0	0	0	0	0	0	0	0	0	0	0	0	0	0	0	0	0	284.7455321	11633.34439	428.4485888	16930.18775	349.4089065	14309.45035	0	0	0	0	0	0	0	0	0	0	0	0	0	0	0	0	0	0	0	0	0
1172	399.3493042	14.0414	0	0	0	0	0	0	0	0	0	0	0	0	0	0	0	0	0	0	0	0	271.3889295	1026.922092	0	0	0	0	0	0	0	0	0	0	0	0	0	0	0	0	0	0	0	0	0	0	0	0	0
1173	194.9053345	2.44897	0	0	0	0	0	0	0	0	0	0	0	0	0	0	0	0	0	0	0	0	249.363271	6359.908421	0	0	0	0	0	0	0	0	0	0	0	0	0	0	0	0	0	0	0	0	0	0	0	0	0
1174	425.13974	2.34347	0	0	0	0	0	0	0	0	0	0	0	0	0	0	0	0	0	0	0	0	246.6254911	1480.656788	0	0	0	0	0	0	0	0	0	0	0	0	0	0	0	0	0	0	0	0	0	0	0	0	0
1175	612.2917175	2.56777	0	0	0	0	0	0	0	0	0	0	0	0	0	0	0	0	0	0	0	0	244.232386	1295.42445	0	0	0	0	0	0	0	0	0	0	0	0	0	0	0	0	0	0	0	0	0	0	0	0	0
1176	423.3479919	14.2516	0	0	0	0	0	0	0	0	0	0	0	0	0	0	0	0	0	0	0	0	228.9204452	725.6071022	0	0	0	0	0	0	0	0	0	0	0	0	0	0	0	0	0	0	0	0	0	0	0	0	0
1177	329.1519623	2.34347	0	0	0	0	0	0	0	0	0	0	0	0	0	0	0	0	0	0	0	0	224.8947132	1280.593468	0	0	0	0	0	0	0	0	0	0	0	0	0	0	0	0	0	0	0	0	0	0	0	0	0
1178	495.9423828	3.39047	0	0	0	0	0	0	0	0	0	0	0	0	0	0	0	0	0	0	0	0	216.1998947	566.4469437	0	0	0	0	0	0	0	0	0	0	0	0	0	0	0	0	0	0	0	0	0	0	0	0	0
1179	395.3179626	12.8393	0	0	0	0	0	0	0	0	0	0	0	0	0	0	0	0	0	0	0	0	215.2095308	570.6113905	0	0	0	0	0	0	0	0	1316.502813	6937.613342	0	0	0	0	0	0	0	0	0	0	0	0	0	0	0
1180	397.2993774	13.7127	0	0	0	0	0	0	0	0	0	0	0	0	0	0	0	0	0	0	0	0	210.6296244	673.7616666	0	0	0	0	0	0	0	0	0	0	0	0	0	0	0	0	0	0	0	0	0	0	0	0	0
1181	445.9603882	3.39047	0	0	0	0	0	0	0	0	0	0	0	0	0	0	0	0	0	0	0	0	204.922085	538.6053382	0	0	0	0	0	0	0	0	0	0	0	0	0	0	0	0	0	0	0	0	0	0	0	0	0
1182	431.1905365	7.000383333	0	0	0	0	0	0	0	0	0	0	0	0	0	0	0	0	0	0	0	0	199.1282469	521.9921312	152.4599238	107.8506222	0	0	0	0	0	0	0	0	0	0	0	0	163.7486973	226.1920538	0	0	0	0	0	0	0	0	0
1183	351.2916031	13.73655	0	0	0	0	0	0	0	0	0	0	0	0	0	0	0	0	0	0	0	0	196.8359866	405.548819	0	0	0	0	0	0	0	0	1800.131085	8658.830786	0	0	0	0	0	0	0	0	0	0	0	0	0	0	0
1184	290.0646362	3.53217	0	0	0	0	0	0	0	0	0	0	0	0	0	0	0	0	0	0	0	0	196.1479439	517.1457445	0	0	0	0	0	0	0	0	0	0	0	0	0	0	0	0	0	0	0	0	0	0	0	0	0
1185	525.1013489	3.37845	0	0	0	0	0	0	0	0	0	0	0	0	0	0	0	0	0	0	0	0	190.9241521	388.0718416	0	0	0	0	0	0	0	0	0	0	0	0	0	0	0	0	0	0	0	0	0	0	0	0	0
1186	542.1311035	3.52015	0	0	0	0	0	0	0	0	0	0	0	0	0	0	0	0	0	0	0	0	181.7466902	368.1431168	0	0	0	0	0	0	0	0	0	0	0	0	0	0	0	0	0	0	0	0	0	0	0	0	0
1187	333.3192139	14.053	0	0	0	0	0	0	0	0	0	0	0	0	0	0	0	0	0	0	0	0	180.5709744	361.6441246	0	0	0	0	0	0	0	0	0	0	0	0	0	0	0	0	0	0	0	0	0	0	0	0	0
1188	625.1435547	2.74398	0	0	0	0	0	0	0	0	0	0	0	0	0	0	0	0	0	0	0	0	179.2321145	361.6632201	0	0	0	0	0	0	0	0	0	0	0	0	0	0	0	0	0	0	0	0	0	0	0	0	0
1189	423.3111572	14.0058	0	0	0	0	0	0	0	0	0	0	0	0	0	0	0	0	0	0	0	0	172.4608348	362.0052348	0	0	0	0	0	0	0	0	0	0	0	0	0	0	0	0	0	0	0	0	0	0	0	0	0
1190	204.0660858	3.53217	0	0	0	0	0	0	0	0	0	0	0	0	0	0	0	0	0	0	0	0	170.1344256	349.7312359	0	0	0	0	0	0	0	0	0	0	0	0	0	0	0	0	0	0	0	0	0	0	0	0	0
1191	377.3078308	14.0058	0	0	0	0	0	0	0	0	0	0	0	0	0	0	0	0	0	0	0	0	163.1949997	230.3060835	0	0	0	0	0	0	0	0	0	0	0	0	0	0	0	0	0	0	0	0	0	0	0	0	0
1192	441.3235168	14.0414	0	0	0	0	0	0	0	0	0	0	0	0	0	0	0	0	0	0	0	0	161.1901425	221.9480693	0	0	0	0	0	0	0	0	0	0	0	0	0	0	0	0	0	0	0	0	0	0	0	0	0
1193	427.3444519	14.1462	0	0	0	0	0	0	0	0	0	0	0	0	0	0	0	0	0	0	0	0	159.2334908	219.9458136	0	0	0	0	0	0	0	0	0	0	0	0	0	0	0	0	0	0	0	0	0	0	0	0	0
1194	235.9543457	12.52265	0	0	0	0	0	0	0	0	0	0	0	0	0	0	0	0	0	0	0	0	155.6260073	651.6230975	0	0	0	0	0	0	0	0	0	0	0	0	0	0	0	0	0	0	0	0	0	0	0	0	0
1195	445.3526764	14.05265	0	0	0	0	0	0	0	0	0	0	0	0	0	0	0	0	0	0	0	0	155.3859017	109.2035805	0	0	0	0	0	0	0	0	850.08267	4481.718326	0	0	0	0	0	0	0	0	0	0	0	0	0	0	0
1196	534.9534302	3.53217	0	0	0	0	0	0	0	0	0	0	0	0	0	0	0	0	0	0	0	0	151.3872841	0	0	0	0	0	0	0	0	0	0	0	0	0	0	0	0	0	0	0	0	0	0	0	0	0	0
1197	235.9556974	12.41975	0	0	0	0	0	0	0	0	0	0	0	0	0	0	0	0	0	0	0	0	150.0712346	0	0	0	0	0	0	0	0	0	0	0	0	0	152.6708899	107.8773526	0	0	0	0	171.9536952	584.0921957	0	0	169.2793886	681.8897708	0
1198	515.1139374	3.210975	0	0	0	0	0	0	0	0	0	0	0	0	0	0	0	0	0	0	0	0	0	0	21250.24371	176284.3286	0	0	0	0	0	0	0	0	0	0	0	0	24928.6504	299080.0627	0	0	0	0	0	0	0	0	0
1199	561.112915	3.00396	0	0	0	0	0	0	0	0	0	0	0	0	0	0	0	0	0	0	0	0	0	0	8713.741606	44550.56686	0	0	0	0	0	0	0	0	0	0	0	0	0	0	0	0	0	0	0	0	0	0	0
1200	403.2870585	14.5469	0	0	0	0	0	0	0	0	0	0	0	0	0	0	0	0	0	0	0	0	0	0	7045.474421	33428.32293	0	0	185.216727	490.2116908	0	0	0	0	0	0	0	0	2854.386241	13461.90172	0	0	0	0	0	0	0	0	0
1201	515.1216431	3.60045	0	0	0	0	0	0	0	0	0	0	0	0	0	0	0	0	0	0	0	0	0	0	4699.569926	22452.35771	0	0	0	0	0	0	0	0	0	0	0	0	0	0	0	0	0	0	0	0	0	0	0
1202	754.3917465	11.4258	0	0	0	0	0	0	0	0	0	0	0	0	0	0	0	0	0	0	0	0	0	0	3138.884287	14730.55815	180.3546732	364.3756444	437.8478739	1768.319858	0	0	0	0	0	0	0	0	0	0	0	0	0	0	0	0	0	0	0
1203	513.1044464	3.205265	0	0	0	0	0	0	0	0	0	0	0	0	0	0	0	0	0	0	0	0	0	0	2858.824956	32259.55084	0	0	0	0	0	0	0	0	0	0	0	0	0	0	0	0	0	0	0	0	0	0	0
1204	511.0956726	3.21175	0	0	0	0	0	0	0	0	0	0	0	0	0	0	0	0	0	0	0	0	0	0	2191.892472	22008.23385	0	0	0	0	0	0	0	0	0	0	0	0	0	0	0	0	0	0	0	0	0	0	0
1205	809.3320847	11.42455	0	0	0	0	0	0	0	0	0	0	0	0	0	0	0	0	0	0	0	0	0	0	1874.2695	8708.880363	0	0	216.486673	572.3355991	0	0	0	0	0	0	0	0	1061.150983	5004.849616	0	0	0	0	0	0	0	0	0
1206	513.1094666	3.61226	0	0	0	0	0	0	0	0	0	0	0	0	0	0	0	0	0	0	0	0	0	0	1409.796914	6870.382246	0	0	0	0	0	0	0	0	0	0	0	0	1122.922268	5580.770595	0	0	0	0	0	0	0	0	0
1207	807.4457092	13.0944	0	0	0	0	0	0	0	0	0	0	0	0	0	0	0	0	0	0	0	0	0	0	1272.403425	5932.273522	0	0	251.513118	809.440818	0	0	0	0	0	0	0	0	918.5395945	4232.613552	0	0	0	0	0	0	0	0	0
1208	559.1172485	3.0012	0	0	0	0	0	0	0	0	0	0	0	0	0	0	0	0	0	0	0	0	0	0	1208.920398	12849.6897	0	0	0	0	0	0	0	0	0	0	0	0	0	0	0	0	0	0	0	0	0	0	0
1209	449.2976379	14.54655	0	0	0	0	0	0	0	0	0	0	0	0	0	0	0	0	0	0	0	0	0	0	1157.562986	5573.219378	0	0	0	0	0	0	0	0	0	0	0	0	451.5080665	1976.515899	0	0	0	0	0	0	0	0	0
1210	677.1566772	4.07058	0	0	0	0	0	0	0	0	0	0	0	0	0	0	0	0	0	0	0	0	0	0	1109.261703	12708.46772	0	0	0	0	0	0	0	0	0	0	0	0	2936.570162	29009.74925	0	0	0	0	0	0	0	0	0
1211	429.3068848	14.65165	0	0	0	0	0	0	0	0	0	0	0	0	0	0	0	0	0	0	0	0	0	0	1102.348891	5070.183814	0	0	0	0	0	0	0	0	0	0	0	0	394.2007596	1598.934443	0	0	0	0	0	0	0	0	0
1212	723.3883972	10.8201	0	0	0	0	0	0	0	0	0	0	0	0	0	0	0	0	0	0	0	0	0	0	983.7569313	4861.373539	0	0	159.9618024	108.1391092	0	0	0	0	0	0	0	0	657.8192026	3107.012169	0	0	0	0	0	0	0	0	0
1213	838.4500936	13.6182	0	0	0	0	0	0	0	0	0	0	0	0	0	0	0	0	0	0	0	0	0	0	843.4504855	4107.550477	0	0	193.8838339	395.171101	0	0	0	0	0	0	0	0	822.8621754	3841.42749	0	0	0	0	0	0	0	0	0
1214	531.1188202	2.82244	0	0	0	0	0	0	0	0	0	0	0	0	0	0	0	0	0	0	0	0	0	0	817.5690988	4321.47785	0	0	0	0	0	0	0	0	0	0	0	0	958.5316555	5032.923452	0	0	0	0	0	0	0	0	0
1215	615.0504761	3.01571	0	0	0	0	0	0	0	0	0	0	0	0	0	0	0	0	0	0	0	0	0	0	793.367273	7426.257206	0	0	0	0	0	0	0	0	0	0	0	0	585.2951677	7197.095406	0	0	0	0	0	0	0	0	0
1216	737.4021708	11.01923333	0	0	0	0	0	0	0	0	0	0	0	0	0	0	0	0	0	0	0	0	0	0	660.4089742	3066.880972	0	0	0	0	0	0	0	0	0	0	0	0	437.6602852	1917.664145	0	0	0	0	0	0	0	0	0
1217	511.092804	3.61804	0	0	0	0	0	0	0	0	0	0	0	0	0	0	0	0	0	0	0	0	0	0	658.8828556	3143.958642	0	0	0	0	0	0	0	0	0	0	0	0	509.2888196	2506.270998	0	0	0	0	0	0	0	0	0
1218	221.0801671	5.052393333	0	0	0	0	0	0	0	0	0	0	0	0	0	0	0	0	0	0	0	0	0	0	628.4209252	2574.572213	0	0	0	0	0	0	0	0	0	0	0	0	2902.49937	13121.93283	0	0	0	0	0	0	0	0	0
1219	463.0893402	2.65539	0	0	0	0	0	0	0	0	0	0	0	0	0	0	0	0	0	0	0	0	0	0	624.940168	3864.386595	0	0	0	0	183.0768778	364.8534677	0	0	0	0	0	0	686.638896	3968.083337	0	0	0	0	0	0	0	0	0
1220	492.3008652	14.65165	0	0	0	0	0	0	0	0	0	0	0	0	0	0	0	0	0	0	0	0	0	0	619.7251288	2726.994835	0	0	0	0	0	0	0	0	0	0	0	0	344.9483188	1398.331168	0	0	0	0	0	0	0	0	0
1221	378.980217	2.945525	0	0	0	0	0	0	0	0	0	0	0	0	0	0	0	0	0	0	0	0	0	0	617.4111061	2854.628451	0	0	0	0	0	0	0	0	0	0	0	0	647.6919778	3003.583132	0	0	0	0	0	0	0	0	0
1222	633.0650024	3.196175	0	0	0	0	0	0	0	0	0	0	0	0	0	0	0	0	0	0	0	0	0	0	606.1390364	3690.258553	0	0	0	0	0	0	0	0	0	0	0	0	397.0861543	3183.042191	0	0	0	0	0	0	0	0	0
1223	531.1564178	4.45725	0	0	0	0	0	0	0	0	0	0	0	0	0	0	0	0	0	0	0	0	0	0	604.745009	2172.528646	0	0	0	0	0	0	0	0	0	0	0	0	1106.653727	4491.141328	0	0	0	0	0	0	0	0	0
1224	561.1261292	4.234305	0	0	0	0	0	0	0	0	0	0	0	0	0	0	0	0	0	0	0	0	0	0	473.2101129	2077.386135	0	0	0	0	0	0	0	0	0	0	0	0	3618.466046	17044.76187	0	0	0	0	0	0	0	0	0
1225	385.8790436	2.6133	0	0	0	0	0	0	0	0	0	0	0	0	0	0	0	0	0	0	0	0	0	0	462.8893002	23758.80392	0	0	0	0	0	0	0	0	0	0	0	0	0	0	0	0	0	0	0	0	0	0	0
1226	461.1149979	3.394915	0	0	0	0	0	0	0	0	0	0	0	0	0	0	0	0	0	0	0	0	0	0	444.2673248	1927.835016	0	0	0	0	0	0	0	0	0	0	0	0	2720.02608	12281.12153	0	0	0	0	0	0	0	0	0
1227	613.0593262	3.01571	0	0	0	0	0	0	0	0	0	0	0	0	0	0	0	0	0	0	0	0	0	0	419.7470515	4225.897559	0	0	0	0	0	0	0	0	0	0	0	0	453.3788838	4802.019489	0	0	0	0	0	0	0	0	0
1228	335.8945007	2.05265	0	0	0	0	0	0	0	0	0	0	0	0	0	0	0	0	0	0	0	0	0	0	412.5502844	21548.97281	0	0	0	0	0	0	0	0	0	0	0	0	0	0	0	0	0	0	0	0	0	0	0
1229	515.1256714	2.87302	0	0	0	0	0	0	0	0	0	0	0	0	0	0	0	0	0	0	0	0	0	0	396.6523759	927.3586092	0	0	0	0	0	0	0	0	0	0	0	0	0	0	0	0	0	0	0	0	0	0	0
1230	623.1463013	4.533825	0	0	0	0	0	0	0	0	0	0	0	0	0	0	0	0	0	0	0	0	0	0	391.3796902	1621.44439	0	0	0	0	0	0	0	0	0	0	0	0	1961.252194	8879.044895	0	0	0	0	0	0	0	0	0
1231	531.12146	2.5316	0	0	0	0	0	0	0	0	0	0	0	0	0	0	0	0	0	0	0	0	0	0	389.149928	2531.930133	0	0	0	0	0	0	0	0	0	0	0	0	0	0	0	0	0	0	0	0	0	0	0
1232	499.1305008	3.600385	0	0	0	0	0	0	0	0	0	0	0	0	0	0	0	0	0	0	0	0	0	0	385.3893221	1704.72891	0	0	0	0	0	0	0	0	0	0	0	0	549.2142579	2657.315931	0	0	0	0	0	0	0	0	0
1233	564.3302124	7.875423	0	0	0	0	0	0	0	0	0	0	0	0	0	0	0	0	0	0	0	0	0	0	384.0798335	1552.645666	0	0	0	0	0	0	0	0	0	0	0	0	1798.267399	8214.342138	463.8982817	1876.253299	276.3199387	1023.048258	0	0	645.0492414	2846.117996	0
1234	824.505188	13.0838	0	0	0	0	0	0	0	0	0	0	0	0	0	0	0	0	0	0	0	0	0	0	374.5424698	2079.393216	0	0	0	0	0	0	0	0	0	0	0	0	0	0	0	0	0	0	0	0	0	0	0
1235	411.2952271	14.8743	0	0	0	0	0	0	0	0	0	0	0	0	0	0	0	0	0	0	0	0	0	0	359.4991436	1470.923177	0	0	0	0	0	0	0	0	0	0	0	0	0	0	0	0	0	0	0	0	0	0	0
1236	289.1143265	3.853765	0	0	0	0	0	0	0	0	0	0	0	0	0	0	0	0	0	0	0	0	0	0	357.8419043	1441.079032	0	0	0	0	0	0	0	0	0	0	0	0	1295.726747	6036.128797	0	0	0	0	0	0	0	0	0
1237	563.2169495	5.90165	0	0	0	0	0	0	0	0	0	0	0	0	0	0	0	0	0	0	0	0	0	0	347.5386274	1559.116169	0	0	0	0	0	0	0	0	0	0	0	0	2958.845219	16206.38842	0	0	0	0	0	0	0	0	0
1238	527.0871582	2.834205	0	0	0	0	0	0	0	0	0	0	0	0	0	0	0	0	0	0	0	0	0	0	346.3434455	1442.629648	0	0	0	0	0	0	0	0	0	0	0	0	341.9867697	1447.174879	0	0	0	0	0	0	0	0	0
1239	427.2919617	13.7391	0	0	0	0	0	0	0	0	0	0	0	0	0	0	0	0	0	0	0	0	0	0	345.0629628	1380.710867	0	0	0	0	0	0	0	0	0	0	0	0	0	0	0	0	0	0	0	0	0	0	0
1240	529.1388245	3.70544	0	0	0	0	0	0	0	0	0	0	0	0	0	0	0	0	0	0	0	0	0	0	339.6167374	1558.899236	0	0	0	0	0	0	0	0	0	0	0	0	1308.9572	10758.86093	0	0	0	0	0	0	0	0	0
1241	805.3926239	11.433325	0	0	0	0	0	0	0	0	0	0	0	0	0	0	0	0	0	0	0	0	0	0	336.7501855	1388.068296	0	0	0	0	0	0	0	0	0	0	0	0	389.2796739	1685.191954	0	0	0	0	0	0	0	0	0
1242	512.1000366	3.0128	0	0	0	0	0	0	0	0	0	0	0	0	0	0	0	0	0	0	0	0	0	0	329.4091579	1774.412848	0	0	0	0	0	0	0	0	0	0	0	0	0	0	0	0	0	0	0	0	0	0	0
1243	353.0930939	3.01571	0	0	0	0	0	0	0	0	0	0	0	0	0	0	0	0	0	0	0	0	0	0	328.1984938	1440.044469	0	0	0	0	0	0	0	0	0	0	0	0	474.4103618	4865.943394	0	0	0	0	0	0	0	0	0
1244	514.6118011	3.196175	0	0	0	0	0	0	0	0	0	0	0	0	0	0	0	0	0	0	0	0	0	0	323.9652818	824.5538821	0	0	0	0	0	0	0	0	0	0	0	0	341.1582859	1033.529214	0	0	0	0	0	0	0	0	0
1245	529.1061707	2.828355	0	0	0	0	0	0	0	0	0	0	0	0	0	0	0	0	0	0	0	0	0	0	323.9305665	1466.965645	0	0	0	0	0	0	0	0	0	0	0	0	366.8421528	1844.77362	0	0	0	0	0	0	0	0	0
1246	385.876236	3.108575	0	0	0	0	0	0	0	0	0	0	0	0	0	0	0	0	0	0	0	0	0	0	310.7553562	1872.214397	0	0	0	0	0	0	0	0	0	0	0	0	151.1495171	0	0	0	0	0	0	0	0	0	0
1247	773.1890411	3.01571	0	0	0	0	0	0	0	0	0	0	0	0	0	0	0	0	0	0	0	0	0	0	309.5995534	1117.99768	0	0	0	0	0	0	0	0	0	0	0	0	771.1908589	3465.617085	0	0	0	0	0	0	0	0	0
1248	514.6152344	3.0012	0	0	0	0	0	0	0	0	0	0	0	0	0	0	0	0	0	0	0	0	0	0	303.5589449	1096.871812	0	0	0	0	0	0	0	0	0	0	0	0	0	0	0	0	0	0	0	0	0	0	0
1249	194.903329	3.484931429	0	0	0	0	0	0	0	0	0	0	0	0	0	0	0	0	0	0	0	0	0	0	297.2841242	4452.017222	0	0	0	0	0	0	0	0	0	0	0	0	0	0	0	0	0	0	0	0	0	0	0
1250	756.3668213	11.4185	0	0	0	0	0	0	0	0	0	0	0	0	0	0	0	0	0	0	0	0	0	0	295.3463412	1078.050154	0	0	0	0	0	0	0	0	0	0	0	0	0	0	0	0	0	0	0	0	0	0	0
1251	490.2871704	13.7391	0	0	0	0	0	0	0	0	0	0	0	0	0	0	0	0	0	0	0	0	0	0	294.7250178	1061.944699	0	0	0	0	0	0	0	0	0	0	0	0	0	0	0	0	0	0	0	0	0	0	0
1252	194.905426	2.75838	0	0	0	0	0	0	0	0	0	0	0	0	0	0	0	0	0	0	0	0	0	0	293.0859153	14016.9661	0	0	0	0	0	0	0	0	0	0	0	0	227.9932008	2830.424383	0	0	0	0	0	0	0	0	0
1253	335.8954468	3.108575	0	0	0	0	0	0	0	0	0	0	0	0	0	0	0	0	0	0	0	0	0	0	292.8057494	1929.607567	0	0	0	0	0	0	0	0	0	0	0	0	151.5510977	0	0	0	0	0	0	0	0	0	0
1254	535.1138916	3.073875	0	0	0	0	0	0	0	0	0	0	0	0	0	0	0	0	0	0	0	0	0	0	270.3851584	989.4830888	0	0	0	0	0	0	0	0	0	0	0	0	517.7460391	2226.313513	0	0	0	0	0	0	0	0	0
1255	517.1416626	4.08255	0	0	0	0	0	0	0	0	0	0	0	0	0	0	0	0	0	0	0	0	0	0	269.9633919	982.9787976	0	0	0	0	0	0	0	0	0	0	0	0	2639.684125	10774.8389	0	0	0	0	0	0	0	0	0
1256	403.2927246	14.6396	0	0	0	0	0	0	0	0	0	0	0	0	0	0	0	0	0	0	0	0	0	0	269.8043746	612.4918974	0	0	0	0	0	0	0	0	0	0	0	0	0	0	0	0	0	0	0	0	0	0	0
1257	723.3841451	10.58896667	0	0	0	0	0	0	0	0	0	0	0	0	0	0	0	0	0	0	0	0	0	0	268.168714	978.613488	0	0	0	0	0	0	0	0	0	0	0	0	190.3332809	505.058774	0	0	0	0	0	0	0	0	0
1258	380.9929962	2.945525	0	0	0	0	0	0	0	0	0	0	0	0	0	0	0	0	0	0	0	0	0	0	267.6070286	969.4403025	0	0	0	0	0	0	0	0	0	0	0	0	311.6818704	1148.890089	0	0	0	0	0	0	0	0	0
1259	772.1810455	3.01571	0	0	0	0	0	0	0	0	0	0	0	0	0	0	0	0	0	0	0	0	0	0	262.6853591	948.5869165	0	0	0	0	0	0	0	0	0	0	0	0	590.1368295	2693.296012	0	0	0	0	0	0	0	0	0
1260	476.2785072	7.80635625	0	0	0	0	0	0	0	0	0	0	0	0	0	0	0	0	0	0	0	0	0	0	255.5815173	837.8690529	0	0	0	0	0	0	0	0	0	0	0	0	1024.162689	4428.38408	389.1170483	1569.807795	155.0429486	106.1580196	0	0	365.7493589	1350.71646	0
1261	433.3012848	14.769	0	0	0	0	0	0	0	0	0	0	0	0	0	0	0	0	0	0	0	0	0	0	252.5192625	820.7982217	0	0	0	0	0	0	0	0	0	0	0	0	0	0	0	0	0	0	0	0	0	0	0
1262	515.5877686	2.9896	0	0	0	0	0	0	0	0	0	0	0	0	0	0	0	0	0	0	0	0	0	0	247.5100226	786.3212772	0	0	0	0	0	0	0	0	0	0	0	0	0	0	0	0	0	0	0	0	0	0	0
1263	529.1043396	3.236635	0	0	0	0	0	0	0	0	0	0	0	0	0	0	0	0	0	0	0	0	0	0	247.4889693	1067.910441	0	0	0	0	0	0	0	0	0	0	0	0	203.4662523	797.5426263	0	0	0	0	0	0	0	0	0
1264	529.1085205	2.5316	0	0	0	0	0	0	0	0	0	0	0	0	0	0	0	0	0	0	0	0	0	0	244.491527	1201.087108	0	0	0	0	0	0	0	0	0	0	0	0	0	0	0	0	0	0	0	0	0	0	0
1265	578.1228333	3.13058	0	0	0	0	0	0	0	0	0	0	0	0	0	0	0	0	0	0	0	0	0	0	240.9311481	3712.863759	0	0	0	0	0	0	0	0	0	0	0	0	0	0	0	0	0	0	0	0	0	0	0
1266	560.1220093	3.2189	0	0	0	0	0	0	0	0	0	0	0	0	0	0	0	0	0	0	0	0	0	0	239.6519788	886.1328336	0	0	0	0	0	0	0	0	0	0	0	0	191.3450485	499.4742602	0	0	0	0	0	0	0	0	0
1267	527.088028	2.563915	0	0	0	0	0	0	0	0	0	0	0	0	0	0	0	0	0	0	0	0	0	0	238.7755833	1173.223557	0	0	0	0	0	0	0	0	0	0	0	0	582.3031761	3281.029656	0	0	0	0	0	0	0	0	0
1268	727.3772583	11.42945	0	0	0	0	0	0	0	0	0	0	0	0	0	0	0	0	0	0	0	0	0	0	229.1790505	731.6144458	0	0	0	0	0	0	0	0	0	0	0	0	210.7923062	544.5430032	0	0	0	0	0	0	0	0	0
1269	561.1278687	3.13058	0	0	0	0	0	0	0	0	0	0	0	0	0	0	0	0	0	0	0	0	0	0	218.2942885	1021.81555	0	0	0	0	0	0	0	0	0	0	0	0	0	0	0	0	0	0	0	0	0	0	0
1270	353.0929871	3.189	0	0	0	0	0	0	0	0	0	0	0	0	0	0	0	0	0	0	0	0	0	0	213.9471909	812.5328995	0	0	0	0	0	0	0	0	0	0	0	0	0	0	0	0	0	0	0	0	0	0	0
1271	475.3108521	14.6396	0	0	0	0	0	0	0	0	0	0	0	0	0	0	0	0	0	0	0	0	0	0	205.0023449	540.6435753	0	0	0	0	0	0	0	0	0	0	0	0	0	0	0	0	0	0	0	0	0	0	0
1272	675.144104	4.08255	0	0	0	0	0	0	0	0	0	0	0	0	0	0	0	0	0	0	0	0	0	0	200.8262967	669.2117075	0	0	0	0	0	0	0	0	0	0	0	0	403.9482008	2020.22935	0	0	0	0	0	0	0	0	0
1273	562.3104422	7.257985714	0	0	0	0	0	0	0	0	0	0	0	0	0	0	0	0	0	0	0	0	0	0	200.4359886	529.9645369	0	0	0	0	0	0	0	0	0	0	0	0	1718.861779	7755.466341	0	0	180.6378784	363.6113936	0	0	258.6814432	829.7363918	0
1274	545.1371155	3.600385	0	0	0	0	0	0	0	0	0	0	0	0	0	0	0	0	0	0	0	0	0	0	199.1387176	523.6989479	0	0	0	0	0	0	0	0	0	0	0	0	316.471856	1332.728557	0	0	0	0	0	0	0	0	0
1275	497.171669	4.34004	0	0	0	0	0	0	0	0	0	0	0	0	0	0	0	0	0	0	0	0	0	0	194.788268	518.9624465	0	0	0	0	0	0	0	0	0	0	0	0	458.1395795	1866.872525	0	0	0	0	0	0	0	0	0
1276	549.2066193	3.377845	0	0	0	0	0	0	0	0	0	0	0	0	0	0	0	0	0	0	0	0	0	0	191.9378162	384.2112533	0	0	0	0	0	0	0	0	0	0	0	0	410.0148995	1649.629986	0	0	0	0	0	0	0	0	0
1277	356.9144592	14.4413	0	0	0	0	0	0	0	0	0	0	0	0	0	0	0	0	0	0	0	0	0	0	191.6123879	4107.010718	0	0	0	0	0	0	0	0	0	0	0	0	0	0	0	0	0	0	0	0	0	0	0
1278	359.2632904	14.61635	0	0	0	0	0	0	0	0	0	0	0	0	0	0	0	0	0	0	0	0	0	0	188.8521209	379.4957704	0	0	0	0	0	0	0	0	0	0	0	0	169.2783726	345.0562796	0	0	0	0	0	0	0	0	0
1279	614.0526428	3.60045	0	0	0	0	0	0	0	0	0	0	0	0	0	0	0	0	0	0	0	0	0	0	187.2038755	383.0492635	0	0	0	0	0	0	0	0	0	0	0	0	0	0	0	0	0	0	0	0	0	0	0
1280	678.1568604	4.357915	0	0	0	0	0	0	0	0	0	0	0	0	0	0	0	0	0	0	0	0	0	0	183.7228551	748.2405604	0	0	0	0	0	0	0	0	0	0	0	0	491.3142167	2733.343837	0	0	0	0	0	0	0	0	0
1281	529.1221619	3.5886	0	0	0	0	0	0	0	0	0	0	0	0	0	0	0	0	0	0	0	0	0	0	178.9372081	606.9330792	0	0	0	0	0	0	0	0	0	0	0	0	0	0	0	0	0	0	0	0	0	0	0
1282	579.2144623	4.839585	0	0	0	0	0	0	0	0	0	0	0	0	0	0	0	0	0	0	0	0	0	0	172.7084056	350.6207208	0	0	0	0	0	0	0	0	0	0	0	0	601.9589152	5844.82617	0	0	0	0	0	0	0	0	0
1283	483.1587372	3.641065	0	0	0	0	0	0	0	0	0	0	0	0	0	0	0	0	0	0	0	0	0	0	172.1275821	235.8823868	0	0	0	0	0	0	0	0	0	0	0	0	261.3846099	834.27723	0	0	0	0	0	0	0	0	0
1284	595.364624	13.4574	0	0	0	0	0	0	0	0	0	0	0	0	0	0	0	0	0	0	0	0	0	0	168.6758916	229.3703322	0	0	0	0	0	0	0	0	0	0	0	0	0	0	0	0	0	0	0	0	0	0	0
1285	513.1163635	3.30612	0	0	0	0	0	0	0	0	0	0	0	0	0	0	0	0	0	0	0	0	0	0	168.6665073	107.9392419	0	0	0	0	0	0	0	0	0	0	0	0	0	0	0	0	0	0	0	0	0	0	0
1286	633.0683594	3.60045	0	0	0	0	0	0	0	0	0	0	0	0	0	0	0	0	0	0	0	0	0	0	167.6814806	235.6446102	0	0	0	0	0	0	0	0	0	0	0	0	0	0	0	0	0	0	0	0	0	0	0
1287	310.9076843	14.4413	0	0	0	0	0	0	0	0	0	0	0	0	0	0	0	0	0	0	0	0	0	0	165.9359259	897.7481747	0	0	0	0	0	0	0	0	0	0	0	0	0	0	0	0	0	0	0	0	0	0	0
1288	385.8797913	8.77405	0	0	0	0	0	0	0	0	0	0	0	0	0	0	0	0	0	0	0	0	0	0	160.1043688	1101.950516	0	0	0	0	0	0	0	0	0	0	0	0	0	0	0	0	0	0	0	0	0	0	0
1289	777.0788574	4.07058	0	0	0	0	0	0	0	0	0	0	0	0	0	0	0	0	0	0	0	0	0	0	158.8318133	222.8301481	0	0	0	0	0	0	0	0	0	0	0	0	213.5513365	558.7504634	0	0	0	0	0	0	0	0	0
1290	513.1043396	3.500975	0	0	0	0	0	0	0	0	0	0	0	0	0	0	0	0	0	0	0	0	0	0	158.527689	0	0	0	0	0	0	0	0	0	0	0	0	0	194.2211359	505.749086	0	0	0	0	0	0	0	0	0
1291	647.2792664	5.854365	0	0	0	0	0	0	0	0	0	0	0	0	0	0	0	0	0	0	0	0	0	0	158.0147413	219.4035801	0	0	0	0	0	0	0	0	0	0	0	0	464.9113428	2386.183439	0	0	0	0	0	0	0	0	0
1292	310.907486	14.2649	0	0	0	0	0	0	0	0	0	0	0	0	0	0	0	0	0	0	0	0	0	0	157.9797363	1193.79287	0	0	0	0	0	0	0	0	0	0	0	0	0	0	0	0	0	0	0	0	0	0	0
1293	575.1091614	2.828355	0	0	0	0	0	0	0	0	0	0	0	0	0	0	0	0	0	0	0	0	0	0	156.7439121	110.6628245	0	0	0	0	0	0	0	0	0	0	0	0	181.4974612	371.4866249	0	0	0	0	0	0	0	0	0
1294	356.915802	14.6042	0	0	0	0	0	0	0	0	0	0	0	0	0	0	0	0	0	0	0	0	0	0	155.8235563	756.9846643	0	0	0	0	0	0	0	0	0	0	0	0	0	0	0	0	0	0	0	0	0	0	0
1295	516.1271362	3.34143	0	0	0	0	0	0	0	0	0	0	0	0	0	0	0	0	0	0	0	0	0	0	155.7356004	0	0	0	0	0	0	0	0	0	0	0	0	0	0	0	0	0	0	0	0	0	0	0	0
1296	292.0870056	2.36803	0	0	0	0	0	0	0	0	0	0	0	0	0	0	0	0	0	0	0	0	0	0	153.1644115	106.9436615	0	0	0	0	0	0	0	0	0	0	0	0	0	0	0	0	0	0	0	0	0	0	0
1297	771.1719055	3.0012	0	0	0	0	0	0	0	0	0	0	0	0	0	0	0	0	0	0	0	0	0	0	153.0914124	106.0042867	0	0	0	0	0	0	0	0	0	0	0	0	0	0	0	0	0	0	0	0	0	0	0
1298	385.8764343	8.98677	0	0	0	0	0	0	0	0	0	0	0	0	0	0	0	0	0	0	0	0	0	0	152.9798832	0	0	0	0	0	0	0	0	0	0	0	0	0	0	0	0	0	0	0	0	0	0	0	0
1299	529.1016235	3.0128	0	0	0	0	0	0	0	0	0	0	0	0	0	0	0	0	0	0	0	0	0	0	152.7698362	108.7300544	0	0	0	0	0	0	0	0	0	0	0	0	0	0	0	0	0	0	0	0	0	0	0
1300	625.1589966	2.06438	0	0	0	0	0	0	0	0	0	0	0	0	0	0	0	0	0	0	0	0	0	0	151.5311275	0	0	0	0	0	0	0	0	0	0	0	0	0	0	0	0	0	0	0	0	0	0	0	0
1301	625.1375384	2.087772857	0	0	0	0	0	0	0	0	0	0	0	0	0	0	0	0	0	0	0	0	0	0	151.3138882	0	0	0	0	0	0	0	0	0	0	0	0	0	0	0	0	0	0	0	0	0	0	0	0
1302	665.1353912	3.09956	0	0	0	0	0	0	0	0	0	0	0	0	0	0	0	0	0	0	0	0	0	0	0	0	11201.86751	56010.78467	12418.22758	66698.88956	0	0	0	0	0	0	0	0	0	0	0	0	0	0	0	0	0	0	0
1303	679.1518097	3.50934	0	0	0	0	0	0	0	0	0	0	0	0	0	0	0	0	0	0	0	0	0	0	0	0	8678.296793	42289.59691	309.2541309	1128.290925	0	0	0	0	0	0	0	0	0	0	0	0	0	0	0	0	0	0	0
1304	649.1422729	3.4376	0	0	0	0	0	0	0	0	0	0	0	0	0	0	0	0	0	0	0	0	0	0	0	0	2456.715236	11141.93895	0	0	0	0	0	0	0	0	0	0	0	0	0	0	0	0	0	0	0	0	0
1305	663.121582	3.09956	0	0	0	0	0	0	0	0	0	0	0	0	0	0	0	0	0	0	0	0	0	0	0	0	1852.591085	8954.436327	2494.121566	12652.08205	0	0	0	0	0	0	0	0	0	0	0	0	0	0	0	0	0	0	0
1306	859.4042053	5.89073	0	0	0	0	0	0	0	0	0	0	0	0	0	0	0	0	0	0	0	0	0	0	0	0	1247.917797	5693.428792	0	0	0	0	0	0	0	0	0	0	0	0	0	0	0	0	0	0	0	0	0
1307	318.9793352	7.97752	0	0	0	0	0	0	0	0	0	0	0	0	0	0	0	0	0	0	0	0	0	0	0	0	1029.345268	7888.749855	0	0	0	0	0	0	0	0	0	0	961.6810994	7753.223258	0	0	0	0	0	0	0	0	0
1308	765.0656586	3.093725	0	0	0	0	0	0	0	0	0	0	0	0	0	0	0	0	0	0	0	0	0	0	0	0	965.9954557	4933.754641	1020.127199	5510.840866	0	0	0	0	0	0	0	0	0	0	0	0	0	0	0	0	0	0	0
1309	779.0840759	3.50785	0	0	0	0	0	0	0	0	0	0	0	0	0	0	0	0	0	0	0	0	0	0	0	0	965.9393123	4446.592446	0	0	0	0	0	0	0	0	0	0	0	0	0	0	0	0	0	0	0	0	0
1310	408.9774017	7.979512857	0	0	0	0	0	0	0	0	0	0	0	0	0	0	0	0	0	0	0	0	0	0	0	0	763.4290481	5373.28981	0	0	0	0	0	0	0	0	0	0	679.3640196	4913.117747	0	0	0	0	0	0	225.618753	886.711992	0
1311	363.970047	7.96975	0	0	0	0	0	0	0	0	0	0	0	0	0	0	0	0	0	0	0	0	0	0	0	0	738.41359	4863.84415	618.8579846	4195.045876	0	0	0	0	0	0	0	0	0	0	0	0	0	0	0	0	0	0	0
1312	726.9537659	7.986365	0	0	0	0	0	0	0	0	0	0	0	0	0	0	0	0	0	0	0	0	0	0	0	0	526.2346369	2667.806266	0	0	0	0	0	0	0	0	0	0	469.4713504	2456.381972	0	0	0	0	0	0	0	0	0
1313	665.137146	2.9809	0	0	0	0	0	0	0	0	0	0	0	0	0	0	0	0	0	0	0	0	0	0	0	0	444.6276099	895.8011215	0	0	0	0	0	0	0	0	0	0	0	0	0	0	0	0	0	0	0	0	0
1314	296.9776357	7.97516	0	0	0	0	0	0	0	0	0	0	0	0	0	0	0	0	0	0	0	0	0	0	0	0	397.6781847	2767.017286	0	0	0	0	0	0	0	0	0	0	361.8394694	2497.820813	0	0	0	0	0	0	0	0	0
1315	265.0372925	2.05237	0	0	0	0	0	0	0	0	0	0	0	0	0	0	0	0	0	0	0	0	0	0	0	0	389.3498621	4197.257239	0	0	0	0	0	0	0	0	0	0	0	0	0	0	0	0	0	0	0	0	0
1316	765.1552734	3.79083	0	0	0	0	0	0	0	0	0	0	0	0	0	0	0	0	0	0	0	0	0	0	0	0	357.9171601	2021.559018	0	0	0	0	0	0	0	0	0	0	0	0	0	0	0	0	0	0	0	0	0
1317	419.194397	2.90988	0	0	0	0	0	0	0	0	0	0	0	0	0	0	0	0	0	0	0	0	0	0	0	0	349.0409944	1417.246998	0	0	0	0	0	0	0	0	0	0	0	0	0	0	0	0	0	0	0	0	0
1318	763.0544586	3.09956	0	0	0	0	0	0	0	0	0	0	0	0	0	0	0	0	0	0	0	0	0	0	0	0	313.2009444	1133.446339	325.8881529	1318.893125	0	0	0	0	0	0	0	0	0	0	0	0	0	0	0	0	0	0	0
1319	515.1209717	3.19208	0	0	0	0	0	0	0	0	0	0	0	0	0	0	0	0	0	0	0	0	0	0	0	0	312.4281922	1166.801347	0	0	0	0	0	0	0	0	0	0	0	0	0	0	0	0	0	0	0	0	0
1320	681.1312408	3.09956	0	0	0	0	0	0	0	0	0	0	0	0	0	0	0	0	0	0	0	0	0	0	0	0	304.0967324	1245.111787	327.5715038	1534.405993	0	0	0	0	0	0	0	0	0	0	0	0	0	0	0	0	0	0	0
1321	736.500293	14.47838	0	0	0	0	0	0	0	0	0	0	0	0	0	0	0	0	0	0	0	0	0	0	0	0	297.9386242	3647.532481	0	0	0	0	0	0	0	0	0	0	0	0	0	0	0	0	0	0	0	0	0
1322	749.0715332	3.4376	0	0	0	0	0	0	0	0	0	0	0	0	0	0	0	0	0	0	0	0	0	0	0	0	288.17289	898.2161952	0	0	0	0	0	0	0	0	0	0	0	0	0	0	0	0	0	0	0	0	0
1323	635.1578979	3.50785	0	0	0	0	0	0	0	0	0	0	0	0	0	0	0	0	0	0	0	0	0	0	0	0	275.0677459	1015.754404	0	0	0	0	0	0	0	0	0	0	0	0	0	0	0	0	0	0	0	0	0
1324	278.9288731	14.95554375	0	0	0	0	0	0	0	0	0	0	0	0	0	0	0	0	0	0	0	0	0	0	0	0	262.1160001	6028.647637	254.7678069	2378.639932	0	0	0	0	157.2548841	323.7808096	0	0	0	0	0	0	0	0	0	0	0	0	0
1325	822.4929199	13.6205	0	0	0	0	0	0	0	0	0	0	0	0	0	0	0	0	0	0	0	0	0	0	0	0	237.9522496	1063.199945	0	0	0	0	0	0	0	0	0	0	0	0	0	0	0	0	0	0	0	0	0
1326	859.4003296	6.02007	0	0	0	0	0	0	0	0	0	0	0	0	0	0	0	0	0	0	0	0	0	0	0	0	227.9173825	595.8352994	0	0	0	0	0	0	0	0	0	0	0	0	0	0	0	0	0	0	0	0	0
1327	625.1455994	2.65173	0	0	0	0	0	0	0	0	0	0	0	0	0	0	0	0	0	0	0	0	0	0	0	0	223.2690955	715.5146318	0	0	0	0	0	0	0	0	0	0	0	0	0	0	0	0	0	0	0	0	0
1328	578.2486354	7.619202857	0	0	0	0	0	0	0	0	0	0	0	0	0	0	0	0	0	0	0	0	0	0	0	0	222.5696173	584.1544795	0	0	0	0	0	0	0	0	0	0	442.6647258	1808.945401	555.9264686	2438.720819	0	0	0	0	0	0	0
1329	745.3337708	4.50655	0	0	0	0	0	0	0	0	0	0	0	0	0	0	0	0	0	0	0	0	0	0	0	0	211.4311974	564.5043094	1098.563637	6339.006478	0	0	0	0	0	0	0	0	0	0	0	0	0	0	0	0	0	0	0
1330	462.9020309	7.96975	0	0	0	0	0	0	0	0	0	0	0	0	0	0	0	0	0	0	0	0	0	0	0	0	204.0224648	651.5225856	170.9286614	357.085769	0	0	0	0	0	0	0	0	0	0	0	0	0	0	0	0	0	0	0
1331	329.0925598	2.08745	0	0	0	0	0	0	0	0	0	0	0	0	0	0	0	0	0	0	0	0	0	0	0	0	202.8073251	535.5484334	0	0	0	0	0	0	0	0	0	0	0	0	0	0	0	0	0	0	0	0	0
1332	232.9247164	14.27284286	0	0	0	0	0	0	0	0	0	0	0	0	0	0	0	0	0	0	0	0	0	0	0	0	202.7624281	6967.583219	0	0	0	0	0	0	0	0	0	0	0	0	0	0	0	0	0	0	0	0	0
1333	742.1409912	3.50785	0	0	0	0	0	0	0	0	0	0	0	0	0	0	0	0	0	0	0	0	0	0	0	0	196.9615069	518.8425612	0	0	0	0	0	0	0	0	0	0	0	0	0	0	0	0	0	0	0	0	0
1334	875.0652161	3.50785	0	0	0	0	0	0	0	0	0	0	0	0	0	0	0	0	0	0	0	0	0	0	0	0	191.9665485	392.1283769	0	0	0	0	0	0	0	0	0	0	0	0	0	0	0	0	0	0	0	0	0
1335	447.0951538	2.19277	0	0	0	0	0	0	0	0	0	0	0	0	0	0	0	0	0	0	0	0	0	0	0	0	189.7254122	635.7777087	0	0	0	0	0	0	0	0	0	0	0	0	0	0	0	0	0	0	0	0	0
1336	362.9736404	10.5169	0	0	0	0	0	0	0	0	0	0	0	0	0	0	0	0	0	0	0	0	0	0	0	0	183.0819484	2308.342381	165.9872479	564.5064741	0	0	0	0	0	0	0	0	0	0	0	0	0	0	0	0	0	0	0
1337	778.0709839	3.50785	0	0	0	0	0	0	0	0	0	0	0	0	0	0	0	0	0	0	0	0	0	0	0	0	175.5440739	359.0701778	0	0	0	0	0	0	0	0	0	0	0	0	0	0	0	0	0	0	0	0	0
1338	639.1616821	3.12776	0	0	0	0	0	0	0	0	0	0	0	0	0	0	0	0	0	0	0	0	0	0	0	0	175.463017	362.0836762	0	0	0	0	0	0	0	0	0	0	0	0	0	0	0	0	0	0	0	0	0
1339	362.9722137	10.882	0	0	0	0	0	0	0	0	0	0	0	0	0	0	0	0	0	0	0	0	0	0	0	0	165.0687879	1232.709582	0	0	0	0	0	0	0	0	0	0	0	0	0	0	0	0	0	0	0	0	0
1340	621.152771	3.093735	0	0	0	0	0	0	0	0	0	0	0	0	0	0	0	0	0	0	0	0	0	0	0	0	163.0489175	222.9095131	165.0861704	336.774067	0	0	0	0	0	0	0	0	0	0	0	0	0	0	0	0	0	0	0
1341	747.1413574	3.50785	0	0	0	0	0	0	0	0	0	0	0	0	0	0	0	0	0	0	0	0	0	0	0	0	162.1814627	224.1905894	0	0	0	0	0	0	0	0	0	0	0	0	0	0	0	0	0	0	0	0	0
1342	561.1248169	3.01722	0	0	0	0	0	0	0	0	0	0	0	0	0	0	0	0	0	0	0	0	0	0	0	0	157.6858018	106.8335248	0	0	0	0	0	0	0	0	0	0	12557.01292	77210.32411	0	0	0	0	0	0	0	0	0
1343	362.9736023	11.0691	0	0	0	0	0	0	0	0	0	0	0	0	0	0	0	0	0	0	0	0	0	0	0	0	157.3924637	546.0121349	0	0	0	0	0	0	0	0	0	0	0	0	0	0	0	0	0	0	0	0	0
1344	493.1032867	2.28718	0	0	0	0	0	0	0	0	0	0	0	0	0	0	0	0	0	0	0	0	0	0	0	0	155.6770408	104.918181	0	0	0	0	0	0	0	0	0	0	0	0	0	0	0	0	0	0	0	0	0
1345	668.1506348	3.05107	0	0	0	0	0	0	0	0	0	0	0	0	0	0	0	0	0	0	0	0	0	0	0	0	155.3734586	109.3880544	0	0	0	0	0	0	0	0	0	0	0	0	0	0	0	0	0	0	0	0	0
1346	431.1088562	2.56973	0	0	0	0	0	0	0	0	0	0	0	0	0	0	0	0	0	0	0	0	0	0	0	0	154.7940868	0	0	0	0	0	0	0	0	0	0	0	0	0	0	0	0	0	0	0	0	0	0
1347	335.8956604	7.698675	0	0	0	0	0	0	0	0	0	0	0	0	0	0	0	0	0	0	0	0	0	0	0	0	153.5060425	320.2206775	0	0	0	0	0	0	0	0	0	0	0	0	0	0	0	0	0	0	0	0	0
1348	362.9767151	10.691	0	0	0	0	0	0	0	0	0	0	0	0	0	0	0	0	0	0	0	0	0	0	0	0	150.9821769	105.6601863	0	0	0	0	0	0	0	0	0	0	0	0	0	0	0	0	0	0	0	0	0
1349	533.0898031	3.182153333	0	0	0	0	0	0	0	0	0	0	0	0	0	0	0	0	0	0	0	0	0	0	0	0	0	0	2981.373858	13946.06479	0	0	0	0	0	0	0	0	0	0	0	0	0	0	0	0	0	0	0
1350	651.1555176	3.4287	0	0	0	0	0	0	0	0	0	0	0	0	0	0	0	0	0	0	0	0	0	0	0	0	0	0	2553.410846	16136.94939	0	0	0	0	0	0	0	0	0	0	0	0	0	0	0	0	0	0	0
1351	867.4013977	5.69945	0	0	0	0	0	0	0	0	0	0	0	0	0	0	0	0	0	0	0	0	0	0	0	0	0	0	1055.956062	4810.464052	0	0	0	0	0	0	0	0	0	0	0	0	0	0	0	0	0	0	0
1352	749.1036377	3.4287	0	0	0	0	0	0	0	0	0	0	0	0	0	0	0	0	0	0	0	0	0	0	0	0	0	0	997.5406165	7395.537199	0	0	0	0	0	0	0	0	0	0	0	0	0	0	0	0	0	0	0
1353	625.1350403	2.632943333	0	0	0	0	0	0	0	0	0	0	0	0	0	0	0	0	0	0	0	0	0	0	0	0	0	0	770.9223533	4373.300733	0	0	0	0	0	0	0	0	0	0	0	0	0	0	0	0	0	0	0
1354	269.0455627	3.56877	0	0	0	0	0	0	0	0	0	0	0	0	0	0	0	0	0	0	0	0	0	0	0	0	0	0	664.1352569	2883.176249	0	0	0	0	0	0	0	0	0	0	0	0	0	0	0	0	0	0	0
1355	473.1126099	3.56877	0	0	0	0	0	0	0	0	0	0	0	0	0	0	0	0	0	0	0	0	0	0	0	0	0	0	602.6049801	2630.897522	0	0	0	0	0	0	0	0	0	0	0	0	0	0	0	0	0	0	0
1356	431.1870008	2.040421429	0	0	0	0	0	0	0	0	0	0	0	0	0	0	0	0	0	0	0	0	0	0	0	0	0	0	526.0342104	3770.389379	0	0	0	0	0	0	0	0	0	0	0	0	0	0	0	0	228.0990581	735.0114804	0
1357	617.0291748	3.56877	0	0	0	0	0	0	0	0	0	0	0	0	0	0	0	0	0	0	0	0	0	0	0	0	0	0	473.589685	2062.460591	0	0	0	0	0	0	0	0	0	0	0	0	0	0	0	0	0	0	0
1358	493.100708	2.71638	0	0	0	0	0	0	0	0	0	0	0	0	0	0	0	0	0	0	0	0	0	0	0	0	0	0	454.1350311	2001.977229	0	0	0	0	0	0	0	0	0	0	0	0	0	0	0	0	0	0	0
1359	633.0177612	3.18298	0	0	0	0	0	0	0	0	0	0	0	0	0	0	0	0	0	0	0	0	0	0	0	0	0	0	437.0130342	1895.984602	0	0	0	0	0	0	0	0	0	0	0	0	0	0	0	0	0	0	0
1360	750.0810547	3.4287	0	0	0	0	0	0	0	0	0	0	0	0	0	0	0	0	0	0	0	0	0	0	0	0	0	0	414.8645285	2105.682443	0	0	0	0	0	0	0	0	0	0	0	0	0	0	0	0	0	0	0
1361	433.2126312	2.03198	0	0	0	0	0	0	0	0	0	0	0	0	0	0	0	0	0	0	0	0	0	0	0	0	0	0	379.1178533	2884.939585	0	0	0	0	0	0	0	0	0	0	0	0	0	0	0	0	0	0	0
1362	563.1089478	3.56877	0	0	0	0	0	0	0	0	0	0	0	0	0	0	0	0	0	0	0	0	0	0	0	0	0	0	348.6842432	1275.825369	0	0	0	0	0	0	0	0	0	0	0	0	0	0	0	0	0	0	0
1363	278.9326019	14.489	0	0	0	0	0	0	0	0	0	0	0	0	0	0	0	0	0	0	0	0	0	0	0	0	0	0	330.6194292	13215.13215	0	0	0	0	0	0	0	0	0	0	0	0	0	0	0	0	0	0	0
1364	417.2137146	2.84587	0	0	0	0	0	0	0	0	0	0	0	0	0	0	0	0	0	0	0	0	0	0	0	0	0	0	262.9390563	1288.813713	0	0	0	0	0	0	0	0	0	0	0	0	0	0	0	0	0	0	0
1365	751.1311951	3.33532	0	0	0	0	0	0	0	0	0	0	0	0	0	0	0	0	0	0	0	0	0	0	0	0	0	0	256.3702841	1955.542833	0	0	0	0	0	0	0	0	0	0	0	0	0	0	0	0	0	0	0
1366	833.2986145	4.44827	0	0	0	0	0	0	0	0	0	0	0	0	0	0	0	0	0	0	0	0	0	0	0	0	0	0	253.7962943	813.0865344	0	0	0	0	0	0	0	0	0	0	0	0	0	0	0	0	0	0	0
1367	459.2248917	3.217365	0	0	0	0	0	0	0	0	0	0	0	0	0	0	0	0	0	0	0	0	0	0	0	0	0	0	252.4839266	799.1246115	0	0	0	0	0	0	0	0	0	0	0	0	0	0	0	0	200.045577	530.8773529	0
1368	579.1373901	2.64545	0	0	0	0	0	0	0	0	0	0	0	0	0	0	0	0	0	0	0	0	0	0	0	0	0	0	242.765387	896.0319664	0	0	0	0	0	0	0	0	0	0	0	0	0	0	0	0	0	0	0
1369	697.0770264	2.64545	0	0	0	0	0	0	0	0	0	0	0	0	0	0	0	0	0	0	0	0	0	0	0	0	0	0	229.7593349	727.4481952	0	0	0	0	0	0	0	0	0	0	0	0	0	0	0	0	0	0	0
1370	757.2577515	2.95072	0	0	0	0	0	0	0	0	0	0	0	0	0	0	0	0	0	0	0	0	0	0	0	0	0	0	224.7542964	815.8195098	0	0	0	0	0	0	0	0	0	0	0	0	0	0	0	0	0	0	0
1371	837.3178101	3.24138	0	0	0	0	0	0	0	0	0	0	0	0	0	0	0	0	0	0	0	0	0	0	0	0	0	0	224.4062588	580.7826656	0	0	0	0	0	0	0	0	0	0	0	0	0	0	0	0	0	0	0
1372	563.1451416	2.10328	0	0	0	0	0	0	0	0	0	0	0	0	0	0	0	0	0	0	0	0	0	0	0	0	0	0	222.2547671	2189.115624	0	0	0	0	0	0	0	0	0	0	0	0	0	0	0	0	0	0	0
1373	666.1411743	2.97333	0	0	0	0	0	0	0	0	0	0	0	0	0	0	0	0	0	0	0	0	0	0	0	0	0	0	219.6058866	409.8393562	0	0	0	0	0	0	0	0	0	0	0	0	0	0	0	0	0	0	0
1374	761.3286133	3.53382	0	0	0	0	0	0	0	0	0	0	0	0	0	0	0	0	0	0	0	0	0	0	0	0	0	0	216.1378675	708.6481013	0	0	0	0	0	0	0	0	0	0	0	0	0	0	0	0	0	0	0
1375	447.0979919	2.18562	0	0	0	0	0	0	0	0	0	0	0	0	0	0	0	0	0	0	0	0	0	0	0	0	0	0	211.5262734	1392.54062	0	0	0	0	0	0	0	0	0	0	0	0	0	0	0	0	0	0	0
1376	824.5302734	13.10095	0	0	0	0	0	0	0	0	0	0	0	0	0	0	0	0	0	0	0	0	0	0	0	0	0	0	209.7321146	1335.248665	0	0	0	0	0	0	0	0	0	0	0	0	0	0	0	0	0	0	0
1377	642.1351013	2.64545	0	0	0	0	0	0	0	0	0	0	0	0	0	0	0	0	0	0	0	0	0	0	0	0	0	0	206.3917364	668.3128922	0	0	0	0	0	0	0	0	0	0	0	0	0	0	0	0	0	0	0
1378	833.3062134	4.5646	0	0	0	0	0	0	0	0	0	0	0	0	0	0	0	0	0	0	0	0	0	0	0	0	0	0	205.2604654	539.1519532	0	0	0	0	0	0	0	0	0	0	0	0	0	0	0	0	0	0	0
1379	487.0915222	3.18298	0	0	0	0	0	0	0	0	0	0	0	0	0	0	0	0	0	0	0	0	0	0	0	0	0	0	203.8979824	539.7706687	0	0	0	0	0	0	0	0	0	0	0	0	0	0	0	0	0	0	0
1380	649.1398315	3.32357	0	0	0	0	0	0	0	0	0	0	0	0	0	0	0	0	0	0	0	0	0	0	0	0	0	0	202.5389404	129.7905502	0	0	0	0	0	0	0	0	0	0	0	0	0	0	0	0	0	0	0
1381	867.4026489	5.81707	0	0	0	0	0	0	0	0	0	0	0	0	0	0	0	0	0	0	0	0	0	0	0	0	0	0	196.327166	517.5361329	0	0	0	0	0	0	0	0	0	0	0	0	0	0	0	0	0	0	0
1382	565.0233307	2.718965	0	0	0	0	0	0	0	0	0	0	0	0	0	0	0	0	0	0	0	0	0	0	0	0	0	0	195.3685243	513.8913806	0	0	0	0	0	0	0	0	0	0	0	0	0	0	0	0	0	0	0
1383	712.1410522	3.44032	0	0	0	0	0	0	0	0	0	0	0	0	0	0	0	0	0	0	0	0	0	0	0	0	0	0	195.3088946	510.8583456	0	0	0	0	0	0	0	0	0	0	0	0	0	0	0	0	0	0	0
1384	712.4876862	14.37425	0	0	0	0	0	0	0	0	0	0	0	0	0	0	0	0	0	0	0	0	0	0	0	0	0	0	184.4291096	2812.693858	0	0	0	0	0	0	0	0	0	0	0	0	0	0	0	0	0	0	0
1385	563.1432495	2.31497	0	0	0	0	0	0	0	0	0	0	0	0	0	0	0	0	0	0	0	0	0	0	0	0	0	0	184.3501992	497.2530249	0	0	0	0	0	0	0	0	0	0	0	0	0	0	0	0	0	0	0
1386	517.102356	3.56877	0	0	0	0	0	0	0	0	0	0	0	0	0	0	0	0	0	0	0	0	0	0	0	0	0	0	182.7832153	368.5806389	0	0	0	0	0	0	0	0	0	0	0	0	0	0	0	0	0	0	0
1387	867.4040527	6.0737	0	0	0	0	0	0	0	0	0	0	0	0	0	0	0	0	0	0	0	0	0	0	0	0	0	0	182.7718911	249.8372155	0	0	0	0	0	0	0	0	0	0	0	0	0	0	0	0	0	0	0
1388	362.9709778	14.8532	0	0	0	0	0	0	0	0	0	0	0	0	0	0	0	0	0	0	0	0	0	0	0	0	0	0	180.5240308	3111.181584	0	0	0	0	0	0	0	0	0	0	0	0	0	0	0	0	0	0	0
1389	829.371582	6.71735	0	0	0	0	0	0	0	0	0	0	0	0	0	0	0	0	0	0	0	0	0	0	0	0	0	0	179.736032	365.7798198	0	0	0	0	0	0	0	0	0	0	0	0	0	0	0	0	0	0	0
1390	786.3754272	6.44713	0	0	0	0	0	0	0	0	0	0	0	0	0	0	0	0	0	0	0	0	0	0	0	0	0	0	175.5020814	350.1881338	0	0	0	0	0	0	0	0	0	0	0	0	0	0	0	0	0	0	0
1391	580.1004028	3.56877	0	0	0	0	0	0	0	0	0	0	0	0	0	0	0	0	0	0	0	0	0	0	0	0	0	0	171.5375715	235.7428446	0	0	0	0	0	0	0	0	0	0	0	0	0	0	0	0	0	0	0
1392	861.4075928	5.10455	0	0	0	0	0	0	0	0	0	0	0	0	0	0	0	0	0	0	0	0	0	0	0	0	0	0	167.6919551	228.3584351	0	0	0	0	0	0	0	0	0	0	0	0	0	0	0	0	0	0	0
1393	801.359436	5.58267	0	0	0	0	0	0	0	0	0	0	0	0	0	0	0	0	0	0	0	0	0	0	0	0	0	0	166.4561456	338.4488506	0	0	0	0	0	0	0	0	0	0	0	0	0	0	0	0	0	0	0
1394	824.5498657	12.9162	0	0	0	0	0	0	0	0	0	0	0	0	0	0	0	0	0	0	0	0	0	0	0	0	0	0	161.782545	1554.416469	0	0	0	0	0	0	0	0	0	0	0	0	0	0	0	0	0	0	0
1395	337.0921173	2.311568571	0	0	0	0	0	0	0	0	0	0	0	0	0	0	0	0	0	0	0	0	0	0	0	0	0	0	156.9697007	105.7043815	0	0	0	0	0	0	0	0	0	0	0	0	0	0	0	0	0	0	0
1396	362.9718933	10.0974	0	0	0	0	0	0	0	0	0	0	0	0	0	0	0	0	0	0	0	0	0	0	0	0	0	0	155.3107419	539.0966119	0	0	0	0	0	0	0	0	0	0	0	0	0	0	0	0	0	0	0
1397	362.9706116	10.2019	0	0	0	0	0	0	0	0	0	0	0	0	0	0	0	0	0	0	0	0	0	0	0	0	0	0	153.8158578	105.3393523	0	0	0	0	0	0	0	0	0	0	0	0	0	0	0	0	0	0	0
1398	362.9706879	14.5596	0	0	0	0	0	0	0	0	0	0	0	0	0	0	0	0	0	0	0	0	0	0	0	0	0	0	153.1320771	540.9473356	0	0	0	0	0	0	0	0	0	0	0	0	0	0	0	0	0	0	0
1399	619.1255798	3.09003	0	0	0	0	0	0	0	0	0	0	0	0	0	0	0	0	0	0	0	0	0	0	0	0	0	0	152.4122605	106.4688541	0	0	0	0	0	0	0	0	0	0	0	0	0	0	0	0	0	0	0
1400	385.8737996	8.62255	0	0	0	0	0	0	0	0	0	0	0	0	0	0	0	0	0	0	0	0	0	0	0	0	0	0	152.0294501	104.8814927	0	0	0	0	0	0	0	0	0	0	0	0	0	0	156.5740958	537.4515467	0	0	0
1401	385.8799133	8.596485	0	0	0	0	0	0	0	0	0	0	0	0	0	0	0	0	0	0	0	0	0	0	0	0	0	0	150.5493164	0	0	0	0	0	0	0	0	0	150.6490171	0	0	0	0	0	0	0	0	0	0
1402	385.8781433	8.5676	0	0	0	0	0	0	0	0	0	0	0	0	0	0	0	0	0	0	0	0	0	0	0	0	0	0	150.4836323	0	0	0	0	0	0	0	0	0	0	0	0	0	0	0	0	0	0	0	0
1403	737.3682658	11.36296667	0	0	0	0	0	0	0	0	0	0	0	0	0	0	0	0	0	0	0	0	0	0	0	0	0	0	0	0	8247.160903	39346.29612	0	0	0	0	9055.294301	45457.16226	0	0	0	0	0	0	0	0	0	0	0
1404	821.4243164	13.5616	0	0	0	0	0	0	0	0	0	0	0	0	0	0	0	0	0	0	0	0	0	0	0	0	0	0	0	0	7867.484897	35253.34079	0	0	0	0	0	0	0	0	0	0	0	0	0	0	0	0	0
1405	362.9739075	7.9645825	0	0	0	0	0	0	0	0	0	0	0	0	0	0	0	0	0	0	0	0	0	0	0	0	0	0	0	0	5687.966752	50915.47964	0	0	0	0	0	0	0	0	0	0	0	0	0	0	0	0	0
1406	838.434906	13.5616	0	0	0	0	0	0	0	0	0	0	0	0	0	0	0	0	0	0	0	0	0	0	0	0	0	0	0	0	3597.774672	17645.80748	0	0	0	0	0	0	0	0	0	0	0	0	0	0	0	0	0
1407	413.14328	2.8518	0	0	0	0	0	0	0	0	0	0	0	0	0	0	0	0	0	0	0	0	0	0	0	0	0	0	0	0	2222.303147	10630.58258	0	0	0	0	0	0	0	0	0	0	0	0	0	0	0	0	0
1408	709.3612366	9.760775	0	0	0	0	0	0	0	0	0	0	0	0	0	0	0	0	0	0	0	0	0	0	0	0	0	0	0	0	2062.880303	9828.49582	0	0	0	0	0	0	0	0	0	0	0	0	0	0	0	0	0
1409	793.4243774	12.1386	0	0	0	0	0	0	0	0	0	0	0	0	0	0	0	0	0	0	0	0	0	0	0	0	0	0	0	0	1986.773026	10766.76546	0	0	0	0	0	0	0	0	0	0	0	0	0	0	0	0	0
1410	754.3769531	11.35855	0	0	0	0	0	0	0	0	0	0	0	0	0	0	0	0	0	0	0	0	0	0	0	0	0	0	0	0	1690.308911	7627.099449	0	0	0	0	1941.040779	9028.476791	0	0	0	0	0	0	0	0	0	0	0
1411	821.4478455	13.6199	0	0	0	0	0	0	0	0	0	0	0	0	0	0	0	0	0	0	0	0	0	0	0	0	0	0	0	0	1416.333956	706.8558338	0	0	0	0	0	0	0	0	0	0	0	0	0	0	0	0	0
1412	807.4376984	13.05585	0	0	0	0	0	0	0	0	0	0	0	0	0	0	0	0	0	0	0	0	0	0	0	0	0	0	0	0	886.5919647	4106.235778	0	0	0	0	0	0	0	0	0	0	0	0	0	0	0	0	0
1413	521.1287842	3.59558	0	0	0	0	0	0	0	0	0	0	0	0	0	0	0	0	0	0	0	0	0	0	0	0	0	0	0	0	865.2587485	3778.735354	0	0	0	0	0	0	0	0	0	0	0	0	0	0	0	0	0
1414	639.2915154	6.49676875	0	0	0	0	0	0	0	0	0	0	0	0	0	0	0	0	0	0	0	0	0	0	0	0	0	0	0	0	835.0904843	4141.004695	0	0	0	0	0	0	1183.628308	6019.657045	232.5283844	727.6217182	0	0	0	0	0	0	0
1415	318.9818624	7.953216667	0	0	0	0	0	0	0	0	0	0	0	0	0	0	0	0	0	0	0	0	0	0	0	0	0	0	0	0	674.8633081	4407.623617	0	0	0	0	0	0	0	0	0	0	0	0	0	0	0	0	0
1416	595.2936401	3.30102	0	0	0	0	0	0	0	0	0	0	0	0	0	0	0	0	0	0	0	0	0	0	0	0	0	0	0	0	653.8648375	2442.417779	0	0	0	0	0	0	0	0	0	0	0	0	0	0	0	0	0
1417	487.2555847	4.93593	0	0	0	0	0	0	0	0	0	0	0	0	0	0	0	0	0	0	0	0	0	0	0	0	0	0	0	0	571.4600291	2586.074641	0	0	0	0	0	0	0	0	0	0	0	0	0	0	0	0	0
1418	487.25354	5.57417	0	0	0	0	0	0	0	0	0	0	0	0	0	0	0	0	0	0	0	0	0	0	0	0	0	0	0	0	554.825588	2019.300514	0	0	0	0	0	0	0	0	0	0	0	0	0	0	0	0	0
1419	609.1350062	2.517664706	0	0	0	0	0	0	0	0	0	0	0	0	0	0	0	0	0	0	0	0	0	0	0	0	0	0	0	0	532.2908029	2525.504402	0	0	0	0	0	0	170.5170237	348.3287835	0	0	0	0	4104.291458	19610.80207	11005.17789	53697.80947	11131.75997
1420	840.4179688	13.5496	0	0	0	0	0	0	0	0	0	0	0	0	0	0	0	0	0	0	0	0	0	0	0	0	0	0	0	0	499.3818526	1961.596033	0	0	0	0	0	0	0	0	0	0	0	0	0	0	0	0	0
1421	347.0768738	3.83162	0	0	0	0	0	0	0	0	0	0	0	0	0	0	0	0	0	0	0	0	0	0	0	0	0	0	0	0	496.2003402	2251.465884	0	0	0	0	0	0	0	0	0	0	0	0	0	0	0	0	0
1422	755.1949463	2.134345	0	0	0	0	0	0	0	0	0	0	0	0	0	0	0	0	0	0	0	0	0	0	0	0	0	0	0	0	484.7840407	2856.151172	0	0	0	0	0	0	0	0	0	0	0	0	0	0	0	0	0
1423	408.9786987	7.9627	0	0	0	0	0	0	0	0	0	0	0	0	0	0	0	0	0	0	0	0	0	0	0	0	0	0	0	0	479.6256733	2947.490649	0	0	0	0	0	0	0	0	0	0	0	0	0	0	0	0	0
1424	810.4117126	12.1386	0	0	0	0	0	0	0	0	0	0	0	0	0	0	0	0	0	0	0	0	0	0	0	0	0	0	0	0	455.950923	2223.515908	0	0	0	0	0	0	0	0	0	0	0	0	0	0	0	0	0
1425	809.3299255	11.36725	0	0	0	0	0	0	0	0	0	0	0	0	0	0	0	0	0	0	0	0	0	0	0	0	0	0	0	0	451.5866617	1952.665479	0	0	0	0	0	0	0	0	0	0	0	0	0	0	0	0	0
1426	361.201268	9.288735	0	0	0	0	0	0	0	0	0	0	0	0	0	0	0	0	0	0	0	0	0	0	0	0	0	0	0	0	423.2617159	1718.727188	0	0	0	0	0	0	0	0	0	0	0	0	0	0	411.8353591	1682.168835	0
1427	587.3108826	4.65349	0	0	0	0	0	0	0	0	0	0	0	0	0	0	0	0	0	0	0	0	0	0	0	0	0	0	0	0	382.7337365	1424.109425	0	0	0	0	0	0	489.759628	1777.629359	0	0	0	0	0	0	0	0	0
1428	463.2509155	3.48968	0	0	0	0	0	0	0	0	0	0	0	0	0	0	0	0	0	0	0	0	0	0	0	0	0	0	0	0	374.5954161	1363.688443	0	0	0	0	0	0	0	0	0	0	0	0	0	0	0	0	0
1429	513.0675049	2.8518	0	0	0	0	0	0	0	0	0	0	0	0	0	0	0	0	0	0	0	0	0	0	0	0	0	0	0	0	359.4817376	1324.811441	0	0	0	0	0	0	0	0	0	0	0	0	0	0	0	0	0
1430	577.2828369	4.124	0	0	0	0	0	0	0	0	0	0	0	0	0	0	0	0	0	0	0	0	0	0	0	0	0	0	0	0	337.5169174	1493.959454	0	0	0	0	0	0	0	0	0	0	0	0	0	0	0	0	0
1431	503.2510376	3.797925	0	0	0	0	0	0	0	0	0	0	0	0	0	0	0	0	0	0	0	0	0	0	0	0	0	0	0	0	336.432197	1273.709832	0	0	0	0	0	0	150.9135998	107.0905226	0	0	0	0	0	0	0	0	0
1432	179.0682243	5.378896	0	0	0	0	0	0	0	0	0	0	0	0	0	0	0	0	0	0	0	0	0	0	0	0	0	0	0	0	313.8161145	1186.764695	0	0	0	0	0	0	0	0	324.4248504	1202.953127	0	0	0	0	0	0	0
1433	609.1466064	2.31175	0	0	0	0	0	0	0	0	0	0	0	0	0	0	0	0	0	0	0	0	0	0	0	0	0	0	0	0	305.4373099	1716.582301	0	0	0	0	0	0	0	0	0	0	0	0	0	0	0	0	0
1434	567.2249756	4.8766	0	0	0	0	0	0	0	0	0	0	0	0	0	0	0	0	0	0	0	0	0	0	0	0	0	0	0	0	301.7149333	1115.671106	0	0	0	0	0	0	0	0	0	0	0	0	0	0	0	0	0
1435	278.9299011	14.1637	0	0	0	0	0	0	0	0	0	0	0	0	0	0	0	0	0	0	0	0	0	0	0	0	0	0	0	0	300.7125961	12338.77397	0	0	0	0	0	0	0	0	0	0	0	0	0	0	0	0	0
1436	519.2445679	3.18268	0	0	0	0	0	0	0	0	0	0	0	0	0	0	0	0	0	0	0	0	0	0	0	0	0	0	0	0	298.4188278	1082.432112	0	0	0	0	0	0	0	0	0	0	0	0	0	0	0	0	0
1437	824.4368591	13.0313	0	0	0	0	0	0	0	0	0	0	0	0	0	0	0	0	0	0	0	0	0	0	0	0	0	0	0	0	295.9545464	1082.012543	0	0	0	0	0	0	0	0	0	0	0	0	0	0	0	0	0
1438	593.1360626	2.8587	0	0	0	0	0	0	0	0	0	0	0	0	0	0	0	0	0	0	0	0	0	0	0	0	0	0	0	0	294.8692149	1084.477454	0	0	0	0	0	0	0	0	0	0	0	0	0	0	0	0	0
1439	805.3793945	11.3751	0	0	0	0	0	0	0	0	0	0	0	0	0	0	0	0	0	0	0	0	0	0	0	0	0	0	0	0	285.6534631	1040.398771	0	0	0	0	0	0	0	0	0	0	0	0	0	0	0	0	0
1440	739.2049561	2.3474	0	0	0	0	0	0	0	0	0	0	0	0	0	0	0	0	0	0	0	0	0	0	0	0	0	0	0	0	276.9918717	1326.051917	0	0	0	0	0	0	0	0	0	0	0	0	0	0	0	0	0
1441	577.2864075	4.2775	0	0	0	0	0	0	0	0	0	0	0	0	0	0	0	0	0	0	0	0	0	0	0	0	0	0	0	0	275.2628227	1175.306273	0	0	0	0	0	0	0	0	0	0	0	0	0	0	0	0	0
1442	889.4345703	13.5616	0	0	0	0	0	0	0	0	0	0	0	0	0	0	0	0	0	0	0	0	0	0	0	0	0	0	0	0	270.0452853	989.3306703	0	0	0	0	0	0	0	0	0	0	0	0	0	0	0	0	0
1443	296.9721985	7.963165	0	0	0	0	0	0	0	0	0	0	0	0	0	0	0	0	0	0	0	0	0	0	0	0	0	0	0	0	264.6688339	1438.404183	0	0	0	0	0	0	0	0	0	0	0	0	0	0	0	0	0
1444	355.1601257	13.3268	0	0	0	0	0	0	0	0	0	0	0	0	0	0	0	0	0	0	0	0	0	0	0	0	0	0	0	0	254.1912037	952.1028821	0	0	0	0	0	0	0	0	0	0	0	0	0	0	0	0	0
1445	501.2392578	4.00245	0	0	0	0	0	0	0	0	0	0	0	0	0	0	0	0	0	0	0	0	0	0	0	0	0	0	0	0	253.2764485	1122.078661	0	0	0	0	0	0	182.7693333	374.536311	0	0	0	0	0	0	0	0	0
1446	779.4005585	11.5504	0	0	0	0	0	0	0	0	0	0	0	0	0	0	0	0	0	0	0	0	0	0	0	0	0	0	0	0	242.3165446	775.7292064	0	0	0	0	0	0	0	0	0	0	0	0	152.0352929	0	0	0	0
1447	807.4331665	12.8672	0	0	0	0	0	0	0	0	0	0	0	0	0	0	0	0	0	0	0	0	0	0	0	0	0	0	0	0	239.5863449	890.4342307	0	0	0	0	0	0	0	0	0	0	0	0	0	0	0	0	0
1448	194.9068309	14.39787143	0	0	0	0	0	0	0	0	0	0	0	0	0	0	0	0	0	0	0	0	0	0	0	0	0	0	0	0	239.2232743	11803.03596	0	0	0	0	0	0	0	0	0	0	0	0	0	0	0	0	0
1449	427.1230621	2.91193	0	0	0	0	0	0	0	0	0	0	0	0	0	0	0	0	0	0	0	0	0	0	0	0	0	0	0	0	236.4102644	764.5848901	0	0	0	0	0	0	0	0	0	0	0	0	0	0	0	0	0
1450	423.1907349	12.5502	0	0	0	0	0	0	0	0	0	0	0	0	0	0	0	0	0	0	0	0	0	0	0	0	0	0	0	0	232.6369006	743.4777806	0	0	0	0	0	0	0	0	0	0	0	0	0	0	0	0	0
1451	505.265976	3.79588	0	0	0	0	0	0	0	0	0	0	0	0	0	0	0	0	0	0	0	0	0	0	0	0	0	0	0	0	225.783501	741.5688642	0	0	0	0	0	0	0	0	0	0	0	0	0	0	0	0	0
1452	649.144104	3.431	0	0	0	0	0	0	0	0	0	0	0	0	0	0	0	0	0	0	0	0	0	0	0	0	0	0	0	0	225.5929317	596.2453159	0	0	0	0	0	0	0	0	0	0	0	0	0	0	0	0	0
1453	726.9439087	7.9482	0	0	0	0	0	0	0	0	0	0	0	0	0	0	0	0	0	0	0	0	0	0	0	0	0	0	0	0	214.6197213	695.0371054	0	0	0	0	0	0	0	0	0	0	0	0	0	0	0	0	0
1454	463.2567139	3.774466667	0	0	0	0	0	0	0	0	0	0	0	0	0	0	0	0	0	0	0	0	0	0	0	0	0	0	0	0	206.0901734	551.8361925	0	0	0	0	0	0	369.501821	1364.854225	0	0	0	0	0	0	0	0	0
1455	537.1240234	3.24168	0	0	0	0	0	0	0	0	0	0	0	0	0	0	0	0	0	0	0	0	0	0	0	0	0	0	0	0	204.8885765	540.2653341	0	0	0	0	0	0	0	0	0	0	0	0	0	0	0	0	0
1456	278.92738	13.93245556	0	0	0	0	0	0	0	0	0	0	0	0	0	0	0	0	0	0	0	0	0	0	0	0	0	0	0	0	202.3395134	916.7239576	0	0	0	0	0	0	0	0	0	0	0	0	0	0	0	0	0
1457	723.3803101	10.5419	0	0	0	0	0	0	0	0	0	0	0	0	0	0	0	0	0	0	0	0	0	0	0	0	0	0	0	0	198.1491495	521.9408626	0	0	0	0	0	0	0	0	0	0	0	0	0	0	0	0	0
1458	519.2481689	3.04277	0	0	0	0	0	0	0	0	0	0	0	0	0	0	0	0	0	0	0	0	0	0	0	0	0	0	0	0	190.9315282	498.8401379	0	0	0	0	0	0	0	0	0	0	0	0	0	0	0	0	0
1459	865.3517456	12.1386	0	0	0	0	0	0	0	0	0	0	0	0	0	0	0	0	0	0	0	0	0	0	0	0	0	0	0	0	187.6749119	493.0106531	0	0	0	0	0	0	0	0	0	0	0	0	0	0	0	0	0
1460	565.2102661	5.03005	0	0	0	0	0	0	0	0	0	0	0	0	0	0	0	0	0	0	0	0	0	0	0	0	0	0	0	0	186.5702562	387.710674	0	0	0	0	0	0	0	0	0	0	0	0	0	0	0	0	0
1461	449.1550598	8.311335	0	0	0	0	0	0	0	0	0	0	0	0	0	0	0	0	0	0	0	0	0	0	0	0	0	0	0	0	184.3921358	374.1344362	0	0	0	0	0	0	0	0	0	0	0	0	0	0	0	0	0
1462	639.1485596	2.6058	0	0	0	0	0	0	0	0	0	0	0	0	0	0	0	0	0	0	0	0	0	0	0	0	0	0	0	0	181.6693587	359.7321191	0	0	0	0	0	0	0	0	0	0	0	0	0	0	0	0	0
1463	503.2500458	4.00527	0	0	0	0	0	0	0	0	0	0	0	0	0	0	0	0	0	0	0	0	0	0	0	0	0	0	0	0	181.1417706	612.9973459	0	0	0	0	0	0	0	0	0	0	0	0	0	0	0	0	0
1464	726.3486633	9.74839	0	0	0	0	0	0	0	0	0	0	0	0	0	0	0	0	0	0	0	0	0	0	0	0	0	0	0	0	173.931335	241.6417546	0	0	0	0	0	0	0	0	0	0	0	0	0	0	0	0	0
1465	785.2145386	2.3474	0	0	0	0	0	0	0	0	0	0	0	0	0	0	0	0	0	0	0	0	0	0	0	0	0	0	0	0	169.7962731	231.4203794	0	0	0	0	0	0	0	0	0	0	0	0	0	0	0	0	0
1466	821.4326782	13.64796667	0	0	0	0	0	0	0	0	0	0	0	0	0	0	0	0	0	0	0	0	0	0	0	0	0	0	0	0	169.0751181	0	0	0	0	0	0	0	0	0	6042.338372	30608.85091	0	0	0	0	0	0	0
1467	377.1800232	2.06492	0	0	0	0	0	0	0	0	0	0	0	0	0	0	0	0	0	0	0	0	0	0	0	0	0	0	0	0	166.3544303	341.74578	0	0	0	0	0	0	0	0	0	0	0	0	0	0	0	0	0
1468	485.2371216	4.93593	0	0	0	0	0	0	0	0	0	0	0	0	0	0	0	0	0	0	0	0	0	0	0	0	0	0	0	0	165.1278786	227.1706135	0	0	0	0	0	0	0	0	0	0	0	0	0	0	0	0	0
1469	433.2066956	4.19465	0	0	0	0	0	0	0	0	0	0	0	0	0	0	0	0	0	0	0	0	0	0	0	0	0	0	0	0	162.0791772	229.7301662	0	0	0	0	0	0	0	0	0	0	0	0	0	0	0	0	0
1470	377.178894	12.5502	0	0	0	0	0	0	0	0	0	0	0	0	0	0	0	0	0	0	0	0	0	0	0	0	0	0	0	0	156.4860933	112.3615579	0	0	0	0	0	0	0	0	0	0	0	0	0	0	0	0	0
1471	362.9687805	8.91747	0	0	0	0	0	0	0	0	0	0	0	0	0	0	0	0	0	0	0	0	0	0	0	0	0	0	0	0	155.6997856	754.3860789	0	0	0	0	0	0	0	0	0	0	0	0	0	0	0	0	0
1472	737.3925476	10.7657	0	0	0	0	0	0	0	0	0	0	0	0	0	0	0	0	0	0	0	0	0	0	0	0	0	0	0	0	155.4188785	110.8681717	0	0	0	0	0	0	0	0	0	0	0	0	0	0	0	0	0
1473	385.8742218	8.44768	0	0	0	0	0	0	0	0	0	0	0	0	0	0	0	0	0	0	0	0	0	0	0	0	0	0	0	0	155.2285481	217.3560334	0	0	0	0	0	0	0	0	0	0	0	0	0	0	0	0	0
1474	593.1526489	2.6058	0	0	0	0	0	0	0	0	0	0	0	0	0	0	0	0	0	0	0	0	0	0	0	0	0	0	0	0	152.4895858	0	0	0	0	0	0	0	0	0	0	0	0	0	0	0	0	0	0
1475	335.8989563	7.6625	0	0	0	0	0	0	0	0	0	0	0	0	0	0	0	0	0	0	0	0	0	0	0	0	0	0	0	0	150.1254994	0	0	0	0	0	0	0	0	0	0	0	0	0	0	0	0	0	0
1476	395.3161774	14.10225	0	0	0	0	0	0	0	0	0	0	0	0	0	0	0	0	0	0	0	0	0	0	0	0	0	0	0	0	0	0	6779.360168	33627.21963	475.0498928	2141.475965	0	0	0	0	0	0	0	0	0	0	0	0	0
1477	425.3265076	15.03143333	0	0	0	0	0	0	0	0	0	0	0	0	0	0	0	0	0	0	0	0	0	0	0	0	0	0	0	0	0	0	5397.742217	26743.72843	150.7349692	0	0	0	0	0	7076.408927	40528.73638	0	0	0	0	0	0	0
1478	379.3202362	15.0268	0	0	0	0	0	0	0	0	0	0	0	0	0	0	0	0	0	0	0	0	0	0	0	0	0	0	0	0	0	0	5153.28698	25614.94262	0	0	0	0	0	0	7213.273542	40146.4715	0	0	0	0	0	0	0
1479	462.9625854	15.2361	0	0	0	0	0	0	0	0	0	0	0	0	0	0	0	0	0	0	0	0	0	0	0	0	0	0	0	0	0	0	5056.645911	84874.78921	0	0	0	0	0	0	0	0	0	0	0	0	0	0	0
1480	444.9730225	9.7074	0	0	0	0	0	0	0	0	0	0	0	0	0	0	0	0	0	0	0	0	0	0	0	0	0	0	0	0	0	0	3591.557624	68925.76203	0	0	0	0	0	0	0	0	0	0	0	0	0	0	0
1481	367.2854004	12.5782	0	0	0	0	0	0	0	0	0	0	0	0	0	0	0	0	0	0	0	0	0	0	0	0	0	0	0	0	0	0	2994.179799	15874.27161	236.032514	892.196872	0	0	0	0	0	0	0	0	0	0	0	0	0
1482	503.1082611	3.425795	0	0	0	0	0	0	0	0	0	0	0	0	0	0	0	0	0	0	0	0	0	0	0	0	0	0	0	0	0	0	2699.431779	11289.86734	0	0	0	0	0	0	10533.24256	45392.1244	0	0	0	0	0	0	0
1483	207.0649948	3.43744	0	0	0	0	0	0	0	0	0	0	0	0	0	0	0	0	0	0	0	0	0	0	0	0	0	0	0	0	0	0	2620.321744	12364.2028	0	0	0	0	0	0	6756.239226	33758.67931	0	0	0	0	0	0	0
1484	397.2962341	13.7484	0	0	0	0	0	0	0	0	0	0	0	0	0	0	0	0	0	0	0	0	0	0	0	0	0	0	0	0	0	0	2246.146219	10711.24715	0	0	0	0	0	0	0	0	0	0	0	0	0	0	0
1485	377.3077698	14.0403	0	0	0	0	0	0	0	0	0	0	0	0	0	0	0	0	0	0	0	0	0	0	0	0	0	0	0	0	0	0	1878.028369	8623.109551	0	0	0	0	0	0	0	0	0	0	0	0	0	0	0
1486	494.972168	12.0168	0	0	0	0	0	0	0	0	0	0	0	0	0	0	0	0	0	0	0	0	0	0	0	0	0	0	0	0	0	0	1785.107511	24988.4863	0	0	0	0	0	0	0	0	0	0	0	0	0	0	0
1487	423.3136444	14.0403	0	0	0	0	0	0	0	0	0	0	0	0	0	0	0	0	0	0	0	0	0	0	0	0	0	0	0	0	0	0	1635.932649	7513.445083	0	0	0	0	0	0	0	0	0	0	0	0	0	0	0
1488	399.3500671	14.0756	0	0	0	0	0	0	0	0	0	0	0	0	0	0	0	0	0	0	0	0	0	0	0	0	0	0	0	0	0	0	1546.480864	8284.796826	0	0	0	0	0	0	0	0	0	0	0	0	0	0	0
1489	369.3048401	13.9588	0	0	0	0	0	0	0	0	0	0	0	0	0	0	0	0	0	0	0	0	0	0	0	0	0	0	0	0	0	0	1442.175825	6974.764283	0	0	0	0	0	0	0	0	0	0	0	0	0	0	0
1490	423.3493958	14.2868	0	0	0	0	0	0	0	0	0	0	0	0	0	0	0	0	0	0	0	0	0	0	0	0	0	0	0	0	0	0	1206.472216	5907.739378	0	0	0	0	0	0	0	0	0	0	0	0	0	0	0
1491	350.98467	3.430443333	0	0	0	0	0	0	0	0	0	0	0	0	0	0	0	0	0	0	0	0	0	0	0	0	0	0	0	0	0	0	793.4489413	3858.711359	0	0	0	0	0	0	1350.778228	7556.221396	0	0	0	0	0	0	0
1492	369.3018799	12.2502	0	0	0	0	0	0	0	0	0	0	0	0	0	0	0	0	0	0	0	0	0	0	0	0	0	0	0	0	0	0	777.997384	4855.239705	0	0	0	0	0	0	0	0	0	0	0	0	0	0	0
1493	427.3451843	14.1814	0	0	0	0	0	0	0	0	0	0	0	0	0	0	0	0	0	0	0	0	0	0	0	0	0	0	0	0	0	0	753.4441516	3522.195922	0	0	0	0	0	0	0	0	0	0	0	0	0	0	0
1494	393.2995911	12.9522	0	0	0	0	0	0	0	0	0	0	0	0	0	0	0	0	0	0	0	0	0	0	0	0	0	0	0	0	0	0	705.4613748	3329.121921	0	0	0	0	0	0	0	0	0	0	0	0	0	0	0
1495	544.9674683	15.4931	0	0	0	0	0	0	0	0	0	0	0	0	0	0	0	0	0	0	0	0	0	0	0	0	0	0	0	0	0	0	704.9774708	5499.899006	0	0	0	0	0	0	0	0	0	0	0	0	0	0	0
1496	381.3381958	14.1814	0	0	0	0	0	0	0	0	0	0	0	0	0	0	0	0	0	0	0	0	0	0	0	0	0	0	0	0	0	0	683.1006285	3180.162597	0	0	0	0	0	0	0	0	0	0	0	0	0	0	0
1497	418.9747314	15.2249	0	0	0	0	0	0	0	0	0	0	0	0	0	0	0	0	0	0	0	0	0	0	0	0	0	0	0	0	0	0	679.5977792	11010.55175	0	0	0	0	0	0	0	0	0	0	0	0	0	0	0
1498	495.241394	14.0992	0	0	0	0	0	0	0	0	0	0	0	0	0	0	0	0	0	0	0	0	0	0	0	0	0	0	0	0	0	0	677.8327245	3149.711566	0	0	0	0	0	0	0	0	0	0	0	0	0	0	0
1499	363.9676208	8.38188	0	0	0	0	0	0	0	0	0	0	0	0	0	0	0	0	0	0	0	0	0	0	0	0	0	0	0	0	0	0	675.9254347	11931.77945	0	0	0	0	0	0	0	0	0	0	0	0	0	0	0
1500	396.9719238	15.2598	0	0	0	0	0	0	0	0	0	0	0	0	0	0	0	0	0	0	0	0	0	0	0	0	0	0	0	0	0	0	667.4375222	10142.25557	0	0	0	0	0	0	0	0	0	0	0	0	0	0	0
1501	363.9627075	7.73828	0	0	0	0	0	0	0	0	0	0	0	0	0	0	0	0	0	0	0	0	0	0	0	0	0	0	0	0	0	0	644.5838956	9225.372358	0	0	0	0	0	0	0	0	0	0	0	0	0	0	0
1502	463.9412842	15.2018	0	0	0	0	0	0	0	0	0	0	0	0	0	0	0	0	0	0	0	0	0	0	0	0	0	0	0	0	0	0	589.5558109	3812.108477	0	0	0	0	0	0	0	0	0	0	0	0	0	0	0
1503	363.9652405	6.99033	0	0	0	0	0	0	0	0	0	0	0	0	0	0	0	0	0	0	0	0	0	0	0	0	0	0	0	0	0	0	582.5422022	4077.522969	0	0	0	0	0	0	0	0	0	0	0	0	0	0	0
1504	363.9557953	6.87278	0	0	0	0	0	0	0	0	0	0	0	0	0	0	0	0	0	0	0	0	0	0	0	0	0	0	0	0	0	0	555.4788742	1756.888719	0	0	0	0	0	0	0	0	0	0	0	0	0	0	0
1505	363.9620972	7.13037	0	0	0	0	0	0	0	0	0	0	0	0	0	0	0	0	0	0	0	0	0	0	0	0	0	0	0	0	0	0	555.4624655	11619.26849	0	0	0	0	0	0	0	0	0	0	0	0	0	0	0
1506	363.9657898	6.38358	0	0	0	0	0	0	0	0	0	0	0	0	0	0	0	0	0	0	0	0	0	0	0	0	0	0	0	0	0	0	551.6634052	24297.31403	0	0	0	0	0	0	0	0	0	0	0	0	0	0	0
1507	253.0725784	3.43744	0	0	0	0	0	0	0	0	0	0	0	0	0	0	0	0	0	0	0	0	0	0	0	0	0	0	0	0	0	0	551.6058196	2243.410788	0	0	0	0	0	0	1251.824827	6128.68988	0	0	0	0	0	0	0
1508	363.9676514	5.49502	0	0	0	0	0	0	0	0	0	0	0	0	0	0	0	0	0	0	0	0	0	0	0	0	0	0	0	0	0	0	550.223591	6220.852189	0	0	0	0	0	0	0	0	0	0	0	0	0	0	0
1509	463.302063	14.0992	0	0	0	0	0	0	0	0	0	0	0	0	0	0	0	0	0	0	0	0	0	0	0	0	0	0	0	0	0	0	548.6655318	3350.82399	0	0	0	0	0	0	0	0	0	0	0	0	0	0	0
1510	363.9633331	6.60573	0	0	0	0	0	0	0	0	0	0	0	0	0	0	0	0	0	0	0	0	0	0	0	0	0	0	0	0	0	0	532.9888643	7275.521457	0	0	0	0	0	0	0	0	0	0	0	0	0	0	0
1511	333.31604	14.0992	0	0	0	0	0	0	0	0	0	0	0	0	0	0	0	0	0	0	0	0	0	0	0	0	0	0	0	0	0	0	518.7891673	2436.113871	0	0	0	0	0	0	0	0	0	0	0	0	0	0	0
1512	397.3272705	14.1575	0	0	0	0	0	0	0	0	0	0	0	0	0	0	0	0	0	0	0	0	0	0	0	0	0	0	0	0	0	0	514.4805183	3507.21222	0	0	0	0	0	0	0	0	0	0	0	0	0	0	0
1513	425.3289185	14.4997	0	0	0	0	0	0	0	0	0	0	0	0	0	0	0	0	0	0	0	0	0	0	0	0	0	0	0	0	0	0	510.0564738	2261.965829	0	0	0	0	0	0	0	0	0	0	0	0	0	0	0
1514	451.2270355	13.7484	0	0	0	0	0	0	0	0	0	0	0	0	0	0	0	0	0	0	0	0	0	0	0	0	0	0	0	0	0	0	504.6488251	2503.355521	0	0	0	0	0	0	0	0	0	0	0	0	0	0	0
1515	399.3132706	14.95605	0	0	0	0	0	0	0	0	0	0	0	0	0	0	0	0	0	0	0	0	0	0	0	0	0	0	0	0	0	0	472.4938273	1939.295302	0	0	0	0	0	0	2328.341101	10157.66093	0	0	0	0	0	0	0
1516	246.0759888	3.57975	0	0	0	0	0	0	0	0	0	0	0	0	0	0	0	0	0	0	0	0	0	0	0	0	0	0	0	0	0	0	472.206684	1950.569493	0	0	0	0	0	0	0	0	0	0	0	0	0	0	0
1517	479.2463913	15.0268	0	0	0	0	0	0	0	0	0	0	0	0	0	0	0	0	0	0	0	0	0	0	0	0	0	0	0	0	0	0	467.537052	2038.720261	0	0	0	0	0	0	990.3272394	4632.79687	0	0	0	0	0	0	0
1518	458.4225616	9.80182	0	0	0	0	0	0	0	0	0	0	0	0	0	0	0	0	0	0	0	0	0	0	0	0	0	0	0	0	0	0	461.2183851	2239.658413	0	0	0	0	0	0	0	0	0	0	0	0	0	0	0
1519	425.362915	14.1814	0	0	0	0	0	0	0	0	0	0	0	0	0	0	0	0	0	0	0	0	0	0	0	0	0	0	0	0	0	0	455.6281606	2510.744548	0	0	0	0	0	0	0	0	0	0	0	0	0	0	0
1520	291.1603088	9.12012	0	0	0	0	0	0	0	0	0	0	0	0	0	0	0	0	0	0	0	0	0	0	0	0	0	0	0	0	0	0	437.23729	2124.967843	0	0	0	0	0	0	0	0	0	0	0	0	0	0	0
1521	353.31073	14.4289	0	0	0	0	0	0	0	0	0	0	0	0	0	0	0	0	0	0	0	0	0	0	0	0	0	0	0	0	0	0	429.4153576	1978.453813	0	0	0	0	0	0	0	0	0	0	0	0	0	0	0
1522	353.3076477	14.95605	0	0	0	0	0	0	0	0	0	0	0	0	0	0	0	0	0	0	0	0	0	0	0	0	0	0	0	0	0	0	422.6128353	1732.024029	0	0	0	0	0	0	1957.163181	8892.332459	0	0	0	0	0	0	0
1523	397.3249512	12.6576	0	0	0	0	0	0	0	0	0	0	0	0	0	0	0	0	0	0	0	0	0	0	0	0	0	0	0	0	0	0	411.9555276	3275.293899	0	0	0	0	0	0	0	0	0	0	0	0	0	0	0
1524	419.2807312	13.7484	0	0	0	0	0	0	0	0	0	0	0	0	0	0	0	0	0	0	0	0	0	0	0	0	0	0	0	0	0	0	408.7660448	1815.491656	0	0	0	0	0	0	0	0	0	0	0	0	0	0	0
1525	379.3242035	14.4997	0	0	0	0	0	0	0	0	0	0	0	0	0	0	0	0	0	0	0	0	0	0	0	0	0	0	0	0	0	0	407.7573298	1668.239019	0	0	0	0	0	0	0	0	0	0	0	0	0	0	0
1526	441.3263855	14.0992	0	0	0	0	0	0	0	0	0	0	0	0	0	0	0	0	0	0	0	0	0	0	0	0	0	0	0	0	0	0	401.5222273	1771.765233	0	0	0	0	0	0	0	0	0	0	0	0	0	0	0
1527	447.3104095	15.01495	0	0	0	0	0	0	0	0	0	0	0	0	0	0	0	0	0	0	0	0	0	0	0	0	0	0	0	0	0	0	400.8670458	2134.485694	0	0	0	0	0	0	157.4786642	219.0592387	0	0	0	0	0	0	0
1528	467.2119751	12.5761	0	0	0	0	0	0	0	0	0	0	0	0	0	0	0	0	0	0	0	0	0	0	0	0	0	0	0	0	0	0	388.4278987	1601.962589	0	0	0	0	0	0	0	0	0	0	0	0	0	0	0
1529	299.2595825	10.1531	0	0	0	0	0	0	0	0	0	0	0	0	0	0	0	0	0	0	0	0	0	0	0	0	0	0	0	0	0	0	374.5603494	1540.893698	0	0	0	0	0	0	0	0	0	0	0	0	0	0	0
1530	380.9766235	9.71895	0	0	0	0	0	0	0	0	0	0	0	0	0	0	0	0	0	0	0	0	0	0	0	0	0	0	0	0	0	0	369.0981667	7989.993176	0	0	0	0	0	0	0	0	0	0	0	0	0	0	0
1531	353.3082581	12.1687	0	0	0	0	0	0	0	0	0	0	0	0	0	0	0	0	0	0	0	0	0	0	0	0	0	0	0	0	0	0	366.5342582	2109.690873	0	0	0	0	0	0	0	0	0	0	0	0	0	0	0
1532	441.322937	12.8456	0	0	0	0	0	0	0	0	0	0	0	0	0	0	0	0	0	0	0	0	0	0	0	0	0	0	0	0	0	0	360.544062	1619.608896	0	0	0	0	0	0	0	0	0	0	0	0	0	0	0
1533	341.2696228	12.2969	0	0	0	0	0	0	0	0	0	0	0	0	0	0	0	0	0	0	0	0	0	0	0	0	0	0	0	0	0	0	360.4030334	1453.848709	0	0	0	0	0	0	0	0	0	0	0	0	0	0	0
1534	458.3109436	14.0992	0	0	0	0	0	0	0	0	0	0	0	0	0	0	0	0	0	0	0	0	0	0	0	0	0	0	0	0	0	0	348.308071	1261.853933	0	0	0	0	0	0	0	0	0	0	0	0	0	0	0
1535	315.2551575	7.98483	0	0	0	0	0	0	0	0	0	0	0	0	0	0	0	0	0	0	0	0	0	0	0	0	0	0	0	0	0	0	342.1861901	1454.451629	0	0	0	0	0	0	0	0	0	0	0	0	0	0	0
1536	447.2802277	13.7484	0	0	0	0	0	0	0	0	0	0	0	0	0	0	0	0	0	0	0	0	0	0	0	0	0	0	0	0	0	0	340.8779135	1393.562013	0	0	0	0	0	0	0	0	0	0	0	0	0	0	0
1537	508.9700012	15.2249	0	0	0	0	0	0	0	0	0	0	0	0	0	0	0	0	0	0	0	0	0	0	0	0	0	0	0	0	0	0	320.0962998	4048.831117	0	0	0	0	0	0	0	0	0	0	0	0	0	0	0
1538	387.2871094	5.80078	0	0	0	0	0	0	0	0	0	0	0	0	0	0	0	0	0	0	0	0	0	0	0	0	0	0	0	0	0	0	318.9353121	1837.66716	0	0	0	0	0	0	0	0	0	0	0	0	0	0	0
1539	409.2066269	14.95015	0	0	0	0	0	0	0	0	0	0	0	0	0	0	0	0	0	0	0	0	0	0	0	0	0	0	0	0	0	0	316.0543069	1164.773425	0	0	0	0	0	0	611.3303235	2843.21195	0	0	0	0	0	0	0
1540	325.2761078	12.893	0	0	0	0	0	0	0	0	0	0	0	0	0	0	0	0	0	0	0	0	0	0	0	0	0	0	0	0	0	0	315.1275781	1324.653322	0	0	0	0	0	0	0	0	0	0	0	0	0	0	0
1541	415.3227234	6.97855	0	0	0	0	0	0	0	0	0	0	0	0	0	0	0	0	0	0	0	0	0	0	0	0	0	0	0	0	0	0	309.6112864	1134.003883	0	0	0	0	0	0	0	0	0	0	0	0	0	0	0
1542	397.3356781	13.573	0	0	0	0	0	0	0	0	0	0	0	0	0	0	0	0	0	0	0	0	0	0	0	0	0	0	0	0	0	0	308.3566451	1258.421656	0	0	0	0	0	0	0	0	0	0	0	0	0	0	0
1543	413.2957611	12.5761	0	0	0	0	0	0	0	0	0	0	0	0	0	0	0	0	0	0	0	0	0	0	0	0	0	0	0	0	0	0	300.6468358	1234.903496	0	0	0	0	0	0	0	0	0	0	0	0	0	0	0
1544	305.2854919	12.5761	0	0	0	0	0	0	0	0	0	0	0	0	0	0	0	0	0	0	0	0	0	0	0	0	0	0	0	0	0	0	299.8897761	1245.29238	0	0	0	0	0	0	0	0	0	0	0	0	0	0	0
1545	423.347641	13.573	0	0	0	0	0	0	0	0	0	0	0	0	0	0	0	0	0	0	0	0	0	0	0	0	0	0	0	0	0	0	296.4628467	1222.040369	0	0	0	0	0	0	0	0	0	0	0	0	0	0	0
1546	327.1295471	11.6284	0	0	0	0	0	0	0	0	0	0	0	0	0	0	0	0	0	0	0	0	0	0	0	0	0	0	0	0	0	0	285.5748014	1194.40835	0	0	0	0	0	0	0	0	0	0	0	0	0	0	0
1547	469.3525391	14.2868	0	0	0	0	0	0	0	0	0	0	0	0	0	0	0	0	0	0	0	0	0	0	0	0	0	0	0	0	0	0	282.899722	1042.329959	0	0	0	0	0	0	0	0	0	0	0	0	0	0	0
1548	389.9959106	3.57975	0	0	0	0	0	0	0	0	0	0	0	0	0	0	0	0	0	0	0	0	0	0	0	0	0	0	0	0	0	0	281.2400147	1048.375322	0	0	0	0	0	0	0	0	0	0	0	0	0	0	0
1549	291.1610413	8.93185	0	0	0	0	0	0	0	0	0	0	0	0	0	0	0	0	0	0	0	0	0	0	0	0	0	0	0	0	0	0	280.6197595	2635.720461	0	0	0	0	0	0	0	0	0	0	0	0	0	0	0
1550	491.3339844	14.2868	0	0	0	0	0	0	0	0	0	0	0	0	0	0	0	0	0	0	0	0	0	0	0	0	0	0	0	0	0	0	275.3630638	1008.714026	0	0	0	0	0	0	0	0	0	0	0	0	0	0	0
1551	437.2917175	13.9588	0	0	0	0	0	0	0	0	0	0	0	0	0	0	0	0	0	0	0	0	0	0	0	0	0	0	0	0	0	0	275.3025221	1009.983446	0	0	0	0	0	0	0	0	0	0	0	0	0	0	0
1552	411.3114319	11.1006	0	0	0	0	0	0	0	0	0	0	0	0	0	0	0	0	0	0	0	0	0	0	0	0	0	0	0	0	0	0	270.1424722	1778.701484	0	0	0	0	0	0	0	0	0	0	0	0	0	0	0
1553	315.1841736	5.78887	0	0	0	0	0	0	0	0	0	0	0	0	0	0	0	0	0	0	0	0	0	0	0	0	0	0	0	0	0	0	263.7669127	1574.115651	0	0	0	0	0	0	0	0	0	0	0	0	0	0	0
1554	179.070829	5.384725	0	0	0	0	0	0	0	0	0	0	0	0	0	0	0	0	0	0	0	0	0	0	0	0	0	0	0	0	0	0	262.2593887	845.9028232	0	0	0	0	0	0	0	0	363.3551468	1468.218988	334.1785312	1229.422657	481.8050101	1937.250501	358.8477714
1555	315.2536011	7.73828	0	0	0	0	0	0	0	0	0	0	0	0	0	0	0	0	0	0	0	0	0	0	0	0	0	0	0	0	0	0	259.4477726	835.9693274	0	0	0	0	0	0	0	0	0	0	0	0	0	0	0
1556	292.0847778	3.57975	0	0	0	0	0	0	0	0	0	0	0	0	0	0	0	0	0	0	0	0	0	0	0	0	0	0	0	0	0	0	257.7287527	830.8275076	0	0	0	0	0	0	0	0	0	0	0	0	0	0	0
1557	394.300293	6.34897	0	0	0	0	0	0	0	0	0	0	0	0	0	0	0	0	0	0	0	0	0	0	0	0	0	0	0	0	0	0	251.3943062	803.1428951	0	0	0	0	0	0	0	0	0	0	0	0	0	0	0
1558	311.2030792	11.1945	0	0	0	0	0	0	0	0	0	0	0	0	0	0	0	0	0	0	0	0	0	0	0	0	0	0	0	0	0	0	248.3868622	1084.108067	0	0	0	0	0	0	0	0	0	0	0	0	0	0	0
1559	355.2887802	14.95605	0	0	0	0	0	0	0	0	0	0	0	0	0	0	0	0	0	0	0	0	0	0	0	0	0	0	0	0	0	0	246.8384123	912.2683305	0	0	0	0	0	0	987.3407634	4579.905007	0	0	0	0	0	0	0
1560	243.1969223	8.90813	0	0	0	0	0	0	0	0	0	0	0	0	0	0	0	0	0	0	0	0	0	0	0	0	0	0	0	0	0	0	246.2596637	784.3992891	0	0	0	0	0	0	0	0	0	0	0	0	0	0	0
1561	813.6224976	14.0992	0	0	0	0	0	0	0	0	0	0	0	0	0	0	0	0	0	0	0	0	0	0	0	0	0	0	0	0	0	0	245.5665724	779.5884165	0	0	0	0	0	0	0	0	0	0	0	0	0	0	0
1562	345.2657928	10.1531	0	0	0	0	0	0	0	0	0	0	0	0	0	0	0	0	0	0	0	0	0	0	0	0	0	0	0	0	0	0	243.9986475	771.0166799	0	0	0	0	0	0	0	0	0	0	0	0	0	0	0
1563	299.2598267	10.3045	0	0	0	0	0	0	0	0	0	0	0	0	0	0	0	0	0	0	0	0	0	0	0	0	0	0	0	0	0	0	243.9679783	785.7972787	0	0	0	0	0	0	0	0	0	0	0	0	0	0	0
1564	469.352066	13.573	0	0	0	0	0	0	0	0	0	0	0	0	0	0	0	0	0	0	0	0	0	0	0	0	0	0	0	0	0	0	243.8300824	767.1704588	0	0	0	0	0	0	0	0	0	0	0	0	0	0	0
1565	435.2737274	12.5761	0	0	0	0	0	0	0	0	0	0	0	0	0	0	0	0	0	0	0	0	0	0	0	0	0	0	0	0	0	0	241.6888332	778.0306411	0	0	0	0	0	0	0	0	0	0	0	0	0	0	0
1566	285.209938	7.747655	0	0	0	0	0	0	0	0	0	0	0	0	0	0	0	0	0	0	0	0	0	0	0	0	0	0	0	0	0	0	235.7133069	762.5940323	0	0	0	0	0	0	187.8984966	490.447283	0	0	0	0	0	0	0
1567	415.3087311	12.2502	0	0	0	0	0	0	0	0	0	0	0	0	0	0	0	0	0	0	0	0	0	0	0	0	0	0	0	0	0	0	233.2841797	742.2475605	0	0	0	0	0	0	0	0	0	0	0	0	0	0	0
1568	499.3657837	14.4531	0	0	0	0	0	0	0	0	0	0	0	0	0	0	0	0	0	0	0	0	0	0	0	0	0	0	0	0	0	0	233.0041342	761.5541418	0	0	0	0	0	0	0	0	0	0	0	0	0	0	0
1569	445.9758911	9.88352	0	0	0	0	0	0	0	0	0	0	0	0	0	0	0	0	0	0	0	0	0	0	0	0	0	0	0	0	0	0	232.4275867	752.9392992	0	0	0	0	0	0	0	0	0	0	0	0	0	0	0
1570	467.3373718	14.0756	0	0	0	0	0	0	0	0	0	0	0	0	0	0	0	0	0	0	0	0	0	0	0	0	0	0	0	0	0	0	232.0806287	872.3148367	0	0	0	0	0	0	0	0	0	0	0	0	0	0	0
1571	374.9743042	15.2598	0	0	0	0	0	0	0	0	0	0	0	0	0	0	0	0	0	0	0	0	0	0	0	0	0	0	0	0	0	0	229.5298108	2290.34041	0	0	0	0	0	0	0	0	0	0	0	0	0	0	0
1572	443.3496094	8.207	0	0	0	0	0	0	0	0	0	0	0	0	0	0	0	0	0	0	0	0	0	0	0	0	0	0	0	0	0	0	228.8528548	597.6398326	0	0	0	0	0	0	0	0	0	0	0	0	0	0	0
1573	271.1933746	7.1271	0	0	0	0	0	0	0	0	0	0	0	0	0	0	0	0	0	0	0	0	0	0	0	0	0	0	0	0	0	0	228.673908	718.0968143	0	0	0	0	0	0	357.610254	1311.097994	0	0	0	0	0	0	0
1574	345.2644196	10.3045	0	0	0	0	0	0	0	0	0	0	0	0	0	0	0	0	0	0	0	0	0	0	0	0	0	0	0	0	0	0	227.6999993	737.2226791	0	0	0	0	0	0	0	0	0	0	0	0	0	0	0
1575	430.9784546	12.0168	0	0	0	0	0	0	0	0	0	0	0	0	0	0	0	0	0	0	0	0	0	0	0	0	0	0	0	0	0	0	225.9540871	1685.933682	0	0	0	0	0	0	0	0	0	0	0	0	0	0	0
1576	290.1410522	2.0869	0	0	0	0	0	0	0	0	0	0	0	0	0	0	0	0	0	0	0	0	0	0	0	0	0	0	0	0	0	0	214.6208645	1398.618363	0	0	0	0	0	0	0	0	0	0	0	0	0	0	0
1577	399.3121796	14.4289	0	0	0	0	0	0	0	0	0	0	0	0	0	0	0	0	0	0	0	0	0	0	0	0	0	0	0	0	0	0	214.341889	710.8120973	0	0	0	0	0	0	0	0	0	0	0	0	0	0	0
1578	480.2906799	14.0992	0	0	0	0	0	0	0	0	0	0	0	0	0	0	0	0	0	0	0	0	0	0	0	0	0	0	0	0	0	0	213.32976	559.0738811	0	0	0	0	0	0	0	0	0	0	0	0	0	0	0
1579	422.3313751	7.16585	0	0	0	0	0	0	0	0	0	0	0	0	0	0	0	0	0	0	0	0	0	0	0	0	0	0	0	0	0	0	209.0727057	669.2170713	0	0	0	0	0	0	0	0	0	0	0	0	0	0	0
1580	415.3113708	13.9705	0	0	0	0	0	0	0	0	0	0	0	0	0	0	0	0	0	0	0	0	0	0	0	0	0	0	0	0	0	0	204.5300904	532.8245769	0	0	0	0	0	0	0	0	0	0	0	0	0	0	0
1581	327.2592773	8.83807	0	0	0	0	0	0	0	0	0	0	0	0	0	0	0	0	0	0	0	0	0	0	0	0	0	0	0	0	0	0	202.5282121	535.0225986	0	0	0	0	0	0	0	0	0	0	0	0	0	0	0
1582	575.1412964	3.6035	0	0	0	0	0	0	0	0	0	0	0	0	0	0	0	0	0	0	0	0	0	0	0	0	0	0	0	0	0	0	201.5817423	540.7842046	0	0	0	0	0	0	0	0	0	0	0	0	0	0	0
1583	397.3345337	13.3852	0	0	0	0	0	0	0	0	0	0	0	0	0	0	0	0	0	0	0	0	0	0	0	0	0	0	0	0	0	0	200.5738223	537.1411167	0	0	0	0	0	0	0	0	0	0	0	0	0	0	0
1584	243.1953354	9.56482	0	0	0	0	0	0	0	0	0	0	0	0	0	0	0	0	0	0	0	0	0	0	0	0	0	0	0	0	0	0	199.6072344	649.0130112	0	0	0	0	0	0	0	0	0	0	0	0	0	0	0
1585	336.1488342	2.0869	0	0	0	0	0	0	0	0	0	0	0	0	0	0	0	0	0	0	0	0	0	0	0	0	0	0	0	0	0	0	198.7202405	1278.085454	0	0	0	0	0	0	0	0	0	0	0	0	0	0	0
1586	344.9803467	6.73313	0	0	0	0	0	0	0	0	0	0	0	0	0	0	0	0	0	0	0	0	0	0	0	0	0	0	0	0	0	0	198.5844069	5462.736819	0	0	0	0	0	0	0	0	0	0	0	0	0	0	0
1587	251.0577316	3.431725	0	0	0	0	0	0	0	0	0	0	0	0	0	0	0	0	0	0	0	0	0	0	0	0	0	0	0	0	0	0	198.1090401	518.8046869	0	0	0	0	0	0	493.9757441	2185.067233	0	0	0	0	0	0	0
1588	199.0747757	5.6856	0	0	0	0	0	0	0	0	0	0	0	0	0	0	0	0	0	0	0	0	0	0	0	0	0	0	0	0	0	0	197.7603201	2884.202729	0	0	0	0	0	0	0	0	0	0	0	0	0	0	0
1589	445.9784241	9.6361	0	0	0	0	0	0	0	0	0	0	0	0	0	0	0	0	0	0	0	0	0	0	0	0	0	0	0	0	0	0	197.1413625	654.2955568	0	0	0	0	0	0	0	0	0	0	0	0	0	0	0
1590	271.2314758	10.7507	0	0	0	0	0	0	0	0	0	0	0	0	0	0	0	0	0	0	0	0	0	0	0	0	0	0	0	0	0	0	196.5249679	518.5830375	0	0	0	0	0	0	0	0	0	0	0	0	0	0	0
1591	451.2993469	14.8743	0	0	0	0	0	0	0	0	0	0	0	0	0	0	0	0	0	0	0	0	0	0	0	0	0	0	0	0	0	0	195.0812536	1131.949832	0	0	0	0	0	0	0	0	0	0	0	0	0	0	0
1592	381.1795349	13.5965	0	0	0	0	0	0	0	0	0	0	0	0	0	0	0	0	0	0	0	0	0	0	0	0	0	0	0	0	0	0	194.7641294	514.080451	0	0	0	0	0	0	0	0	0	0	0	0	0	0	0
1593	361.2584076	7.72693	0	0	0	0	0	0	0	0	0	0	0	0	0	0	0	0	0	0	0	0	0	0	0	0	0	0	0	0	0	0	193.8478965	395.303145	0	0	0	0	0	0	0	0	0	0	0	0	0	0	0
1594	341.2705994	10.8324	0	0	0	0	0	0	0	0	0	0	0	0	0	0	0	0	0	0	0	0	0	0	0	0	0	0	0	0	0	0	193.3972439	509.6679322	0	0	0	0	0	0	0	0	0	0	0	0	0	0	0
1595	737.3892125	11.44512857	0	0	0	0	0	0	0	0	0	0	0	0	0	0	0	0	0	0	0	0	0	0	0	0	0	0	0	0	0	0	192.4404869	520.8842881	228.162132	717.760385	0	0	0	0	0	0	0	0	180.5530476	369.6737831	0	0	160.1770273
1596	451.3099365	14.7109	0	0	0	0	0	0	0	0	0	0	0	0	0	0	0	0	0	0	0	0	0	0	0	0	0	0	0	0	0	0	192.3857379	888.5230572	0	0	0	0	0	0	0	0	0	0	0	0	0	0	0
1597	443.3382263	13.3852	0	0	0	0	0	0	0	0	0	0	0	0	0	0	0	0	0	0	0	0	0	0	0	0	0	0	0	0	0	0	191.1609245	511.5817217	0	0	0	0	0	0	0	0	0	0	0	0	0	0	0
1598	309.2807236	14.95015	0	0	0	0	0	0	0	0	0	0	0	0	0	0	0	0	0	0	0	0	0	0	0	0	0	0	0	0	0	0	189.467794	506.4271972	0	0	0	0	0	0	460.7715016	1875.258446	0	0	0	0	0	0	0
1599	361.2631531	7.97282	0	0	0	0	0	0	0	0	0	0	0	0	0	0	0	0	0	0	0	0	0	0	0	0	0	0	0	0	0	0	188.6200726	510.2422236	0	0	0	0	0	0	0	0	0	0	0	0	0	0	0
1600	307.3020935	13.9588	0	0	0	0	0	0	0	0	0	0	0	0	0	0	0	0	0	0	0	0	0	0	0	0	0	0	0	0	0	0	187.1155292	381.8732942	0	0	0	0	0	0	0	0	0	0	0	0	0	0	0
1601	249.1528778	10.0714	0	0	0	0	0	0	0	0	0	0	0	0	0	0	0	0	0	0	0	0	0	0	0	0	0	0	0	0	0	0	185.3688328	380.3565306	0	0	0	0	0	0	0	0	0	0	0	0	0	0	0
1602	738.5041504	14.24796667	0	0	0	0	0	0	0	0	0	0	0	0	0	0	0	0	0	0	0	0	0	0	0	0	0	0	0	0	0	0	183.952279	2476.158773	0	0	0	0	0	0	0	0	0	0	0	0	0	0	0
1603	399.3122253	12.1687	0	0	0	0	0	0	0	0	0	0	0	0	0	0	0	0	0	0	0	0	0	0	0	0	0	0	0	0	0	0	181.7763002	482.8523039	0	0	0	0	0	0	0	0	0	0	0	0	0	0	0
1604	360.2789001	6.93197	0	0	0	0	0	0	0	0	0	0	0	0	0	0	0	0	0	0	0	0	0	0	0	0	0	0	0	0	0	0	181.4039454	370.527844	0	0	0	0	0	0	0	0	0	0	0	0	0	0	0
1605	257.1777802	6.48883	0	0	0	0	0	0	0	0	0	0	0	0	0	0	0	0	0	0	0	0	0	0	0	0	0	0	0	0	0	0	181.0939725	361.3032818	0	0	0	0	0	0	0	0	0	0	0	0	0	0	0
1606	341.2688293	10.9364	0	0	0	0	0	0	0	0	0	0	0	0	0	0	0	0	0	0	0	0	0	0	0	0	0	0	0	0	0	0	180.1617084	601.9477004	0	0	0	0	0	0	0	0	0	0	0	0	0	0	0
1607	381.3374634	14.6874	0	0	0	0	0	0	0	0	0	0	0	0	0	0	0	0	0	0	0	0	0	0	0	0	0	0	0	0	0	0	180.1206766	364.7188616	0	0	0	0	0	0	0	0	0	0	0	0	0	0	0
1608	381.3342285	13.5965	0	0	0	0	0	0	0	0	0	0	0	0	0	0	0	0	0	0	0	0	0	0	0	0	0	0	0	0	0	0	179.4982221	363.0583517	0	0	0	0	0	0	0	0	0	0	0	0	0	0	0
1609	352.9791412	9.18967	0	0	0	0	0	0	0	0	0	0	0	0	0	0	0	0	0	0	0	0	0	0	0	0	0	0	0	0	0	0	177.0475903	4196.253409	0	0	0	0	0	0	0	0	0	0	0	0	0	0	0
1610	395.3159332	10.9364	0	0	0	0	0	0	0	0	0	0	0	0	0	0	0	0	0	0	0	0	0	0	0	0	0	0	0	0	0	0	176.2238015	355.99513	0	0	0	0	0	0	0	0	0	0	0	0	0	0	0
1611	430.2856293	12.5761	0	0	0	0	0	0	0	0	0	0	0	0	0	0	0	0	0	0	0	0	0	0	0	0	0	0	0	0	0	0	176.1006899	359.1322573	0	0	0	0	0	0	0	0	0	0	0	0	0	0	0
1612	278.9329376	14.39335	0	0	0	0	0	0	0	0	0	0	0	0	0	0	0	0	0	0	0	0	0	0	0	0	0	0	0	0	0	0	174.5156912	856.8381503	0	0	0	0	0	0	168.6311897	342.7393047	0	0	0	0	0	0	0
1613	278.9260254	14.68266667	0	0	0	0	0	0	0	0	0	0	0	0	0	0	0	0	0	0	0	0	0	0	0	0	0	0	0	0	0	0	174.3419659	2598.143712	0	0	0	0	0	0	0	0	0	0	0	0	0	0	0
1614	464.2993774	15.0388	0	0	0	0	0	0	0	0	0	0	0	0	0	0	0	0	0	0	0	0	0	0	0	0	0	0	0	0	0	0	173.4394963	347.5554867	0	0	0	0	0	0	0	0	0	0	0	0	0	0	0
1615	462.8981781	8.56862	0	0	0	0	0	0	0	0	0	0	0	0	0	0	0	0	0	0	0	0	0	0	0	0	0	0	0	0	0	0	171.8742889	802.3779545	0	0	0	0	0	0	0	0	0	0	0	0	0	0	0
1616	351.2921753	12.5998	0	0	0	0	0	0	0	0	0	0	0	0	0	0	0	0	0	0	0	0	0	0	0	0	0	0	0	0	0	0	169.3995703	227.1388029	0	0	0	0	0	0	0	0	0	0	0	0	0	0	0
1617	556.0293274	3.425795	0	0	0	0	0	0	0	0	0	0	0	0	0	0	0	0	0	0	0	0	0	0	0	0	0	0	0	0	0	0	167.8272093	230.4252422	0	0	0	0	0	0	682.9881545	2764.506048	0	0	0	0	0	0	0
1618	449.3268127	14.1814	0	0	0	0	0	0	0	0	0	0	0	0	0	0	0	0	0	0	0	0	0	0	0	0	0	0	0	0	0	0	166.4176741	231.2486697	0	0	0	0	0	0	0	0	0	0	0	0	0	0	0
1619	463.3052673	12.8456	0	0	0	0	0	0	0	0	0	0	0	0	0	0	0	0	0	0	0	0	0	0	0	0	0	0	0	0	0	0	166.116022	230.0494554	0	0	0	0	0	0	0	0	0	0	0	0	0	0	0
1620	499.3599243	14.3106	0	0	0	0	0	0	0	0	0	0	0	0	0	0	0	0	0	0	0	0	0	0	0	0	0	0	0	0	0	0	165.6399491	222.8104457	0	0	0	0	0	0	0	0	0	0	0	0	0	0	0
1621	194.9059219	15.1014	0	0	0	0	0	0	0	0	0	0	0	0	0	0	0	0	0	0	0	0	0	0	0	0	0	0	0	0	0	0	164.9772108	449.0902309	175.2668064	1028.492573	0	0	0	0	0	0	152.2124211	321.9617772	153.0526324	318.3361752	0	0	0
1622	495.2416992	12.8456	0	0	0	0	0	0	0	0	0	0	0	0	0	0	0	0	0	0	0	0	0	0	0	0	0	0	0	0	0	0	164.8461861	229.0418048	0	0	0	0	0	0	0	0	0	0	0	0	0	0	0
1623	443.3382568	12.6576	0	0	0	0	0	0	0	0	0	0	0	0	0	0	0	0	0	0	0	0	0	0	0	0	0	0	0	0	0	0	164.5557444	229.3987853	0	0	0	0	0	0	0	0	0	0	0	0	0	0	0
1624	336.9887085	8.06677	0	0	0	0	0	0	0	0	0	0	0	0	0	0	0	0	0	0	0	0	0	0	0	0	0	0	0	0	0	0	162.8675523	226.3797592	0	0	0	0	0	0	0	0	0	0	0	0	0	0	0
1625	352.9818726	8.65002	0	0	0	0	0	0	0	0	0	0	0	0	0	0	0	0	0	0	0	0	0	0	0	0	0	0	0	0	0	0	161.2935236	1534.602673	0	0	0	0	0	0	0	0	0	0	0	0	0	0	0
1626	495.9392929	3.43744	0	0	0	0	0	0	0	0	0	0	0	0	0	0	0	0	0	0	0	0	0	0	0	0	0	0	0	0	0	0	161.1683286	109.9613805	0	0	0	0	0	0	156.3600822	107.4196135	0	0	0	0	0	0	0
1627	371.2767792	12.893	0	0	0	0	0	0	0	0	0	0	0	0	0	0	0	0	0	0	0	0	0	0	0	0	0	0	0	0	0	0	160.2378397	109.8284499	0	0	0	0	0	0	0	0	0	0	0	0	0	0	0
1628	726.9400024	5.33083	0	0	0	0	0	0	0	0	0	0	0	0	0	0	0	0	0	0	0	0	0	0	0	0	0	0	0	0	0	0	160.234022	226.2385837	0	0	0	0	0	0	0	0	0	0	0	0	0	0	0
1629	462.8950653	8.38188	0	0	0	0	0	0	0	0	0	0	0	0	0	0	0	0	0	0	0	0	0	0	0	0	0	0	0	0	0	0	159.6302473	548.3447157	0	0	0	0	0	0	0	0	0	0	0	0	0	0	0
1630	335.8900401	7.045023333	0	0	0	0	0	0	0	0	0	0	0	0	0	0	0	0	0	0	0	0	0	0	0	0	0	0	0	0	0	0	155.2212371	323.823784	0	0	0	0	0	0	0	0	0	0	0	0	0	0	0
1631	443.3392639	14.1696	0	0	0	0	0	0	0	0	0	0	0	0	0	0	0	0	0	0	0	0	0	0	0	0	0	0	0	0	0	0	154.0449822	110.6457146	0	0	0	0	0	0	0	0	0	0	0	0	0	0	0
1632	277.1471863	8.21868	0	0	0	0	0	0	0	0	0	0	0	0	0	0	0	0	0	0	0	0	0	0	0	0	0	0	0	0	0	0	153.8187605	107.0714179	0	0	0	0	0	0	0	0	0	0	0	0	0	0	0
1633	351.2912292	12.2502	0	0	0	0	0	0	0	0	0	0	0	0	0	0	0	0	0	0	0	0	0	0	0	0	0	0	0	0	0	0	152.8503638	0	0	0	0	0	0	0	0	0	0	0	0	0	0	0	0
1634	431.1825226	7.004428	0	0	0	0	0	0	0	0	0	0	0	0	0	0	0	0	0	0	0	0	0	0	0	0	0	0	0	0	0	0	152.4688743	106.389932	0	0	0	0	0	0	192.0098493	504.0411995	0	0	0	0	0	0	281.8998662
1635	385.8810883	7.618326667	0	0	0	0	0	0	0	0	0	0	0	0	0	0	0	0	0	0	0	0	0	0	0	0	0	0	0	0	0	0	151.2569712	0	0	0	0	0	0	0	0	0	0	0	0	0	0	0	0
1636	535.2393799	14.0875	0	0	0	0	0	0	0	0	0	0	0	0	0	0	0	0	0	0	0	0	0	0	0	0	0	0	0	0	0	0	151.1806976	0	0	0	0	0	0	0	0	0	0	0	0	0	0	0	0
1637	385.8705343	7.62574	0	0	0	0	0	0	0	0	0	0	0	0	0	0	0	0	0	0	0	0	0	0	0	0	0	0	0	0	0	0	150.9208161	0	0	0	0	0	0	0	0	0	0	0	0	0	0	0	0
1638	385.868042	7.7737	0	0	0	0	0	0	0	0	0	0	0	0	0	0	0	0	0	0	0	0	0	0	0	0	0	0	0	0	0	0	150.2072515	0	0	0	0	0	0	0	0	0	0	0	0	0	0	0	0
1639	352.9787903	8.7913	0	0	0	0	0	0	0	0	0	0	0	0	0	0	0	0	0	0	0	0	0	0	0	0	0	0	0	0	0	0	150.2035032	0	0	0	0	0	0	0	0	0	0	0	0	0	0	0	0
1640	362.970871	8.21647	0	0	0	0	0	0	0	0	0	0	0	0	0	0	0	0	0	0	0	0	0	0	0	0	0	0	0	0	0	0	0	0	2378.58036	18000.85866	0	0	0	0	0	0	0	0	0	0	0	0	0
1641	695.3814087	6.70678	0	0	0	0	0	0	0	0	0	0	0	0	0	0	0	0	0	0	0	0	0	0	0	0	0	0	0	0	0	0	0	0	807.0590034	3695.530132	0	0	0	0	0	0	0	0	0	0	0	0	0
1642	325.0936584	2.38908	0	0	0	0	0	0	0	0	0	0	0	0	0	0	0	0	0	0	0	0	0	0	0	0	0	0	0	0	0	0	0	0	785.0964142	3839.734138	0	0	0	0	0	0	0	0	0	0	0	0	0
1643	350.9833679	3.34705	0	0	0	0	0	0	0	0	0	0	0	0	0	0	0	0	0	0	0	0	0	0	0	0	0	0	0	0	0	0	0	0	652.6118823	2669.04027	0	0	0	0	0	0	0	0	0	0	0	0	0
1644	769.3859558	4.167346	0	0	0	0	0	0	0	0	0	0	0	0	0	0	0	0	0	0	0	0	0	0	0	0	0	0	0	0	0	0	0	0	597.3145055	2436.223868	0	0	0	0	0	0	288.6064868	1064.859791	0	0	0	0	0
1645	669.1646118	2.92332	0	0	0	0	0	0	0	0	0	0	0	0	0	0	0	0	0	0	0	0	0	0	0	0	0	0	0	0	0	0	0	0	585.8428757	2574.490375	0	0	0	0	0	0	0	0	0	0	0	0	0
1646	307.140625	2.4129	0	0	0	0	0	0	0	0	0	0	0	0	0	0	0	0	0	0	0	0	0	0	0	0	0	0	0	0	0	0	0	0	581.7136572	2558.474267	0	0	0	0	0	0	0	0	0	0	0	0	0
1647	453.2826233	5.25667	0	0	0	0	0	0	0	0	0	0	0	0	0	0	0	0	0	0	0	0	0	0	0	0	0	0	0	0	0	0	0	0	391.5230246	1416.33243	0	0	0	0	0	0	0	0	0	0	0	0	0
1648	189.0765686	2.4709	0	0	0	0	0	0	0	0	0	0	0	0	0	0	0	0	0	0	0	0	0	0	0	0	0	0	0	0	0	0	0	0	375.1928881	1534.486253	0	0	0	0	0	0	0	0	0	0	0	0	0
1649	639.3690948	5.300053333	0	0	0	0	0	0	0	0	0	0	0	0	0	0	0	0	0	0	0	0	0	0	0	0	0	0	0	0	0	0	0	0	374.2771996	1516.232889	0	0	0	0	0	0	362.0216301	1325.194105	0	0	0	0	0
1650	461.1671219	2.240255	0	0	0	0	0	0	0	0	0	0	0	0	0	0	0	0	0	0	0	0	0	0	0	0	0	0	0	0	0	0	0	0	326.8838926	1663.434424	0	0	0	0	0	0	0	0	0	0	0	0	0
1651	318.9818726	8.21647	0	0	0	0	0	0	0	0	0	0	0	0	0	0	0	0	0	0	0	0	0	0	0	0	0	0	0	0	0	0	0	0	321.1540301	1803.696501	0	0	0	0	0	0	0	0	0	0	0	0	0
1652	278.9303497	14.20376	0	0	0	0	0	0	0	0	0	0	0	0	0	0	0	0	0	0	0	0	0	0	0	0	0	0	0	0	0	0	0	0	292.4791576	11282.41191	313.6519724	12604.66126	350.6409016	14102.01794	0	0	323.9454909	12198.40213	0	0	0	0	0
1653	351.1670837	3.07587	0	0	0	0	0	0	0	0	0	0	0	0	0	0	0	0	0	0	0	0	0	0	0	0	0	0	0	0	0	0	0	0	280.0652522	1015.701217	0	0	0	0	0	0	0	0	0	0	0	0	0
1654	453.288208	6.07023	0	0	0	0	0	0	0	0	0	0	0	0	0	0	0	0	0	0	0	0	0	0	0	0	0	0	0	0	0	0	0	0	277.9596996	1014.768286	0	0	0	0	0	0	0	0	0	0	0	0	0
1655	736.4887085	14.5483	0	0	0	0	0	0	0	0	0	0	0	0	0	0	0	0	0	0	0	0	0	0	0	0	0	0	0	0	0	0	0	0	272.8767756	3072.656351	0	0	0	0	0	0	0	0	0	0	0	0	0
1656	609.141243	2.509295	0	0	0	0	0	0	0	0	0	0	0	0	0	0	0	0	0	0	0	0	0	0	0	0	0	0	0	0	0	0	0	0	259.2301689	1108.259483	0	0	0	0	0	0	0	0	0	0	0	0	0
1657	307.1396942	2.60177	0	0	0	0	0	0	0	0	0	0	0	0	0	0	0	0	0	0	0	0	0	0	0	0	0	0	0	0	0	0	0	0	258.4042552	841.0996838	0	0	0	0	0	0	0	0	0	0	0	0	0
1658	783.4163208	5.66798	0	0	0	0	0	0	0	0	0	0	0	0	0	0	0	0	0	0	0	0	0	0	0	0	0	0	0	0	0	0	0	0	253.7690323	940.9647171	0	0	0	0	0	0	0	0	0	0	0	0	0
1659	766.4284363	3.51168	0	0	0	0	0	0	0	0	0	0	0	0	0	0	0	0	0	0	0	0	0	0	0	0	0	0	0	0	0	0	0	0	239.83113	780.6818661	0	0	0	0	0	0	0	0	0	0	0	0	0
1660	503.1181183	3.34705	0	0	0	0	0	0	0	0	0	0	0	0	0	0	0	0	0	0	0	0	0	0	0	0	0	0	0	0	0	0	0	0	230.5377534	743.2289419	0	0	0	0	0	0	0	0	0	0	0	0	0
1661	408.974472	8.20447	0	0	0	0	0	0	0	0	0	0	0	0	0	0	0	0	0	0	0	0	0	0	0	0	0	0	0	0	0	0	0	0	227.5377751	1003.796737	0	0	0	0	0	0	0	0	0	0	0	0	0
1662	194.9015325	3.465676667	0	0	0	0	0	0	0	0	0	0	0	0	0	0	0	0	0	0	0	0	0	0	0	0	0	0	0	0	0	0	0	0	221.8365336	577.3838682	0	0	0	0	0	0	0	0	0	0	0	0	0
1663	797.3925171	4.86753	0	0	0	0	0	0	0	0	0	0	0	0	0	0	0	0	0	0	0	0	0	0	0	0	0	0	0	0	0	0	0	0	207.1466623	544.5214211	0	0	0	0	0	0	0	0	0	0	0	0	0
1664	469.2825623	4.32892	0	0	0	0	0	0	0	0	0	0	0	0	0	0	0	0	0	0	0	0	0	0	0	0	0	0	0	0	0	0	0	0	201.6105499	531.3537913	0	0	0	0	0	0	0	0	0	0	0	0	0
1665	353.1837006	2.97073	0	0	0	0	0	0	0	0	0	0	0	0	0	0	0	0	0	0	0	0	0	0	0	0	0	0	0	0	0	0	0	0	198.3010718	411.0216836	0	0	0	0	0	0	0	0	0	0	0	0	0
1666	469.2257385	4.16575	0	0	0	0	0	0	0	0	0	0	0	0	0	0	0	0	0	0	0	0	0	0	0	0	0	0	0	0	0	0	0	0	198.1391928	402.0569001	0	0	0	0	0	0	0	0	0	0	0	0	0
1667	394.9788055	7.8757	0	0	0	0	0	0	0	0	0	0	0	0	0	0	0	0	0	0	0	0	0	0	0	0	0	0	0	0	0	0	0	0	196.0129319	639.1041739	0	0	0	0	0	0	0	0	0	0	0	0	0
1668	813.3795776	4.28268	0	0	0	0	0	0	0	0	0	0	0	0	0	0	0	0	0	0	0	0	0	0	0	0	0	0	0	0	0	0	0	0	188.9790207	744.053537	0	0	0	0	0	0	0	0	0	0	0	0	0
1669	495.9398651	3.34705	0	0	0	0	0	0	0	0	0	0	0	0	0	0	0	0	0	0	0	0	0	0	0	0	0	0	0	0	0	0	0	0	184.4143207	378.106388	0	0	0	0	0	0	0	0	0	0	0	0	0
1670	344.980484	6.45873	0	0	0	0	0	0	0	0	0	0	0	0	0	0	0	0	0	0	0	0	0	0	0	0	0	0	0	0	0	0	0	0	178.1351653	366.2083166	0	0	0	0	0	0	0	0	0	0	0	0	0
1671	363.9486694	8.22827	0	0	0	0	0	0	0	0	0	0	0	0	0	0	0	0	0	0	0	0	0	0	0	0	0	0	0	0	0	0	0	0	170.2179659	0	0	0	0	0	0	0	0	0	0	0	0	0	0
1672	738.5085907	14.4437	0	0	0	0	0	0	0	0	0	0	0	0	0	0	0	0	0	0	0	0	0	0	0	0	0	0	0	0	0	0	0	0	166.7862054	1924.797159	0	0	0	0	0	0	0	0	0	0	0	0	0
1673	801.4190063	4.0262	0	0	0	0	0	0	0	0	0	0	0	0	0	0	0	0	0	0	0	0	0	0	0	0	0	0	0	0	0	0	0	0	166.68073	229.3037104	0	0	0	0	0	0	0	0	0	0	0	0	0
1674	729.3319702	6.93203	0	0	0	0	0	0	0	0	0	0	0	0	0	0	0	0	0	0	0	0	0	0	0	0	0	0	0	0	0	0	0	0	166.5634998	231.2931312	0	0	0	0	0	0	0	0	0	0	0	0	0
1675	296.9715271	8.21647	0	0	0	0	0	0	0	0	0	0	0	0	0	0	0	0	0	0	0	0	0	0	0	0	0	0	0	0	0	0	0	0	160.3540846	227.1886739	0	0	0	0	0	0	0	0	0	0	0	0	0
1676	235.9496918	11.9496	0	0	0	0	0	0	0	0	0	0	0	0	0	0	0	0	0	0	0	0	0	0	0	0	0	0	0	0	0	0	0	0	154.0803368	433.5944604	0	0	0	0	0	0	0	0	0	0	0	0	0
1677	235.9568418	12.77825	0	0	0	0	0	0	0	0	0	0	0	0	0	0	0	0	0	0	0	0	0	0	0	0	0	0	0	0	0	0	0	0	153.6201334	108.4477913	0	0	0	0	0	0	0	0	158.5898984	1422.274861	169.0234687	5133.958087	0
1678	709.3456116	9.684056667	0	0	0	0	0	0	0	0	0	0	0	0	0	0	0	0	0	0	0	0	0	0	0	0	0	0	0	0	0	0	0	0	0	0	33915.29934	166668.8265	0	0	0	0	0	0	0	0	0	0	0
1679	695.3295898	9.144026	0	0	0	0	0	0	0	0	0	0	0	0	0	0	0	0	0	0	0	0	0	0	0	0	0	0	0	0	0	0	0	0	0	0	12755.2704	62411.96166	0	0	0	0	0	0	0	0	0	0	0
1680	726.3344574	9.6915	0	0	0	0	0	0	0	0	0	0	0	0	0	0	0	0	0	0	0	0	0	0	0	0	0	0	0	0	0	0	0	0	0	0	6880.316348	33462.13855	0	0	0	0	0	0	0	0	0	0	0
1681	681.3204346	8.6176	0	0	0	0	0	0	0	0	0	0	0	0	0	0	0	0	0	0	0	0	0	0	0	0	0	0	0	0	0	0	0	0	0	0	4803.066702	22527.28578	0	0	0	0	0	0	0	0	0	0	0
1682	723.370285	10.445825	0	0	0	0	0	0	0	0	0	0	0	0	0	0	0	0	0	0	0	0	0	0	0	0	0	0	0	0	0	0	0	0	0	0	4232.110314	19680.85732	0	0	0	0	0	0	0	0	0	0	0
1683	695.3385315	8.92271	0	0	0	0	0	0	0	0	0	0	0	0	0	0	0	0	0	0	0	0	0	0	0	0	0	0	0	0	0	0	0	0	0	0	3397.886748	16071.18479	0	0	0	0	0	0	0	0	0	0	0
1684	723.3731995	10.7596	0	0	0	0	0	0	0	0	0	0	0	0	0	0	0	0	0	0	0	0	0	0	0	0	0	0	0	0	0	0	0	0	0	0	3152.169465	15301.67331	0	0	0	0	0	0	0	0	0	0	0
1685	712.3237915	9.143615	0	0	0	0	0	0	0	0	0	0	0	0	0	0	0	0	0	0	0	0	0	0	0	0	0	0	0	0	0	0	0	0	0	0	2288.237683	10439.03161	0	0	0	0	0	0	0	0	0	0	0
1686	667.3208237	7.9428925	0	0	0	0	0	0	0	0	0	0	0	0	0	0	0	0	0	0	0	0	0	0	0	0	0	0	0	0	0	0	0	0	0	0	1637.422824	7469.674179	0	0	0	0	0	0	0	0	0	0	0
1687	362.9703064	8.13337	0	0	0	0	0	0	0	0	0	0	0	0	0	0	0	0	0	0	0	0	0	0	0	0	0	0	0	0	0	0	0	0	0	0	1570.725036	13549.35429	0	0	0	0	0	0	0	0	0	0	0
1688	695.3496552	9.3655825	0	0	0	0	0	0	0	0	0	0	0	0	0	0	0	0	0	0	0	0	0	0	0	0	0	0	0	0	0	0	0	0	0	0	1521.509769	7000.621683	0	0	0	0	0	0	0	0	0	0	0
1689	781.2904663	9.6877	0	0	0	0	0	0	0	0	0	0	0	0	0	0	0	0	0	0	0	0	0	0	0	0	0	0	0	0	0	0	0	0	0	0	1399.93988	6985.54454	0	0	0	0	0	0	0	0	0	0	0
1690	709.3618774	9.92128	0	0	0	0	0	0	0	0	0	0	0	0	0	0	0	0	0	0	0	0	0	0	0	0	0	0	0	0	0	0	0	0	0	0	1202.760167	6029.582522	0	0	0	0	0	0	0	0	0	0	0
1691	709.3601074	10.1795	0	0	0	0	0	0	0	0	0	0	0	0	0	0	0	0	0	0	0	0	0	0	0	0	0	0	0	0	0	0	0	0	0	0	918.7551622	4216.532086	0	0	0	0	0	0	0	0	0	0	0
1692	681.3316447	8.406635	0	0	0	0	0	0	0	0	0	0	0	0	0	0	0	0	0	0	0	0	0	0	0	0	0	0	0	0	0	0	0	0	0	0	819.4319037	3806.864763	0	0	0	0	0	0	312.3750736	1137.348453	0	0	1033.169633
1693	767.2800598	9.128855	0	0	0	0	0	0	0	0	0	0	0	0	0	0	0	0	0	0	0	0	0	0	0	0	0	0	0	0	0	0	0	0	0	0	736.0831662	3431.433089	0	0	0	0	0	0	0	0	0	0	0
1694	728.3126221	9.6877	0	0	0	0	0	0	0	0	0	0	0	0	0	0	0	0	0	0	0	0	0	0	0	0	0	0	0	0	0	0	0	0	0	0	662.1852891	2372.019351	0	0	0	0	0	0	0	0	0	0	0
1695	777.3529892	9.6721025	0	0	0	0	0	0	0	0	0	0	0	0	0	0	0	0	0	0	0	0	0	0	0	0	0	0	0	0	0	0	0	0	0	0	567.8112277	2682.940643	0	0	0	0	0	0	0	0	0	0	0
1696	571.384491	12.1872	0	0	0	0	0	0	0	0	0	0	0	0	0	0	0	0	0	0	0	0	0	0	0	0	0	0	0	0	0	0	0	0	0	0	532.5240676	2513.277229	0	0	0	0	0	0	0	0	0	0	0
1697	681.329895	8.2136175	0	0	0	0	0	0	0	0	0	0	0	0	0	0	0	0	0	0	0	0	0	0	0	0	0	0	0	0	0	0	0	0	0	0	491.4489454	2115.304257	0	0	0	0	0	0	0	0	0	0	0
1698	740.3641764	10.49776667	0	0	0	0	0	0	0	0	0	0	0	0	0	0	0	0	0	0	0	0	0	0	0	0	0	0	0	0	0	0	0	0	0	0	413.5932515	1781.408063	0	0	0	0	0	0	0	0	0	0	0
1699	740.3538086	10.76752	0	0	0	0	0	0	0	0	0	0	0	0	0	0	0	0	0	0	0	0	0	0	0	0	0	0	0	0	0	0	0	0	0	0	363.0404916	1477.165992	0	0	0	0	0	0	0	0	0	0	0
1700	709.8277893	9.67602	0	0	0	0	0	0	0	0	0	0	0	0	0	0	0	0	0	0	0	0	0	0	0	0	0	0	0	0	0	0	0	0	0	0	346.9065133	1056.765532	0	0	0	0	0	0	0	0	0	0	0
1701	698.3251038	8.6176	0	0	0	0	0	0	0	0	0	0	0	0	0	0	0	0	0	0	0	0	0	0	0	0	0	0	0	0	0	0	0	0	0	0	345.7242173	1401.148661	0	0	0	0	0	0	0	0	0	0	0
1702	763.3343201	9.1283575	0	0	0	0	0	0	0	0	0	0	0	0	0	0	0	0	0	0	0	0	0	0	0	0	0	0	0	0	0	0	0	0	0	0	326.9860371	1339.640003	0	0	0	0	0	0	0	0	0	0	0
1703	533.2962494	11.4145	0	0	0	0	0	0	0	0	0	0	0	0	0	0	0	0	0	0	0	0	0	0	0	0	0	0	0	0	0	0	0	0	0	0	302.9225408	1120.685783	0	0	0	0	0	0	0	0	0	0	0
1704	709.3658447	9.81608	0	0	0	0	0	0	0	0	0	0	0	0	0	0	0	0	0	0	0	0	0	0	0	0	0	0	0	0	0	0	0	0	0	0	281.4371116	334.4685848	0	0	0	0	0	0	0	0	0	0	0
1705	712.3312276	8.915243333	0	0	0	0	0	0	0	0	0	0	0	0	0	0	0	0	0	0	0	0	0	0	0	0	0	0	0	0	0	0	0	0	0	0	265.3184971	852.7182905	0	0	0	0	0	0	0	0	0	0	0
1706	407.2092819	9.300284	0	0	0	0	0	0	0	0	0	0	0	0	0	0	0	0	0	0	0	0	0	0	0	0	0	0	0	0	0	0	0	0	0	0	246.9973269	794.867425	0	0	270.004595	989.0828461	0	0	0	0	0	0	0
1707	753.2649078	8.6176	0	0	0	0	0	0	0	0	0	0	0	0	0	0	0	0	0	0	0	0	0	0	0	0	0	0	0	0	0	0	0	0	0	0	234.8034495	743.8552114	0	0	0	0	0	0	0	0	0	0	0
1708	795.3093567	10.51135	0	0	0	0	0	0	0	0	0	0	0	0	0	0	0	0	0	0	0	0	0	0	0	0	0	0	0	0	0	0	0	0	0	0	227.9629073	585.2621234	0	0	0	0	0	0	0	0	0	0	0
1709	737.3948593	11.4503	0	0	0	0	0	0	0	0	0	0	0	0	0	0	0	0	0	0	0	0	0	0	0	0	0	0	0	0	0	0	0	0	0	0	223.4564849	275.305774	0	0	3301.959205	15488.09586	0	0	0	0	0	0	0
1710	699.3373108	9.6915	0	0	0	0	0	0	0	0	0	0	0	0	0	0	0	0	0	0	0	0	0	0	0	0	0	0	0	0	0	0	0	0	0	0	223.4273638	581.2461183	0	0	0	0	0	0	0	0	0	0	0
1711	449.1466522	8.4625	0	0	0	0	0	0	0	0	0	0	0	0	0	0	0	0	0	0	0	0	0	0	0	0	0	0	0	0	0	0	0	0	0	0	216.9236255	703.0382621	0	0	0	0	0	0	0	0	0	0	0
1712	795.3125	10.75745	0	0	0	0	0	0	0	0	0	0	0	0	0	0	0	0	0	0	0	0	0	0	0	0	0	0	0	0	0	0	0	0	0	0	185.0906666	375.0519282	0	0	0	0	0	0	0	0	0	0	0
1713	767.2726624	8.90866	0	0	0	0	0	0	0	0	0	0	0	0	0	0	0	0	0	0	0	0	0	0	0	0	0	0	0	0	0	0	0	0	0	0	183.2576418	375.3649445	0	0	0	0	0	0	0	0	0	0	0
1714	449.148524	7.680233333	0	0	0	0	0	0	0	0	0	0	0	0	0	0	0	0	0	0	0	0	0	0	0	0	0	0	0	0	0	0	0	0	0	0	167.8056726	345.4949398	0	0	0	0	219.1453858	813.0256922	189.9490527	503.5774478	0	0	0
1715	235.955658	11.54635	0	0	0	0	0	0	0	0	0	0	0	0	0	0	0	0	0	0	0	0	0	0	0	0	0	0	0	0	0	0	0	0	0	0	167.2094197	2229.722958	0	0	0	0	0	0	0	0	0	0	0
1716	235.9535294	12.1284	0	0	0	0	0	0	0	0	0	0	0	0	0	0	0	0	0	0	0	0	0	0	0	0	0	0	0	0	0	0	0	0	0	0	163.0776307	563.6949125	0	0	0	0	0	0	0	0	0	0	0
1717	571.3859863	12.081	0	0	0	0	0	0	0	0	0	0	0	0	0	0	0	0	0	0	0	0	0	0	0	0	0	0	0	0	0	0	0	0	0	0	162.7443105	225.5658882	0	0	0	0	0	0	0	0	0	0	0
1718	738.4988098	14.0482	0	0	0	0	0	0	0	0	0	0	0	0	0	0	0	0	0	0	0	0	0	0	0	0	0	0	0	0	0	0	0	0	0	0	162.658539	228.4781715	0	0	0	0	0	0	0	0	0	0	0
1719	394.9770813	7.81505	0	0	0	0	0	0	0	0	0	0	0	0	0	0	0	0	0	0	0	0	0	0	0	0	0	0	0	0	0	0	0	0	0	0	161.1754281	225.6410882	0	0	0	0	0	0	0	0	0	0	0
1720	351.0718079	2.03021	0	0	0	0	0	0	0	0	0	0	0	0	0	0	0	0	0	0	0	0	0	0	0	0	0	0	0	0	0	0	0	0	0	0	157.705837	112.191178	0	0	0	0	0	0	0	0	0	0	0
1721	235.9551188	11.9083	0	0	0	0	0	0	0	0	0	0	0	0	0	0	0	0	0	0	0	0	0	0	0	0	0	0	0	0	0	0	0	0	0	0	155.4390784	863.4328792	0	0	0	0	0	0	178.0498457	4346.062634	0	0	188.5620203
1722	235.9548645	12.8471	0	0	0	0	0	0	0	0	0	0	0	0	0	0	0	0	0	0	0	0	0	0	0	0	0	0	0	0	0	0	0	0	0	0	153.9567615	428.390667	0	0	0	0	0	0	0	0	0	0	0
1723	667.3213399	8.10962	0	0	0	0	0	0	0	0	0	0	0	0	0	0	0	0	0	0	0	0	0	0	0	0	0	0	0	0	0	0	0	0	0	0	153.8632439	0	0	0	0	0	0	0	0	0	0	0	0
1724	235.9570427	11.06785	0	0	0	0	0	0	0	0	0	0	0	0	0	0	0	0	0	0	0	0	0	0	0	0	0	0	0	0	0	0	0	0	0	0	153.8158271	321.9256494	0	0	0	0	0	0	0	0	0	0	0
1725	791.3709106	10.51135	0	0	0	0	0	0	0	0	0	0	0	0	0	0	0	0	0	0	0	0	0	0	0	0	0	0	0	0	0	0	0	0	0	0	153.2475513	0	0	0	0	0	0	0	0	0	0	0	0
1726	235.9556236	12.24035	0	0	0	0	0	0	0	0	0	0	0	0	0	0	0	0	0	0	0	0	0	0	0	0	0	0	0	0	0	0	0	0	0	0	151.4646895	103.4474625	0	0	0	0	0	0	0	0	0	0	179.4601317
1727	667.3193054	7.7624425	0	0	0	0	0	0	0	0	0	0	0	0	0	0	0	0	0	0	0	0	0	0	0	0	0	0	0	0	0	0	0	0	0	0	151.2559073	0	0	0	0	0	0	0	0	0	0	0	0
1728	235.9543915	12.894575	0	0	0	0	0	0	0	0	0	0	0	0	0	0	0	0	0	0	0	0	0	0	0	0	0	0	0	0	0	0	0	0	0	0	151.2132671	103.1849713	0	0	0	0	0	0	153.3575316	325.4689385	0	0	0
1729	235.9506658	11.2036	0	0	0	0	0	0	0	0	0	0	0	0	0	0	0	0	0	0	0	0	0	0	0	0	0	0	0	0	0	0	0	0	0	0	151.1855405	106.6898494	0	0	0	0	0	0	0	0	0	0	0
1730	232.9276829	14.72405	0	0	0	0	0	0	0	0	0	0	0	0	0	0	0	0	0	0	0	0	0	0	0	0	0	0	0	0	0	0	0	0	0	0	151.1650625	108.7052545	0	0	0	0	150.2439016	106.3048812	0	0	0	0	0
1731	235.9556999	11.76535	0	0	0	0	0	0	0	0	0	0	0	0	0	0	0	0	0	0	0	0	0	0	0	0	0	0	0	0	0	0	0	0	0	0	150.3935846	0	0	0	0	0	0	0	150.475784	0	0	0	0
1732	754.3668671	11.4289	0	0	0	0	0	0	0	0	0	0	0	0	0	0	0	0	0	0	0	0	0	0	0	0	0	0	0	0	0	0	0	0	0	0	0	0	2773.382075	8576.989379	0	0	0	0	0	0	0	0	0
1733	513.1079102	3.04152	0	0	0	0	0	0	0	0	0	0	0	0	0	0	0	0	0	0	0	0	0	0	0	0	0	0	0	0	0	0	0	0	0	0	0	0	2488.905886	42444.70014	0	0	0	0	0	0	0	0	0
1734	292.0866394	2.42025	0	0	0	0	0	0	0	0	0	0	0	0	0	0	0	0	0	0	0	0	0	0	0	0	0	0	0	0	0	0	0	0	0	0	0	0	1712.342534	9915.794217	0	0	0	0	0	0	0	0	0
1735	511.0957642	3.24955	0	0	0	0	0	0	0	0	0	0	0	0	0	0	0	0	0	0	0	0	0	0	0	0	0	0	0	0	0	0	0	0	0	0	0	0	1596.20026	24001.83904	0	0	0	0	0	0	0	0	0
1736	516.1228027	3.61212	0	0	0	0	0	0	0	0	0	0	0	0	0	0	0	0	0	0	0	0	0	0	0	0	0	0	0	0	0	0	0	0	0	0	0	0	1522.760986	7387.261839	0	0	0	0	0	0	0	0	0
1737	559.1130981	3.04152	0	0	0	0	0	0	0	0	0	0	0	0	0	0	0	0	0	0	0	0	0	0	0	0	0	0	0	0	0	0	0	0	0	0	0	0	1271.349177	14218.06107	0	0	0	0	0	0	0	0	0
1738	531.1178894	2.58458	0	0	0	0	0	0	0	0	0	0	0	0	0	0	0	0	0	0	0	0	0	0	0	0	0	0	0	0	0	0	0	0	0	0	0	0	1107.164719	6558.852286	0	0	0	0	0	0	0	0	0
1739	559.3128433	8.0482	0	0	0	0	0	0	0	0	0	0	0	0	0	0	0	0	0	0	0	0	0	0	0	0	0	0	0	0	0	0	0	0	0	0	0	0	928.1156011	3978.565018	238.0697	761.9839555	152.0336121	110.3436909	0	0	0	0	0
1740	474.2721863	7.19292	0	0	0	0	0	0	0	0	0	0	0	0	0	0	0	0	0	0	0	0	0	0	0	0	0	0	0	0	0	0	0	0	0	0	0	0	859.0469415	3479.901776	0	0	0	0	0	0	0	0	0
1741	353.0921936	2.03127	0	0	0	0	0	0	0	0	0	0	0	0	0	0	0	0	0	0	0	0	0	0	0	0	0	0	0	0	0	0	0	0	0	0	0	0	818.3888665	3684.254868	0	0	0	0	0	0	0	0	0
1742	367.0995941	2.240835	0	0	0	0	0	0	0	0	0	0	0	0	0	0	0	0	0	0	0	0	0	0	0	0	0	0	0	0	0	0	0	0	0	0	0	0	808.0941734	5313.699049	0	0	0	0	0	0	0	0	0
1743	443.1775208	5.05483	0	0	0	0	0	0	0	0	0	0	0	0	0	0	0	0	0	0	0	0	0	0	0	0	0	0	0	0	0	0	0	0	0	0	0	0	738.7045292	2307.050205	0	0	0	0	0	0	0	0	0
1744	647.2774658	5.69782	0	0	0	0	0	0	0	0	0	0	0	0	0	0	0	0	0	0	0	0	0	0	0	0	0	0	0	0	0	0	0	0	0	0	0	0	735.4223718	5109.326568	0	0	0	0	0	0	0	0	0
1745	517.1216125	3.03022	0	0	0	0	0	0	0	0	0	0	0	0	0	0	0	0	0	0	0	0	0	0	0	0	0	0	0	0	0	0	0	0	0	0	0	0	702.7592423	3075.470562	0	0	0	0	0	0	0	0	0
1746	529.1028442	2.58458	0	0	0	0	0	0	0	0	0	0	0	0	0	0	0	0	0	0	0	0	0	0	0	0	0	0	0	0	0	0	0	0	0	0	0	0	680.1672961	3932.718538	0	0	0	0	0	0	0	0	0
1747	351.0740051	2.03127	0	0	0	0	0	0	0	0	0	0	0	0	0	0	0	0	0	0	0	0	0	0	0	0	0	0	0	0	0	0	0	0	0	0	0	0	668.2037908	2359.701062	0	0	0	0	0	0	0	0	0
1748	287.1003876	3.79997	0	0	0	0	0	0	0	0	0	0	0	0	0	0	0	0	0	0	0	0	0	0	0	0	0	0	0	0	0	0	0	0	0	0	0	0	646.1745646	3062.57348	0	0	0	0	0	0	0	0	0
1749	305.0733032	2.19675	0	0	0	0	0	0	0	0	0	0	0	0	0	0	0	0	0	0	0	0	0	0	0	0	0	0	0	0	0	0	0	0	0	0	0	0	635.161254	4777.865037	0	0	0	0	0	0	0	0	0
1750	363.9666443	7.9926	0	0	0	0	0	0	0	0	0	0	0	0	0	0	0	0	0	0	0	0	0	0	0	0	0	0	0	0	0	0	0	0	0	0	0	0	629.772799	4084.039649	0	0	0	0	0	0	0	0	0
1751	593.2798767	11.2514	0	0	0	0	0	0	0	0	0	0	0	0	0	0	0	0	0	0	0	0	0	0	0	0	0	0	0	0	0	0	0	0	0	0	0	0	624.8881768	5242.821653	0	0	0	0	0	0	0	0	0
1752	665.2892151	4.74875	0	0	0	0	0	0	0	0	0	0	0	0	0	0	0	0	0	0	0	0	0	0	0	0	0	0	0	0	0	0	0	0	0	0	0	0	609.9121622	2501.092789	0	0	0	0	0	0	0	0	0
1753	647.276001	6.40448	0	0	0	0	0	0	0	0	0	0	0	0	0	0	0	0	0	0	0	0	0	0	0	0	0	0	0	0	0	0	0	0	0	0	0	0	586.842751	2541.392991	0	0	0	0	0	0	0	0	0
1754	575.1464539	3.6934	0	0	0	0	0	0	0	0	0	0	0	0	0	0	0	0	0	0	0	0	0	0	0	0	0	0	0	0	0	0	0	0	0	0	0	0	577.5195633	2750.331585	0	0	0	0	0	0	0	0	0
1755	509.1703796	4.57313	0	0	0	0	0	0	0	0	0	0	0	0	0	0	0	0	0	0	0	0	0	0	0	0	0	0	0	0	0	0	0	0	0	0	0	0	561.9942697	2058.510928	0	0	0	0	0	0	0	0	0
1756	514.6109009	3.04152	0	0	0	0	0	0	0	0	0	0	0	0	0	0	0	0	0	0	0	0	0	0	0	0	0	0	0	0	0	0	0	0	0	0	0	0	543.8409991	2682.145788	0	0	0	0	0	0	0	0	0
1757	816.158844	2.39693	0	0	0	0	0	0	0	0	0	0	0	0	0	0	0	0	0	0	0	0	0	0	0	0	0	0	0	0	0	0	0	0	0	0	0	0	504.754421	4366.132012	0	0	0	0	0	0	0	0	0
1758	403.1911875	4.796996667	0	0	0	0	0	0	0	0	0	0	0	0	0	0	0	0	0	0	0	0	0	0	0	0	0	0	0	0	0	0	0	0	0	0	0	0	484.2090883	2243.427579	0	0	0	0	0	0	0	0	0
1759	477.1116943	3.47238	0	0	0	0	0	0	0	0	0	0	0	0	0	0	0	0	0	0	0	0	0	0	0	0	0	0	0	0	0	0	0	0	0	0	0	0	470.7517768	2065.646569	0	0	0	0	0	0	0	0	0
1760	303.0930786	2.47902	0	0	0	0	0	0	0	0	0	0	0	0	0	0	0	0	0	0	0	0	0	0	0	0	0	0	0	0	0	0	0	0	0	0	0	0	470.5699979	2615.521057	0	0	0	0	0	0	0	0	0
1761	284.0812836	5.05483	0	0	0	0	0	0	0	0	0	0	0	0	0	0	0	0	0	0	0	0	0	0	0	0	0	0	0	0	0	0	0	0	0	0	0	0	456.5982511	1836.714409	0	0	0	0	0	0	0	0	0
1762	503.1568298	4.13992	0	0	0	0	0	0	0	0	0	0	0	0	0	0	0	0	0	0	0	0	0	0	0	0	0	0	0	0	0	0	0	0	0	0	0	0	456.1424424	1618.890106	0	0	0	0	0	0	0	0	0
1763	463.0963898	3.71682	0	0	0	0	0	0	0	0	0	0	0	0	0	0	0	0	0	0	0	0	0	0	0	0	0	0	0	0	0	0	0	0	0	0	0	0	440.2530033	1774.015449	0	0	0	0	0	0	0	0	0
1764	653.1596069	5.686	0	0	0	0	0	0	0	0	0	0	0	0	0	0	0	0	0	0	0	0	0	0	0	0	0	0	0	0	0	0	0	0	0	0	0	0	437.2576889	1601.733747	0	0	0	0	0	0	0	0	0
1765	756.3899536	11.4284	0	0	0	0	0	0	0	0	0	0	0	0	0	0	0	0	0	0	0	0	0	0	0	0	0	0	0	0	0	0	0	0	0	0	0	0	418.1410638	1667.031463	0	0	0	0	0	0	0	0	0
1766	665.2893066	4.96068	0	0	0	0	0	0	0	0	0	0	0	0	0	0	0	0	0	0	0	0	0	0	0	0	0	0	0	0	0	0	0	0	0	0	0	0	395.4429825	1871.053012	0	0	0	0	0	0	0	0	0
1767	575.1097107	2.58458	0	0	0	0	0	0	0	0	0	0	0	0	0	0	0	0	0	0	0	0	0	0	0	0	0	0	0	0	0	0	0	0	0	0	0	0	393.7040094	1930.427011	0	0	0	0	0	0	0	0	0
1768	385.8772583	2.6891	0	0	0	0	0	0	0	0	0	0	0	0	0	0	0	0	0	0	0	0	0	0	0	0	0	0	0	0	0	0	0	0	0	0	0	0	391.0626024	19458.54416	0	0	0	0	0	0	0	0	0
1769	661.0565186	4.23298	0	0	0	0	0	0	0	0	0	0	0	0	0	0	0	0	0	0	0	0	0	0	0	0	0	0	0	0	0	0	0	0	0	0	0	0	390.0304402	1429.290783	0	0	0	0	0	0	0	0	0
1770	593.4092712	7.66282	0	0	0	0	0	0	0	0	0	0	0	0	0	0	0	0	0	0	0	0	0	0	0	0	0	0	0	0	0	0	0	0	0	0	0	0	389.7039451	1567.528626	0	0	0	0	0	0	0	0	0
1771	663.1462708	5.89843	0	0	0	0	0	0	0	0	0	0	0	0	0	0	0	0	0	0	0	0	0	0	0	0	0	0	0	0	0	0	0	0	0	0	0	0	386.6684336	1852.485824	0	0	0	0	0	0	0	0	0
1772	515.1235962	3.72877	0	0	0	0	0	0	0	0	0	0	0	0	0	0	0	0	0	0	0	0	0	0	0	0	0	0	0	0	0	0	0	0	0	0	0	0	380.6754944	11380.11219	0	0	0	0	0	0	0	0	0
1773	577.12677	2.58458	0	0	0	0	0	0	0	0	0	0	0	0	0	0	0	0	0	0	0	0	0	0	0	0	0	0	0	0	0	0	0	0	0	0	0	0	376.3051372	1865.673197	0	0	0	0	0	0	0	0	0
1774	517.1369934	4.22162	0	0	0	0	0	0	0	0	0	0	0	0	0	0	0	0	0	0	0	0	0	0	0	0	0	0	0	0	0	0	0	0	0	0	0	0	351.8869066	1445.506969	0	0	0	0	0	0	0	0	0
1775	335.8905487	2.694535	0	0	0	0	0	0	0	0	0	0	0	0	0	0	0	0	0	0	0	0	0	0	0	0	0	0	0	0	0	0	0	0	0	0	0	0	347.8689784	18153.01829	0	0	0	0	0	0	0	0	0
1776	295.0866089	2.31548	0	0	0	0	0	0	0	0	0	0	0	0	0	0	0	0	0	0	0	0	0	0	0	0	0	0	0	0	0	0	0	0	0	0	0	0	346.4827953	1408.741431	0	0	0	0	0	0	0	0	0
1777	461.0726115	3.709996667	0	0	0	0	0	0	0	0	0	0	0	0	0	0	0	0	0	0	0	0	0	0	0	0	0	0	0	0	0	0	0	0	0	0	0	0	334.5911863	1481.28824	0	0	0	0	0	0	0	0	0
1778	587.3146362	5.04338	0	0	0	0	0	0	0	0	0	0	0	0	0	0	0	0	0	0	0	0	0	0	0	0	0	0	0	0	0	0	0	0	0	0	0	0	323.1493875	1017.627295	0	0	0	0	0	0	0	0	0
1779	379.1551437	12.4735	0	0	0	0	0	0	0	0	0	0	0	0	0	0	0	0	0	0	0	0	0	0	0	0	0	0	0	0	0	0	0	0	0	0	0	0	321.4895796	1309.507459	0	0	0	0	0	0	0	0	0
1780	665.289978	5.11228	0	0	0	0	0	0	0	0	0	0	0	0	0	0	0	0	0	0	0	0	0	0	0	0	0	0	0	0	0	0	0	0	0	0	0	0	318.8317364	1149.31067	0	0	0	0	0	0	0	0	0
1781	729.1470337	2.70088	0	0	0	0	0	0	0	0	0	0	0	0	0	0	0	0	0	0	0	0	0	0	0	0	0	0	0	0	0	0	0	0	0	0	0	0	318.1225138	1844.88089	0	0	0	0	0	0	0	0	0
1782	663.2712402	4.84192	0	0	0	0	0	0	0	0	0	0	0	0	0	0	0	0	0	0	0	0	0	0	0	0	0	0	0	0	0	0	0	0	0	0	0	0	313.8367519	1638.219578	0	0	0	0	0	0	0	0	0
1783	749.3496704	5.82737	0	0	0	0	0	0	0	0	0	0	0	0	0	0	0	0	0	0	0	0	0	0	0	0	0	0	0	0	0	0	0	0	0	0	0	0	313.6590389	1161.912061	0	0	0	0	0	0	0	0	0
1784	287.0992432	3.9648	0	0	0	0	0	0	0	0	0	0	0	0	0	0	0	0	0	0	0	0	0	0	0	0	0	0	0	0	0	0	0	0	0	0	0	0	310.0034226	1132.915481	0	0	0	0	0	0	0	0	0
1785	499.1295471	3.42567	0	0	0	0	0	0	0	0	0	0	0	0	0	0	0	0	0	0	0	0	0	0	0	0	0	0	0	0	0	0	0	0	0	0	0	0	303.5131778	1111.687863	0	0	0	0	0	0	0	0	0
1786	771.1755066	3.04152	0	0	0	0	0	0	0	0	0	0	0	0	0	0	0	0	0	0	0	0	0	0	0	0	0	0	0	0	0	0	0	0	0	0	0	0	302.0318023	1207.53243	0	0	0	0	0	0	0	0	0
1787	213.1508942	5.12398	0	0	0	0	0	0	0	0	0	0	0	0	0	0	0	0	0	0	0	0	0	0	0	0	0	0	0	0	0	0	0	0	0	0	0	0	294.7601309	921.8819699	0	0	0	0	0	0	0	0	0
1788	593.230835	5.34513	0	0	0	0	0	0	0	0	0	0	0	0	0	0	0	0	0	0	0	0	0	0	0	0	0	0	0	0	0	0	0	0	0	0	0	0	284.6641009	1042.91513	0	0	0	0	0	0	0	0	0
1789	578.1230469	3.12208	0	0	0	0	0	0	0	0	0	0	0	0	0	0	0	0	0	0	0	0	0	0	0	0	0	0	0	0	0	0	0	0	0	0	0	0	284.6457033	4317.119818	0	0	0	0	0	0	0	0	0
1790	451.0944824	4.2446	0	0	0	0	0	0	0	0	0	0	0	0	0	0	0	0	0	0	0	0	0	0	0	0	0	0	0	0	0	0	0	0	0	0	0	0	277.7985219	1012.641934	0	0	0	0	0	0	0	0	0
1791	555.0453796	3.30865	0	0	0	0	0	0	0	0	0	0	0	0	0	0	0	0	0	0	0	0	0	0	0	0	0	0	0	0	0	0	0	0	0	0	0	0	277.1761072	1188.982125	0	0	0	0	0	0	0	0	0
1792	467.2156321	3.636006667	0	0	0	0	0	0	0	0	0	0	0	0	0	0	0	0	0	0	0	0	0	0	0	0	0	0	0	0	0	0	0	0	0	0	0	0	275.8955497	875.4975211	0	0	0	0	0	0	502.1353425	2010.349403	0
1793	413.1124878	2.24432	0	0	0	0	0	0	0	0	0	0	0	0	0	0	0	0	0	0	0	0	0	0	0	0	0	0	0	0	0	0	0	0	0	0	0	0	271.3240839	1183.349165	0	0	0	0	0	0	0	0	0
1794	527.1210327	3.70505	0	0	0	0	0	0	0	0	0	0	0	0	0	0	0	0	0	0	0	0	0	0	0	0	0	0	0	0	0	0	0	0	0	0	0	0	262.1746619	972.3712714	0	0	0	0	0	0	0	0	0
1795	447.0965271	3.64695	0	0	0	0	0	0	0	0	0	0	0	0	0	0	0	0	0	0	0	0	0	0	0	0	0	0	0	0	0	0	0	0	0	0	0	0	261.4526618	999.2667095	0	0	0	0	0	0	0	0	0
1796	639.1387329	4.72523	0	0	0	0	0	0	0	0	0	0	0	0	0	0	0	0	0	0	0	0	0	0	0	0	0	0	0	0	0	0	0	0	0	0	0	0	258.9109318	838.7942498	0	0	0	0	0	0	0	0	0
1797	551.0890198	2.04335	0	0	0	0	0	0	0	0	0	0	0	0	0	0	0	0	0	0	0	0	0	0	0	0	0	0	0	0	0	0	0	0	0	0	0	0	258.4836179	830.110688	0	0	0	0	0	0	0	0	0
1798	686.1434021	4.52635	0	0	0	0	0	0	0	0	0	0	0	0	0	0	0	0	0	0	0	0	0	0	0	0	0	0	0	0	0	0	0	0	0	0	0	0	254.1827998	810.5880937	0	0	0	0	0	0	0	0	0
1799	715.1438599	3.55408	0	0	0	0	0	0	0	0	0	0	0	0	0	0	0	0	0	0	0	0	0	0	0	0	0	0	0	0	0	0	0	0	0	0	0	0	253.468304	926.7794968	0	0	0	0	0	0	0	0	0
1800	577.1277466	4.18653	0	0	0	0	0	0	0	0	0	0	0	0	0	0	0	0	0	0	0	0	0	0	0	0	0	0	0	0	0	0	0	0	0	0	0	0	251.0066509	960.9251096	0	0	0	0	0	0	0	0	0
1801	895.1044617	2.97155	0	0	0	0	0	0	0	0	0	0	0	0	0	0	0	0	0	0	0	0	0	0	0	0	0	0	0	0	0	0	0	0	0	0	0	0	247.0630724	787.0950301	0	0	0	0	0	0	0	0	0
1802	439.1592712	4.54963	0	0	0	0	0	0	0	0	0	0	0	0	0	0	0	0	0	0	0	0	0	0	0	0	0	0	0	0	0	0	0	0	0	0	0	0	246.6296822	1054.886841	0	0	0	0	0	0	0	0	0
1803	614.0484619	3.03022	0	0	0	0	0	0	0	0	0	0	0	0	0	0	0	0	0	0	0	0	0	0	0	0	0	0	0	0	0	0	0	0	0	0	0	0	245.8301835	3777.964935	0	0	0	0	0	0	0	0	0
1804	525.0368652	4.17448	0	0	0	0	0	0	0	0	0	0	0	0	0	0	0	0	0	0	0	0	0	0	0	0	0	0	0	0	0	0	0	0	0	0	0	0	244.9074166	1044.877238	0	0	0	0	0	0	0	0	0
1805	493.1009216	2.98348	0	0	0	0	0	0	0	0	0	0	0	0	0	0	0	0	0	0	0	0	0	0	0	0	0	0	0	0	0	0	0	0	0	0	0	0	243.5431811	788.2216878	0	0	0	0	0	0	0	0	0
1806	411.2963257	14.9094	0	0	0	0	0	0	0	0	0	0	0	0	0	0	0	0	0	0	0	0	0	0	0	0	0	0	0	0	0	0	0	0	0	0	0	0	241.5997395	774.6320081	0	0	0	0	0	0	0	0	0
1807	727.1326294	2.70088	0	0	0	0	0	0	0	0	0	0	0	0	0	0	0	0	0	0	0	0	0	0	0	0	0	0	0	0	0	0	0	0	0	0	0	0	241.3941727	1060.861625	0	0	0	0	0	0	0	0	0
1808	653.1618958	5.15867	0	0	0	0	0	0	0	0	0	0	0	0	0	0	0	0	0	0	0	0	0	0	0	0	0	0	0	0	0	0	0	0	0	0	0	0	241.1592556	764.3350711	0	0	0	0	0	0	0	0	0
1809	617.0618591	4.08203	0	0	0	0	0	0	0	0	0	0	0	0	0	0	0	0	0	0	0	0	0	0	0	0	0	0	0	0	0	0	0	0	0	0	0	0	240.3126486	747.6491024	0	0	0	0	0	0	0	0	0
1810	503.2559052	3.57713	0	0	0	0	0	0	0	0	0	0	0	0	0	0	0	0	0	0	0	0	0	0	0	0	0	0	0	0	0	0	0	0	0	0	0	0	238.2618207	757.0096029	0	0	0	0	0	0	0	0	0
1811	663.2736816	4.61993	0	0	0	0	0	0	0	0	0	0	0	0	0	0	0	0	0	0	0	0	0	0	0	0	0	0	0	0	0	0	0	0	0	0	0	0	237.4977667	772.9619937	0	0	0	0	0	0	0	0	0
1812	473.1483765	4.08203	0	0	0	0	0	0	0	0	0	0	0	0	0	0	0	0	0	0	0	0	0	0	0	0	0	0	0	0	0	0	0	0	0	0	0	0	237.1913463	859.7524025	0	0	0	0	0	0	0	0	0
1813	194.9032955	3.9851175	0	0	0	0	0	0	0	0	0	0	0	0	0	0	0	0	0	0	0	0	0	0	0	0	0	0	0	0	0	0	0	0	0	0	0	0	235.5206004	2241.592607	0	0	0	0	0	0	0	0	0
1814	519.2330322	5.88643	0	0	0	0	0	0	0	0	0	0	0	0	0	0	0	0	0	0	0	0	0	0	0	0	0	0	0	0	0	0	0	0	0	0	0	0	230.4718471	730.7260384	0	0	0	0	0	0	0	0	0
1815	338.076767	4.07013	0	0	0	0	0	0	0	0	0	0	0	0	0	0	0	0	0	0	0	0	0	0	0	0	0	0	0	0	0	0	0	0	0	0	0	0	230.0657963	737.5346209	0	0	0	0	0	0	0	0	0
1816	337.0971985	2.046106667	0	0	0	0	0	0	0	0	0	0	0	0	0	0	0	0	0	0	0	0	0	0	0	0	0	0	0	0	0	0	0	0	0	0	0	0	224.974162	732.4567025	0	0	0	0	0	0	0	0	0
1817	293.21492	8.0504	0	0	0	0	0	0	0	0	0	0	0	0	0	0	0	0	0	0	0	0	0	0	0	0	0	0	0	0	0	0	0	0	0	0	0	0	220.0826695	696.6056595	0	0	0	0	0	0	0	0	0
1818	723.0637207	4.52635	0	0	0	0	0	0	0	0	0	0	0	0	0	0	0	0	0	0	0	0	0	0	0	0	0	0	0	0	0	0	0	0	0	0	0	0	219.5773668	699.4852496	0	0	0	0	0	0	0	0	0
1819	338.0740967	4.3509	0	0	0	0	0	0	0	0	0	0	0	0	0	0	0	0	0	0	0	0	0	0	0	0	0	0	0	0	0	0	0	0	0	0	0	0	218.5854955	704.5474468	0	0	0	0	0	0	0	0	0
1820	491.0904388	2.98348	0	0	0	0	0	0	0	0	0	0	0	0	0	0	0	0	0	0	0	0	0	0	0	0	0	0	0	0	0	0	0	0	0	0	0	0	216.2514123	693.5693474	0	0	0	0	0	0	0	0	0
1821	626.2263794	5.88643	0	0	0	0	0	0	0	0	0	0	0	0	0	0	0	0	0	0	0	0	0	0	0	0	0	0	0	0	0	0	0	0	0	0	0	0	213.8141844	1041.423539	0	0	0	0	0	0	0	0	0
1822	457.1190186	4.13992	0	0	0	0	0	0	0	0	0	0	0	0	0	0	0	0	0	0	0	0	0	0	0	0	0	0	0	0	0	0	0	0	0	0	0	0	213.697645	557.2745694	0	0	0	0	0	0	0	0	0
1823	179.0384216	2.12598	0	0	0	0	0	0	0	0	0	0	0	0	0	0	0	0	0	0	0	0	0	0	0	0	0	0	0	0	0	0	0	0	0	0	0	0	213.5733493	813.7410235	0	0	0	0	0	0	0	0	0
1824	463.0967712	3.20335	0	0	0	0	0	0	0	0	0	0	0	0	0	0	0	0	0	0	0	0	0	0	0	0	0	0	0	0	0	0	0	0	0	0	0	0	203.2704271	531.2286124	0	0	0	0	0	0	0	0	0
1825	535.2209473	4.4678	0	0	0	0	0	0	0	0	0	0	0	0	0	0	0	0	0	0	0	0	0	0	0	0	0	0	0	0	0	0	0	0	0	0	0	0	203.153264	537.1914724	0	0	0	0	0	0	0	0	0
1826	533.171875	4.2446	0	0	0	0	0	0	0	0	0	0	0	0	0	0	0	0	0	0	0	0	0	0	0	0	0	0	0	0	0	0	0	0	0	0	0	0	202.478343	530.8863734	0	0	0	0	0	0	0	0	0
1827	557.2304688	3.48417	0	0	0	0	0	0	0	0	0	0	0	0	0	0	0	0	0	0	0	0	0	0	0	0	0	0	0	0	0	0	0	0	0	0	0	0	201.9784991	526.6411492	0	0	0	0	0	0	0	0	0
1828	493.1392517	4.77203	0	0	0	0	0	0	0	0	0	0	0	0	0	0	0	0	0	0	0	0	0	0	0	0	0	0	0	0	0	0	0	0	0	0	0	0	201.0807179	527.3671498	0	0	0	0	0	0	0	0	0
1829	194.9038239	2.2951	0	0	0	0	0	0	0	0	0	0	0	0	0	0	0	0	0	0	0	0	0	0	0	0	0	0	0	0	0	0	0	0	0	0	0	0	200.4255644	3036.037528	0	0	0	0	0	0	0	0	0
1830	675.1427307	4.36263	0	0	0	0	0	0	0	0	0	0	0	0	0	0	0	0	0	0	0	0	0	0	0	0	0	0	0	0	0	0	0	0	0	0	0	0	199.9793492	668.4928632	0	0	0	0	0	0	0	0	0
1831	530.139679	3.57713	0	0	0	0	0	0	0	0	0	0	0	0	0	0	0	0	0	0	0	0	0	0	0	0	0	0	0	0	0	0	0	0	0	0	0	0	199.7867616	401.3514439	0	0	0	0	0	0	0	0	0
1832	580.1452026	4.08203	0	0	0	0	0	0	0	0	0	0	0	0	0	0	0	0	0	0	0	0	0	0	0	0	0	0	0	0	0	0	0	0	0	0	0	0	199.3256503	515.6245958	0	0	0	0	0	0	0	0	0
1833	504.3128357	8.0504	0	0	0	0	0	0	0	0	0	0	0	0	0	0	0	0	0	0	0	0	0	0	0	0	0	0	0	0	0	0	0	0	0	0	0	0	198.2055212	518.3224033	0	0	0	0	0	0	0	0	0
1834	738.5128784	12.7434	0	0	0	0	0	0	0	0	0	0	0	0	0	0	0	0	0	0	0	0	0	0	0	0	0	0	0	0	0	0	0	0	0	0	0	0	197.4050037	8050.279954	0	0	0	0	0	0	0	0	0
1835	487.2489243	4.73688	0	0	0	0	0	0	0	0	0	0	0	0	0	0	0	0	0	0	0	0	0	0	0	0	0	0	0	0	0	0	0	0	0	0	0	0	196.5489214	933.4985065	0	0	0	0	0	0	0	0	0
1836	473.2917099	14.8581	0	0	0	0	0	0	0	0	0	0	0	0	0	0	0	0	0	0	0	0	0	0	0	0	0	0	0	0	0	0	0	0	0	0	0	0	193.4160643	630.7969245	0	0	0	0	0	0	0	0	0
1837	365.0036621	3.34418	0	0	0	0	0	0	0	0	0	0	0	0	0	0	0	0	0	0	0	0	0	0	0	0	0	0	0	0	0	0	0	0	0	0	0	0	192.4308393	511.3922802	0	0	0	0	0	0	0	0	0
1838	777.0825195	4.3509	0	0	0	0	0	0	0	0	0	0	0	0	0	0	0	0	0	0	0	0	0	0	0	0	0	0	0	0	0	0	0	0	0	0	0	0	191.402428	509.654712	0	0	0	0	0	0	0	0	0
1839	477.1060181	2.95952	0	0	0	0	0	0	0	0	0	0	0	0	0	0	0	0	0	0	0	0	0	0	0	0	0	0	0	0	0	0	0	0	0	0	0	0	189.2508291	508.575152	0	0	0	0	0	0	0	0	0
1840	502.301178	7.4164	0	0	0	0	0	0	0	0	0	0	0	0	0	0	0	0	0	0	0	0	0	0	0	0	0	0	0	0	0	0	0	0	0	0	0	0	188.4596115	496.9216021	0	0	0	0	0	0	0	0	0
1841	485.2443542	5.57963	0	0	0	0	0	0	0	0	0	0	0	0	0	0	0	0	0	0	0	0	0	0	0	0	0	0	0	0	0	0	0	0	0	0	0	0	187.5491687	491.4624987	0	0	0	0	0	0	0	0	0
1842	367.1029968	2.52602	0	0	0	0	0	0	0	0	0	0	0	0	0	0	0	0	0	0	0	0	0	0	0	0	0	0	0	0	0	0	0	0	0	0	0	0	186.0260202	495.5562878	0	0	0	0	0	0	0	0	0
1843	505.2679749	4.2446	0	0	0	0	0	0	0	0	0	0	0	0	0	0	0	0	0	0	0	0	0	0	0	0	0	0	0	0	0	0	0	0	0	0	0	0	183.721821	368.7721523	0	0	0	0	0	0	0	0	0
1844	377.1445313	11.4171	0	0	0	0	0	0	0	0	0	0	0	0	0	0	0	0	0	0	0	0	0	0	0	0	0	0	0	0	0	0	0	0	0	0	0	0	183.7035756	363.6635589	0	0	0	0	0	0	0	0	0
1845	292.0863342	2.10275	0	0	0	0	0	0	0	0	0	0	0	0	0	0	0	0	0	0	0	0	0	0	0	0	0	0	0	0	0	0	0	0	0	0	0	0	182.9950822	370.6937574	0	0	0	0	0	0	0	0	0
1846	461.1132355	2.97155	0	0	0	0	0	0	0	0	0	0	0	0	0	0	0	0	0	0	0	0	0	0	0	0	0	0	0	0	0	0	0	0	0	0	0	0	182.9237343	382.1274775	0	0	0	0	0	0	0	0	0
1847	194.9087448	3.76679	0	0	0	0	0	0	0	0	0	0	0	0	0	0	0	0	0	0	0	0	0	0	0	0	0	0	0	0	0	0	0	0	0	0	0	0	181.5779483	854.0856554	0	0	0	0	0	0	0	0	0
1848	624.1272278	4.23298	0	0	0	0	0	0	0	0	0	0	0	0	0	0	0	0	0	0	0	0	0	0	0	0	0	0	0	0	0	0	0	0	0	0	0	0	181.4476168	361.6519962	0	0	0	0	0	0	0	0	0
1849	713.1203613	3.5653	0	0	0	0	0	0	0	0	0	0	0	0	0	0	0	0	0	0	0	0	0	0	0	0	0	0	0	0	0	0	0	0	0	0	0	0	178.9644697	360.6595563	0	0	0	0	0	0	0	0	0
1850	371.1070862	2.35037	0	0	0	0	0	0	0	0	0	0	0	0	0	0	0	0	0	0	0	0	0	0	0	0	0	0	0	0	0	0	0	0	0	0	0	0	177.5343968	357.789918	0	0	0	0	0	0	0	0	0
1851	362.9746704	11.4284	0	0	0	0	0	0	0	0	0	0	0	0	0	0	0	0	0	0	0	0	0	0	0	0	0	0	0	0	0	0	0	0	0	0	0	0	175.9112745	3621.089079	0	0	0	0	0	0	0	0	0
1852	633.0637207	2.92433	0	0	0	0	0	0	0	0	0	0	0	0	0	0	0	0	0	0	0	0	0	0	0	0	0	0	0	0	0	0	0	0	0	0	0	0	174.9830783	473.9644128	0	0	0	0	0	0	0	0	0
1853	511.1175537	3.50728	0	0	0	0	0	0	0	0	0	0	0	0	0	0	0	0	0	0	0	0	0	0	0	0	0	0	0	0	0	0	0	0	0	0	0	0	170.5354747	343.9260932	0	0	0	0	0	0	0	0	0
1854	663.2796021	4.73685	0	0	0	0	0	0	0	0	0	0	0	0	0	0	0	0	0	0	0	0	0	0	0	0	0	0	0	0	0	0	0	0	0	0	0	0	170.1785829	233.0349187	0	0	0	0	0	0	0	0	0
1855	677.2665405	4.9249	0	0	0	0	0	0	0	0	0	0	0	0	0	0	0	0	0	0	0	0	0	0	0	0	0	0	0	0	0	0	0	0	0	0	0	0	170.0191096	233.2990324	0	0	0	0	0	0	0	0	0
1856	381.1751302	13.6254	0	0	0	0	0	0	0	0	0	0	0	0	0	0	0	0	0	0	0	0	0	0	0	0	0	0	0	0	0	0	0	0	0	0	0	0	170.0037397	235.7898076	305.340063	1437.611623	0	0	0	0	0	0	0
1857	503.2556152	4.035	0	0	0	0	0	0	0	0	0	0	0	0	0	0	0	0	0	0	0	0	0	0	0	0	0	0	0	0	0	0	0	0	0	0	0	0	169.2788009	240.8807997	0	0	0	0	0	0	0	0	0
1858	542.1422119	3.92962	0	0	0	0	0	0	0	0	0	0	0	0	0	0	0	0	0	0	0	0	0	0	0	0	0	0	0	0	0	0	0	0	0	0	0	0	167.0297964	232.5129063	0	0	0	0	0	0	0	0	0
1859	579.2184448	4.10498	0	0	0	0	0	0	0	0	0	0	0	0	0	0	0	0	0	0	0	0	0	0	0	0	0	0	0	0	0	0	0	0	0	0	0	0	165.4101266	222.8884247	0	0	0	0	0	0	0	0	0
1860	362.9725189	12.3211	0	0	0	0	0	0	0	0	0	0	0	0	0	0	0	0	0	0	0	0	0	0	0	0	0	0	0	0	0	0	0	0	0	0	0	0	163.5472041	564.1558505	0	0	0	0	0	0	0	0	0
1861	362.9725037	12.4386	0	0	0	0	0	0	0	0	0	0	0	0	0	0	0	0	0	0	0	0	0	0	0	0	0	0	0	0	0	0	0	0	0	0	0	0	163.3616666	778.7782275	0	0	0	0	0	0	0	0	0
1862	755.4035034	11.4632	0	0	0	0	0	0	0	0	0	0	0	0	0	0	0	0	0	0	0	0	0	0	0	0	0	0	0	0	0	0	0	0	0	0	0	0	163.0670567	222.2416063	0	0	0	0	0	0	0	0	0
1863	711.1047974	3.57713	0	0	0	0	0	0	0	0	0	0	0	0	0	0	0	0	0	0	0	0	0	0	0	0	0	0	0	0	0	0	0	0	0	0	0	0	162.3664825	222.2430144	0	0	0	0	0	0	0	0	0
1864	589.3272095	5.04338	0	0	0	0	0	0	0	0	0	0	0	0	0	0	0	0	0	0	0	0	0	0	0	0	0	0	0	0	0	0	0	0	0	0	0	0	162.0950945	221.0476017	0	0	0	0	0	0	0	0	0
1865	569.3002319	5.5446	0	0	0	0	0	0	0	0	0	0	0	0	0	0	0	0	0	0	0	0	0	0	0	0	0	0	0	0	0	0	0	0	0	0	0	0	161.9394877	222.9452429	0	0	0	0	0	0	0	0	0
1866	705.1740723	2.0194	0	0	0	0	0	0	0	0	0	0	0	0	0	0	0	0	0	0	0	0	0	0	0	0	0	0	0	0	0	0	0	0	0	0	0	0	161.4296045	223.234003	0	0	0	0	0	0	0	0	0
1867	529.1386108	4.67783	0	0	0	0	0	0	0	0	0	0	0	0	0	0	0	0	0	0	0	0	0	0	0	0	0	0	0	0	0	0	0	0	0	0	0	0	161.3517967	215.4575832	0	0	0	0	0	0	0	0	0
1868	362.9714813	11.0409	0	0	0	0	0	0	0	0	0	0	0	0	0	0	0	0	0	0	0	0	0	0	0	0	0	0	0	0	0	0	0	0	0	0	0	0	160.6886003	774.5964182	0	0	0	0	0	0	0	0	0
1869	362.9738159	13.6689	0	0	0	0	0	0	0	0	0	0	0	0	0	0	0	0	0	0	0	0	0	0	0	0	0	0	0	0	0	0	0	0	0	0	0	0	160.4852184	1318.666558	0	0	0	0	0	0	0	0	0
1870	362.9752808	11.8624	0	0	0	0	0	0	0	0	0	0	0	0	0	0	0	0	0	0	0	0	0	0	0	0	0	0	0	0	0	0	0	0	0	0	0	0	160.077466	553.4501594	0	0	0	0	0	0	0	0	0
1871	585.1692505	5.57963	0	0	0	0	0	0	0	0	0	0	0	0	0	0	0	0	0	0	0	0	0	0	0	0	0	0	0	0	0	0	0	0	0	0	0	0	159.5340097	222.7816005	0	0	0	0	0	0	0	0	0
1872	736.4926208	12.78252	0	0	0	0	0	0	0	0	0	0	0	0	0	0	0	0	0	0	0	0	0	0	0	0	0	0	0	0	0	0	0	0	0	0	0	0	159.1764326	758.4881467	0	0	0	0	0	0	0	0	0
1873	463.2534637	2.53808	0	0	0	0	0	0	0	0	0	0	0	0	0	0	0	0	0	0	0	0	0	0	0	0	0	0	0	0	0	0	0	0	0	0	0	0	158.5776286	114.5220861	0	0	0	0	0	0	0	0	0
1874	513.5755615	3.22605	0	0	0	0	0	0	0	0	0	0	0	0	0	0	0	0	0	0	0	0	0	0	0	0	0	0	0	0	0	0	0	0	0	0	0	0	157.5681906	106.090044	0	0	0	0	0	0	0	0	0
1875	826.5498047	13.0166	0	0	0	0	0	0	0	0	0	0	0	0	0	0	0	0	0	0	0	0	0	0	0	0	0	0	0	0	0	0	0	0	0	0	0	0	157.3515672	546.6740359	0	0	0	0	0	0	0	0	0
1876	578.1169434	2.95952	0	0	0	0	0	0	0	0	0	0	0	0	0	0	0	0	0	0	0	0	0	0	0	0	0	0	0	0	0	0	0	0	0	0	0	0	156.7945439	113.1369453	0	0	0	0	0	0	0	0	0
1877	462.8996887	7.9926	0	0	0	0	0	0	0	0	0	0	0	0	0	0	0	0	0	0	0	0	0	0	0	0	0	0	0	0	0	0	0	0	0	0	0	0	156.2233462	111.3863236	0	0	0	0	0	0	0	0	0
1878	721.3572937	7.098902	0	0	0	0	0	0	0	0	0	0	0	0	0	0	0	0	0	0	0	0	0	0	0	0	0	0	0	0	0	0	0	0	0	0	0	0	155.9923058	105.9452991	252.7047859	930.0654398	0	0	0	0	0	0	0
1879	487.2636414	4.6665	0	0	0	0	0	0	0	0	0	0	0	0	0	0	0	0	0	0	0	0	0	0	0	0	0	0	0	0	0	0	0	0	0	0	0	0	155.8441469	0	0	0	0	0	0	0	0	0	0
1880	529.105957	3.07558	0	0	0	0	0	0	0	0	0	0	0	0	0	0	0	0	0	0	0	0	0	0	0	0	0	0	0	0	0	0	0	0	0	0	0	0	155.8281728	213.7190374	0	0	0	0	0	0	0	0	0
1881	459.0946655	3.40213	0	0	0	0	0	0	0	0	0	0	0	0	0	0	0	0	0	0	0	0	0	0	0	0	0	0	0	0	0	0	0	0	0	0	0	0	155.7299425	108.6644168	0	0	0	0	0	0	0	0	0
1882	362.9730988	11.6626	0	0	0	0	0	0	0	0	0	0	0	0	0	0	0	0	0	0	0	0	0	0	0	0	0	0	0	0	0	0	0	0	0	0	0	0	152.8342208	106.3271793	0	0	0	0	0	0	0	0	0
1883	385.8710632	8.420383333	0	0	0	0	0	0	0	0	0	0	0	0	0	0	0	0	0	0	0	0	0	0	0	0	0	0	0	0	0	0	0	0	0	0	0	0	152.7122709	107.6318673	0	0	0	0	0	0	0	0	0
1884	362.972168	11.7098	0	0	0	0	0	0	0	0	0	0	0	0	0	0	0	0	0	0	0	0	0	0	0	0	0	0	0	0	0	0	0	0	0	0	0	0	152.2825177	104.5808757	0	0	0	0	0	0	0	0	0
1885	677.15271	3.50728	0	0	0	0	0	0	0	0	0	0	0	0	0	0	0	0	0	0	0	0	0	0	0	0	0	0	0	0	0	0	0	0	0	0	0	0	152.2237928	106.5971374	0	0	0	0	0	0	0	0	0
1886	616.0424805	3.09893	0	0	0	0	0	0	0	0	0	0	0	0	0	0	0	0	0	0	0	0	0	0	0	0	0	0	0	0	0	0	0	0	0	0	0	0	152.1461869	0	0	0	0	0	0	0	0	0	0
1887	631.083252	4.45605	0	0	0	0	0	0	0	0	0	0	0	0	0	0	0	0	0	0	0	0	0	0	0	0	0	0	0	0	0	0	0	0	0	0	0	0	152.0174197	0	0	0	0	0	0	0	0	0	0
1888	547.1222534	3.62368	0	0	0	0	0	0	0	0	0	0	0	0	0	0	0	0	0	0	0	0	0	0	0	0	0	0	0	0	0	0	0	0	0	0	0	0	151.4978591	0	0	0	0	0	0	0	0	0	0
1889	738.507019	12.1805	0	0	0	0	0	0	0	0	0	0	0	0	0	0	0	0	0	0	0	0	0	0	0	0	0	0	0	0	0	0	0	0	0	0	0	0	150.9074903	210.5625425	0	0	0	0	0	0	0	0	0
1890	362.975769	12.1219	0	0	0	0	0	0	0	0	0	0	0	0	0	0	0	0	0	0	0	0	0	0	0	0	0	0	0	0	0	0	0	0	0	0	0	0	150.8607152	0	0	0	0	0	0	0	0	0	0
1891	362.971344	11.5806	0	0	0	0	0	0	0	0	0	0	0	0	0	0	0	0	0	0	0	0	0	0	0	0	0	0	0	0	0	0	0	0	0	0	0	0	150.7625271	103.8172505	0	0	0	0	0	0	0	0	0
1892	499.1304932	3.9531	0	0	0	0	0	0	0	0	0	0	0	0	0	0	0	0	0	0	0	0	0	0	0	0	0	0	0	0	0	0	0	0	0	0	0	0	150.7129942	0	0	0	0	0	0	0	0	0	0
1893	362.9724121	12.6608	0	0	0	0	0	0	0	0	0	0	0	0	0	0	0	0	0	0	0	0	0	0	0	0	0	0	0	0	0	0	0	0	0	0	0	0	150.3055697	0	0	0	0	0	0	0	0	0	0
1894	395.317215	14.1002	0	0	0	0	0	0	0	0	0	0	0	0	0	0	0	0	0	0	0	0	0	0	0	0	0	0	0	0	0	0	0	0	0	0	0	0	0	0	30433.08416	191262.2277	0	0	0	0	0	0	0
1895	367.2736664	12.5786	0	0	0	0	0	0	0	0	0	0	0	0	0	0	0	0	0	0	0	0	0	0	0	0	0	0	0	0	0	0	0	0	0	0	0	0	0	0	28490.854	177637.4581	0	0	0	0	0	0	0
1896	735.5509033	12.5786	0	0	0	0	0	0	0	0	0	0	0	0	0	0	0	0	0	0	0	0	0	0	0	0	0	0	0	0	0	0	0	0	0	0	0	0	0	0	15386.56669	78072.87693	0	0	0	0	0	0	0
1897	395.3146667	12.8591	0	0	0	0	0	0	0	0	0	0	0	0	0	0	0	0	0	0	0	0	0	0	0	0	0	0	0	0	0	0	0	0	0	0	0	0	0	0	14140.49553	82937.99032	0	0	0	0	0	0	0
1898	397.28302	13.76	0	0	0	0	0	0	0	0	0	0	0	0	0	0	0	0	0	0	0	0	0	0	0	0	0	0	0	0	0	0	0	0	0	0	0	0	0	0	12887.63902	65203.67766	0	0	0	0	0	0	0
1899	351.2799988	13.76	0	0	0	0	0	0	0	0	0	0	0	0	0	0	0	0	0	0	0	0	0	0	0	0	0	0	0	0	0	0	0	0	0	0	0	0	0	0	12696.10728	64085.43407	0	0	0	0	0	0	0
1900	369.291748	13.9719	0	0	0	0	0	0	0	0	0	0	0	0	0	0	0	0	0	0	0	0	0	0	0	0	0	0	0	0	0	0	0	0	0	0	0	0	0	0	12471.98444	63060.02998	0	0	0	0	0	0	0
1901	393.2892151	12.9642	0	0	0	0	0	0	0	0	0	0	0	0	0	0	0	0	0	0	0	0	0	0	0	0	0	0	0	0	0	0	0	0	0	0	0	0	0	0	12055.52374	59421.47369	0	0	0	0	0	0	0
1902	423.3395691	14.2874	0	0	0	0	0	0	0	0	0	0	0	0	0	0	0	0	0	0	0	0	0	0	0	0	0	0	0	0	0	0	0	0	0	0	0	0	0	0	9542.62027	50229.91556	0	0	0	0	0	0	0
1903	377.3010712	14.0303	0	0	0	0	0	0	0	0	0	0	0	0	0	0	0	0	0	0	0	0	0	0	0	0	0	0	0	0	0	0	0	0	0	0	0	0	0	0	8631.051384	38910.69068	0	0	0	0	0	0	0
1904	495.2289429	14.1002	0	0	0	0	0	0	0	0	0	0	0	0	0	0	0	0	0	0	0	0	0	0	0	0	0	0	0	0	0	0	0	0	0	0	0	0	0	0	8603.554723	43181.88397	0	0	0	0	0	0	0
1905	423.3076477	14.0303	0	0	0	0	0	0	0	0	0	0	0	0	0	0	0	0	0	0	0	0	0	0	0	0	0	0	0	0	0	0	0	0	0	0	0	0	0	0	7645.856715	34318.99847	0	0	0	0	0	0	0
1906	791.6130371	14.1002	0	0	0	0	0	0	0	0	0	0	0	0	0	0	0	0	0	0	0	0	0	0	0	0	0	0	0	0	0	0	0	0	0	0	0	0	0	0	6468.551783	30174.74339	0	0	0	0	0	0	0
1907	353.3074951	14.4398	0	0	0	0	0	0	0	0	0	0	0	0	0	0	0	0	0	0	0	0	0	0	0	0	0	0	0	0	0	0	0	0	0	0	0	0	0	0	6148.771749	30892.64092	0	0	0	0	0	0	0
1908	369.3017273	12.2635	0	0	0	0	0	0	0	0	0	0	0	0	0	0	0	0	0	0	0	0	0	0	0	0	0	0	0	0	0	0	0	0	0	0	0	0	0	0	5839.908454	34274.09801	0	0	0	0	0	0	0
1909	467.1993408	12.5786	0	0	0	0	0	0	0	0	0	0	0	0	0	0	0	0	0	0	0	0	0	0	0	0	0	0	0	0	0	0	0	0	0	0	0	0	0	0	5813.561578	31882.29283	0	0	0	0	0	0	0
1910	325.2683563	12.9056	0	0	0	0	0	0	0	0	0	0	0	0	0	0	0	0	0	0	0	0	0	0	0	0	0	0	0	0	0	0	0	0	0	0	0	0	0	0	4204.367522	22709.22192	0	0	0	0	0	0	0
1911	430.2796173	12.5786	0	0	0	0	0	0	0	0	0	0	0	0	0	0	0	0	0	0	0	0	0	0	0	0	0	0	0	0	0	0	0	0	0	0	0	0	0	0	3998.817441	23695.13698	0	0	0	0	0	0	0
1912	341.2704773	12.3103	0	0	0	0	0	0	0	0	0	0	0	0	0	0	0	0	0	0	0	0	0	0	0	0	0	0	0	0	0	0	0	0	0	0	0	0	0	0	3928.43446	18462.63946	0	0	0	0	0	0	0
1913	458.3014526	14.1002	0	0	0	0	0	0	0	0	0	0	0	0	0	0	0	0	0	0	0	0	0	0	0	0	0	0	0	0	0	0	0	0	0	0	0	0	0	0	3826.658406	20760.48083	0	0	0	0	0	0	0
1914	305.2839966	12.5786	0	0	0	0	0	0	0	0	0	0	0	0	0	0	0	0	0	0	0	0	0	0	0	0	0	0	0	0	0	0	0	0	0	0	0	0	0	0	3807.286527	21431.63333	0	0	0	0	0	0	0
1915	427.3468628	14.1927	0	0	0	0	0	0	0	0	0	0	0	0	0	0	0	0	0	0	0	0	0	0	0	0	0	0	0	0	0	0	0	0	0	0	0	0	0	0	3788.212564	17829.706	0	0	0	0	0	0	0
1916	425.3276978	14.4986	0	0	0	0	0	0	0	0	0	0	0	0	0	0	0	0	0	0	0	0	0	0	0	0	0	0	0	0	0	0	0	0	0	0	0	0	0	0	3638.784104	17464.50324	0	0	0	0	0	0	0
1917	381.3392334	14.1927	0	0	0	0	0	0	0	0	0	0	0	0	0	0	0	0	0	0	0	0	0	0	0	0	0	0	0	0	0	0	0	0	0	0	0	0	0	0	3508.531055	16511.77176	0	0	0	0	0	0	0
1918	441.3223572	12.8591	0	0	0	0	0	0	0	0	0	0	0	0	0	0	0	0	0	0	0	0	0	0	0	0	0	0	0	0	0	0	0	0	0	0	0	0	0	0	3454.123081	17515.62208	0	0	0	0	0	0	0
1919	397.3220825	12.6717	0	0	0	0	0	0	0	0	0	0	0	0	0	0	0	0	0	0	0	0	0	0	0	0	0	0	0	0	0	0	0	0	0	0	0	0	0	0	3036.348853	20572.71075	0	0	0	0	0	0	0
1920	333.3176727	14.1002	0	0	0	0	0	0	0	0	0	0	0	0	0	0	0	0	0	0	0	0	0	0	0	0	0	0	0	0	0	0	0	0	0	0	0	0	0	0	3027.76644	17161.47841	0	0	0	0	0	0	0
1921	413.2905579	12.5786	0	0	0	0	0	0	0	0	0	0	0	0	0	0	0	0	0	0	0	0	0	0	0	0	0	0	0	0	0	0	0	0	0	0	0	0	0	0	3002.997954	16994.07271	0	0	0	0	0	0	0
1922	397.3091125	14.1583	0	0	0	0	0	0	0	0	0	0	0	0	0	0	0	0	0	0	0	0	0	0	0	0	0	0	0	0	0	0	0	0	0	0	0	0	0	0	2901.795156	21172.39855	0	0	0	0	0	0	0
1923	807.4266968	13.12895	0	0	0	0	0	0	0	0	0	0	0	0	0	0	0	0	0	0	0	0	0	0	0	0	0	0	0	0	0	0	0	0	0	0	0	0	0	0	2849.60565	13364.11288	0	0	2351.409674	15952.65676	0	0	10288.53916
1924	379.3244629	14.4986	0	0	0	0	0	0	0	0	0	0	0	0	0	0	0	0	0	0	0	0	0	0	0	0	0	0	0	0	0	0	0	0	0	0	0	0	0	0	2639.930779	12688.09781	0	0	0	0	0	0	0
1925	838.4283295	13.6274	0	0	0	0	0	0	0	0	0	0	0	0	0	0	0	0	0	0	0	0	0	0	0	0	0	0	0	0	0	0	0	0	0	0	0	0	0	0	2608.424943	12883.41732	0	0	0	0	0	0	0
1926	813.6167603	14.1002	0	0	0	0	0	0	0	0	0	0	0	0	0	0	0	0	0	0	0	0	0	0	0	0	0	0	0	0	0	0	0	0	0	0	0	0	0	0	2496.131758	11936.86607	0	0	0	0	0	0	0
1927	399.3136749	14.4284	0	0	0	0	0	0	0	0	0	0	0	0	0	0	0	0	0	0	0	0	0	0	0	0	0	0	0	0	0	0	0	0	0	0	0	0	0	0	2364.98153	11841.23041	0	0	0	0	0	0	0
1928	425.3605347	14.1927	0	0	0	0	0	0	0	0	0	0	0	0	0	0	0	0	0	0	0	0	0	0	0	0	0	0	0	0	0	0	0	0	0	0	0	0	0	0	2305.659361	16144.73296	0	0	0	0	0	0	0
1929	451.2187195	13.76	0	0	0	0	0	0	0	0	0	0	0	0	0	0	0	0	0	0	0	0	0	0	0	0	0	0	0	0	0	0	0	0	0	0	0	0	0	0	2218.587205	10999.81998	0	0	0	0	0	0	0
1930	456.29776	12.9642	0	0	0	0	0	0	0	0	0	0	0	0	0	0	0	0	0	0	0	0	0	0	0	0	0	0	0	0	0	0	0	0	0	0	0	0	0	0	2070.567135	9778.59943	0	0	0	0	0	0	0
1931	423.3454895	13.572	0	0	0	0	0	0	0	0	0	0	0	0	0	0	0	0	0	0	0	0	0	0	0	0	0	0	0	0	0	0	0	0	0	0	0	0	0	0	2064.719049	9909.90343	0	0	0	0	0	0	0
1932	787.5994873	12.9642	0	0	0	0	0	0	0	0	0	0	0	0	0	0	0	0	0	0	0	0	0	0	0	0	0	0	0	0	0	0	0	0	0	0	0	0	0	0	2046.947629	8154.322668	0	0	0	0	0	0	0
1933	362.9713135	8.29415	0	0	0	0	0	0	0	0	0	0	0	0	0	0	0	0	0	0	0	0	0	0	0	0	0	0	0	0	0	0	0	0	0	0	0	0	0	0	1927.626996	15584.43664	0	0	0	0	0	0	0
1934	399.3500824	14.0648	0	0	0	0	0	0	0	0	0	0	0	0	0	0	0	0	0	0	0	0	0	0	0	0	0	0	0	0	0	0	0	0	0	0	0	0	0	0	1753.186471	14042.44617	0	0	0	0	0	0	0
1935	493.2262573	12.9642	0	0	0	0	0	0	0	0	0	0	0	0	0	0	0	0	0	0	0	0	0	0	0	0	0	0	0	0	0	0	0	0	0	0	0	0	0	0	1752.207479	8276.660776	0	0	0	0	0	0	0
1936	757.5601196	12.5786	0	0	0	0	0	0	0	0	0	0	0	0	0	0	0	0	0	0	0	0	0	0	0	0	0	0	0	0	0	0	0	0	0	0	0	0	0	0	1670.439682	9367.829888	0	0	0	0	0	0	0
1937	441.3247681	14.1002	0	0	0	0	0	0	0	0	0	0	0	0	0	0	0	0	0	0	0	0	0	0	0	0	0	0	0	0	0	0	0	0	0	0	0	0	0	0	1635.576962	10859.97832	0	0	0	0	0	0	0
1938	371.282608	12.894	0	0	0	0	0	0	0	0	0	0	0	0	0	0	0	0	0	0	0	0	0	0	0	0	0	0	0	0	0	0	0	0	0	0	0	0	0	0	1504.974352	8454.098959	0	0	0	0	0	0	0
1939	469.3548584	13.572	0	0	0	0	0	0	0	0	0	0	0	0	0	0	0	0	0	0	0	0	0	0	0	0	0	0	0	0	0	0	0	0	0	0	0	0	0	0	1431.829284	6810.501184	0	0	0	0	0	0	0
1940	458.3156128	12.8591	0	0	0	0	0	0	0	0	0	0	0	0	0	0	0	0	0	0	0	0	0	0	0	0	0	0	0	0	0	0	0	0	0	0	0	0	0	0	1428.579542	8160.812397	0	0	0	0	0	0	0
1941	353.308136	12.1715	0	0	0	0	0	0	0	0	0	0	0	0	0	0	0	0	0	0	0	0	0	0	0	0	0	0	0	0	0	0	0	0	0	0	0	0	0	0	1393.660389	9414.931144	0	0	0	0	0	0	0
1942	567.2260132	5.00097	0	0	0	0	0	0	0	0	0	0	0	0	0	0	0	0	0	0	0	0	0	0	0	0	0	0	0	0	0	0	0	0	0	0	0	0	0	0	1326.095715	5777.234753	0	0	0	0	0	0	0
1943	473.3483429	13.4313	0	0	0	0	0	0	0	0	0	0	0	0	0	0	0	0	0	0	0	0	0	0	0	0	0	0	0	0	0	0	0	0	0	0	0	0	0	0	1249.134523	7736.243334	0	0	0	0	0	0	0
1944	469.355957	14.2874	0	0	0	0	0	0	0	0	0	0	0	0	0	0	0	0	0	0	0	0	0	0	0	0	0	0	0	0	0	0	0	0	0	0	0	0	0	0	1247.241244	6364.930109	0	0	0	0	0	0	0
1945	415.3074036	13.9601	0	0	0	0	0	0	0	0	0	0	0	0	0	0	0	0	0	0	0	0	0	0	0	0	0	0	0	0	0	0	0	0	0	0	0	0	0	0	1211.789695	6171.965624	0	0	0	0	0	0	0
1946	397.3345642	13.572	0	0	0	0	0	0	0	0	0	0	0	0	0	0	0	0	0	0	0	0	0	0	0	0	0	0	0	0	0	0	0	0	0	0	0	0	0	0	1190.401846	5999.659098	0	0	0	0	0	0	0
1947	415.3068848	12.2635	0	0	0	0	0	0	0	0	0	0	0	0	0	0	0	0	0	0	0	0	0	0	0	0	0	0	0	0	0	0	0	0	0	0	0	0	0	0	1182.003632	7773.391004	0	0	0	0	0	0	0
1948	791.6399536	12.8473	0	0	0	0	0	0	0	0	0	0	0	0	0	0	0	0	0	0	0	0	0	0	0	0	0	0	0	0	0	0	0	0	0	0	0	0	0	0	1181.78894	5391.438402	0	0	0	0	0	0	0
1949	411.3128357	11.9974	0	0	0	0	0	0	0	0	0	0	0	0	0	0	0	0	0	0	0	0	0	0	0	0	0	0	0	0	0	0	0	0	0	0	0	0	0	0	1146.150756	15106.53305	0	0	0	0	0	0	0
1950	469.2290497	13.9601	0	0	0	0	0	0	0	0	0	0	0	0	0	0	0	0	0	0	0	0	0	0	0	0	0	0	0	0	0	0	0	0	0	0	0	0	0	0	1128.175572	5192.953919	0	0	0	0	0	0	0
1951	495.2411499	12.8473	0	0	0	0	0	0	0	0	0	0	0	0	0	0	0	0	0	0	0	0	0	0	0	0	0	0	0	0	0	0	0	0	0	0	0	0	0	0	1115.646777	6903.48878	0	0	0	0	0	0	0
1952	499.366394	14.4513	0	0	0	0	0	0	0	0	0	0	0	0	0	0	0	0	0	0	0	0	0	0	0	0	0	0	0	0	0	0	0	0	0	0	0	0	0	0	1106.634265	5346.946411	0	0	0	0	0	0	0
1953	411.3126831	11.1073	0	0	0	0	0	0	0	0	0	0	0	0	0	0	0	0	0	0	0	0	0	0	0	0	0	0	0	0	0	0	0	0	0	0	0	0	0	0	1104.468101	10581.85304	0	0	0	0	0	0	0
1954	307.3010559	13.9601	0	0	0	0	0	0	0	0	0	0	0	0	0	0	0	0	0	0	0	0	0	0	0	0	0	0	0	0	0	0	0	0	0	0	0	0	0	0	1077.622668	5385.96439	0	0	0	0	0	0	0
1955	419.2775421	13.76	0	0	0	0	0	0	0	0	0	0	0	0	0	0	0	0	0	0	0	0	0	0	0	0	0	0	0	0	0	0	0	0	0	0	0	0	0	0	1047.611421	6066.314814	0	0	0	0	0	0	0
1956	477.2312622	14.0303	0	0	0	0	0	0	0	0	0	0	0	0	0	0	0	0	0	0	0	0	0	0	0	0	0	0	0	0	0	0	0	0	0	0	0	0	0	0	1013.010808	4604.244092	0	0	0	0	0	0	0
1957	445.3476563	14.0421	0	0	0	0	0	0	0	0	0	0	0	0	0	0	0	0	0	0	0	0	0	0	0	0	0	0	0	0	0	0	0	0	0	0	0	0	0	0	1008.327601	5674.08323	0	0	0	0	0	0	0
1958	447.2797546	13.76	0	0	0	0	0	0	0	0	0	0	0	0	0	0	0	0	0	0	0	0	0	0	0	0	0	0	0	0	0	0	0	0	0	0	0	0	0	0	1006.326858	5542.231596	0	0	0	0	0	0	0
1959	443.3389587	12.6717	0	0	0	0	0	0	0	0	0	0	0	0	0	0	0	0	0	0	0	0	0	0	0	0	0	0	0	0	0	0	0	0	0	0	0	0	0	0	1001.29222	4758.375267	0	0	0	0	0	0	0
1960	499.3654022	14.3108	0	0	0	0	0	0	0	0	0	0	0	0	0	0	0	0	0	0	0	0	0	0	0	0	0	0	0	0	0	0	0	0	0	0	0	0	0	0	990.087215	4540.267057	0	0	0	0	0	0	0
1961	439.3083801	12.9642	0	0	0	0	0	0	0	0	0	0	0	0	0	0	0	0	0	0	0	0	0	0	0	0	0	0	0	0	0	0	0	0	0	0	0	0	0	0	973.8139885	4797.458047	0	0	0	0	0	0	0
1962	432.2972412	13.9601	0	0	0	0	0	0	0	0	0	0	0	0	0	0	0	0	0	0	0	0	0	0	0	0	0	0	0	0	0	0	0	0	0	0	0	0	0	0	963.8861414	4233.028776	0	0	0	0	0	0	0
1963	725.5685425	13.76	0	0	0	0	0	0	0	0	0	0	0	0	0	0	0	0	0	0	0	0	0	0	0	0	0	0	0	0	0	0	0	0	0	0	0	0	0	0	958.1438661	4174.980999	0	0	0	0	0	0	0
1964	703.5905762	13.76	0	0	0	0	0	0	0	0	0	0	0	0	0	0	0	0	0	0	0	0	0	0	0	0	0	0	0	0	0	0	0	0	0	0	0	0	0	0	954.9458309	4125.282278	0	0	0	0	0	0	0
1965	381.3391113	14.6861	0	0	0	0	0	0	0	0	0	0	0	0	0	0	0	0	0	0	0	0	0	0	0	0	0	0	0	0	0	0	0	0	0	0	0	0	0	0	944.5035913	4607.787277	0	0	0	0	0	0	0
1966	793.4149628	12.163375	0	0	0	0	0	0	0	0	0	0	0	0	0	0	0	0	0	0	0	0	0	0	0	0	0	0	0	0	0	0	0	0	0	0	0	0	0	0	925.0689265	4816.451305	0	0	0	0	0	0	0
1967	421.3345642	13.2085	0	0	0	0	0	0	0	0	0	0	0	0	0	0	0	0	0	0	0	0	0	0	0	0	0	0	0	0	0	0	0	0	0	0	0	0	0	0	923.9412667	4328.257229	0	0	0	0	0	0	0
1968	246.0764465	3.55338	0	0	0	0	0	0	0	0	0	0	0	0	0	0	0	0	0	0	0	0	0	0	0	0	0	0	0	0	0	0	0	0	0	0	0	0	0	0	914.3995605	3935.344137	0	0	0	0	0	0	0
1969	739.6018066	13.9601	0	0	0	0	0	0	0	0	0	0	0	0	0	0	0	0	0	0	0	0	0	0	0	0	0	0	0	0	0	0	0	0	0	0	0	0	0	0	909.6200882	3678.969508	0	0	0	0	0	0	0
1970	331.3016663	12.9642	0	0	0	0	0	0	0	0	0	0	0	0	0	0	0	0	0	0	0	0	0	0	0	0	0	0	0	0	0	0	0	0	0	0	0	0	0	0	887.5456091	4078.282444	0	0	0	0	0	0	0
1971	761.5888977	13.9601	0	0	0	0	0	0	0	0	0	0	0	0	0	0	0	0	0	0	0	0	0	0	0	0	0	0	0	0	0	0	0	0	0	0	0	0	0	0	873.1693828	3541.056688	0	0	0	0	0	0	0
1972	377.3077698	12.8473	0	0	0	0	0	0	0	0	0	0	0	0	0	0	0	0	0	0	0	0	0	0	0	0	0	0	0	0	0	0	0	0	0	0	0	0	0	0	840.9673671	4344.454503	0	0	0	0	0	0	0
1973	581.1376343	3.55338	0	0	0	0	0	0	0	0	0	0	0	0	0	0	0	0	0	0	0	0	0	0	0	0	0	0	0	0	0	0	0	0	0	0	0	0	0	0	840.4465357	2988.632439	0	0	0	0	0	0	0
1974	515.3591003	13.314	0	0	0	0	0	0	0	0	0	0	0	0	0	0	0	0	0	0	0	0	0	0	0	0	0	0	0	0	0	0	0	0	0	0	0	0	0	0	839.6686824	5205.885889	0	0	0	0	0	0	0
1975	351.2935638	13.2553	0	0	0	0	0	0	0	0	0	0	0	0	0	0	0	0	0	0	0	0	0	0	0	0	0	0	0	0	0	0	0	0	0	0	0	0	0	0	832.2328308	3883.060364	0	0	0	0	0	0	0
1976	453.321991	11.727	0	0	0	0	0	0	0	0	0	0	0	0	0	0	0	0	0	0	0	0	0	0	0	0	0	0	0	0	0	0	0	0	0	0	0	0	0	0	790.0790844	3712.628897	0	0	0	0	0	0	0
1977	437.289978	13.9601	0	0	0	0	0	0	0	0	0	0	0	0	0	0	0	0	0	0	0	0	0	0	0	0	0	0	0	0	0	0	0	0	0	0	0	0	0	0	767.1977599	3831.740009	0	0	0	0	0	0	0
1978	397.3331299	13.3956	0	0	0	0	0	0	0	0	0	0	0	0	0	0	0	0	0	0	0	0	0	0	0	0	0	0	0	0	0	0	0	0	0	0	0	0	0	0	760.9897303	3768.473336	0	0	0	0	0	0	0
1979	290.1408844	2.13252	0	0	0	0	0	0	0	0	0	0	0	0	0	0	0	0	0	0	0	0	0	0	0	0	0	0	0	0	0	0	0	0	0	0	0	0	0	0	759.0244397	6855.497787	0	0	0	0	0	0	0
1980	336.1462097	2.13252	0	0	0	0	0	0	0	0	0	0	0	0	0	0	0	0	0	0	0	0	0	0	0	0	0	0	0	0	0	0	0	0	0	0	0	0	0	0	741.7281998	6652.745285	0	0	0	0	0	0	0
1981	765.6203003	12.5668	0	0	0	0	0	0	0	0	0	0	0	0	0	0	0	0	0	0	0	0	0	0	0	0	0	0	0	0	0	0	0	0	0	0	0	0	0	0	733.0196239	4581.094292	0	0	0	0	0	0	0
1982	893.3776855	13.6307	0	0	0	0	0	0	0	0	0	0	0	0	0	0	0	0	0	0	0	0	0	0	0	0	0	0	0	0	0	0	0	0	0	0	0	0	0	0	717.6549183	3528.871368	0	0	0	0	0	0	0
1983	491.3354797	14.2993	0	0	0	0	0	0	0	0	0	0	0	0	0	0	0	0	0	0	0	0	0	0	0	0	0	0	0	0	0	0	0	0	0	0	0	0	0	0	714.5310784	3686.731449	0	0	0	0	0	0	0
1984	351.2933807	12.2635	0	0	0	0	0	0	0	0	0	0	0	0	0	0	0	0	0	0	0	0	0	0	0	0	0	0	0	0	0	0	0	0	0	0	0	0	0	0	711.6149862	4295.618265	0	0	0	0	0	0	0
1985	365.2722778	11.4229	0	0	0	0	0	0	0	0	0	0	0	0	0	0	0	0	0	0	0	0	0	0	0	0	0	0	0	0	0	0	0	0	0	0	0	0	0	0	708.9819857	3257.631853	0	0	0	0	0	0	0
1986	399.3125305	12.183	0	0	0	0	0	0	0	0	0	0	0	0	0	0	0	0	0	0	0	0	0	0	0	0	0	0	0	0	0	0	0	0	0	0	0	0	0	0	705.9264396	4555.004739	0	0	0	0	0	0	0
1987	795.6540222	14.0763	0	0	0	0	0	0	0	0	0	0	0	0	0	0	0	0	0	0	0	0	0	0	0	0	0	0	0	0	0	0	0	0	0	0	0	0	0	0	692.6192896	3210.642988	0	0	0	0	0	0	0
1988	523.2397156	3.9178	0	0	0	0	0	0	0	0	0	0	0	0	0	0	0	0	0	0	0	0	0	0	0	0	0	0	0	0	0	0	0	0	0	0	0	0	0	0	671.6044887	2623.277363	0	0	0	0	0	0	0
1989	421.2991333	14.4169	0	0	0	0	0	0	0	0	0	0	0	0	0	0	0	0	0	0	0	0	0	0	0	0	0	0	0	0	0	0	0	0	0	0	0	0	0	0	668.9592225	4553.360658	0	0	0	0	0	0	0
1990	813.6186523	12.8473	0	0	0	0	0	0	0	0	0	0	0	0	0	0	0	0	0	0	0	0	0	0	0	0	0	0	0	0	0	0	0	0	0	0	0	0	0	0	663.2854691	2882.849414	0	0	0	0	0	0	0
1991	579.1346436	2.7789	0	0	0	0	0	0	0	0	0	0	0	0	0	0	0	0	0	0	0	0	0	0	0	0	0	0	0	0	0	0	0	0	0	0	0	0	0	0	638.2891909	2762.371135	0	0	0	0	0	0	0
1992	427.3078003	9.92622	0	0	0	0	0	0	0	0	0	0	0	0	0	0	0	0	0	0	0	0	0	0	0	0	0	0	0	0	0	0	0	0	0	0	0	0	0	0	629.1112859	5239.550836	0	0	0	0	0	0	0
1993	443.3416138	13.3956	0	0	0	0	0	0	0	0	0	0	0	0	0	0	0	0	0	0	0	0	0	0	0	0	0	0	0	0	0	0	0	0	0	0	0	0	0	0	621.4607036	2998.149545	0	0	0	0	0	0	0
1994	339.2535858	10.8954	0	0	0	0	0	0	0	0	0	0	0	0	0	0	0	0	0	0	0	0	0	0	0	0	0	0	0	0	0	0	0	0	0	0	0	0	0	0	619.5617637	2903.609361	0	0	0	0	0	0	0
1995	709.3478699	9.75193	0	0	0	0	0	0	0	0	0	0	0	0	0	0	0	0	0	0	0	0	0	0	0	0	0	0	0	0	0	0	0	0	0	0	0	0	0	0	612.3894279	2681.066179	0	0	0	0	0	0	0
1996	413.1105194	2.60282	0	0	0	0	0	0	0	0	0	0	0	0	0	0	0	0	0	0	0	0	0	0	0	0	0	0	0	0	0	0	0	0	0	0	0	0	0	0	607.1773865	6622.011277	0	0	0	0	0	0	0
1997	341.2719879	10.8362	0	0	0	0	0	0	0	0	0	0	0	0	0	0	0	0	0	0	0	0	0	0	0	0	0	0	0	0	0	0	0	0	0	0	0	0	0	0	605.6939407	8221.262218	0	0	0	0	0	0	0
1998	381.3300476	13.6073	0	0	0	0	0	0	0	0	0	0	0	0	0	0	0	0	0	0	0	0	0	0	0	0	0	0	0	0	0	0	0	0	0	0	0	0	0	0	601.6806504	2876.742709	0	0	0	0	0	0	0
1999	443.339386	14.1695	0	0	0	0	0	0	0	0	0	0	0	0	0	0	0	0	0	0	0	0	0	0	0	0	0	0	0	0	0	0	0	0	0	0	0	0	0	0	590.4412552	2868.878838	0	0	0	0	0	0	0
[truncated: 8,066 more rows]
[truncated: 105 more columns]
